# Supplementary material for: Expansion of the Preimmune Antibody Repertoire by Junctional Diversity in Bos taurus
Source: PLoS One. 2014 Jun 13;9(6):e99808. doi: 10.1371/journal.pone.0099808 (PMC4057420; doi:10.1371/journal.pone.0099808)
Supplement: Figure S1 — Alignment views of immunoglobulin heavy chain sequences with IGHD gene segments. Initial alignments of 645 immunoglobulin cDNAs to the best matching reference gene from IGHDS1 to IGHDS13. Boundaries of the CDR3H region as defined by IMGT and putative amino acid sequence are indicated. Note that many of the cDNAs matching to IGHDS12 contain a novel gene segment IGHDS14 (see also Figure S2). (TXT) [file pone.0099808.s001.txt]

                                                   --FR3------><---------CDR3---------><--FR4------
                                                    T  Y  Y  C  A  R  G  Y  Y  V  D  A  W  G  Q  G 
T02346_B08_JL-007_T7_B08_031.ab1               306 acatactactgtgcaagagGTTactacgtcgatgcctggggccaagga
IGHDS1                                             -------------------...--------------------------

                                                   --FR3------><----------CDR3-----------><--FR4------
                                                    T  Y  Y  C  V  R  M  W  F  D  V  D  A  W  G  Q  G 
T02345_H08_JL-006_T7_H08_025.ab1_(reversed)    306 acatactactgtgtaagaaTGTGGTTcgacgtcgatgcctggggccaagga
IGHDS1                                             -------------------.......-------------------------

                                                   --FR3------><----------CDR3-----------><--FR4------
                                                    T  Y  Y  C  T  T  V  H  R  Y  V  D  A  W  G  Q  G 
JL_012_H09-T7.ab1_(reversed)                   327 acatactactgtactactgtgcaccGTtacgtcgatgcctggggccaagga
IGHDS1                                             -------------------------..------------------------

                                                   --FR3------><------------CDR3------------><--FR4------
                                                    T  Y  Y  C  A  S  S  L  R  Y  Y  V  D  A  W  G  Q  G 
T02416_B04_JL-009_T7_B04_015.ab1               327 acatactactgtgcaagctcGTTGCgctactacgtcgatgcctggggccaagga
IGHDS1                                             --------------------.....-----------------------------

                                                   --FR3------><-------CDR3--------><--FR4------
                                                    T  Y  Y  C  A  K  D  Y  R  D  A  W  G  Q  G 
T02346_C11_JL-007_T7_C11_046.ab1_(reversed)    306 acatactactgtgcaaaagaTTATAGggatgcctggggccaagga
IGHDS2                                             --------------------......-------------------

                                                   --FR3------><----------------CDR3-----------------><--FR4------
                                                    T  Y  Y  C  A  R  V  F  G  Y  G  C  V  D  V  E  A  W  G  Q  G 
T02345_A08_JL-006_T7_A08_032.ab1               306 acatactactgtgcaagagtTTTTGGTTATGGTTGTGttgacgtcgaggcctggggccaagga
IGHDS2                                             --------------------..a..............--------------------------

                                                   --FR3------><----------------CDR3-----------------><--FR4------
                                                    T  Y  Y  C  T  T  V  H  Q  P  T  V  M  G  V  D  A  W  G  Q  G 
T02347_D03_JL-008_T7_D03_013.ab1               306 acatactactgtactactgtgcaccagccaACAGTAATGGgtgtcgatgcctggggccaagga
IGHDS2                                             ------------------------------.t...t....-----------------------

                                                   --FR3------><------------------CDR3------------------><--FR4------
                                                    T  Y  Y  C  A  K  C  D  C  G  Y  S  Y  S  S  F  D  A  W  G  Q  G 
T02344_B11_JL-005_T7_B11_047.ab1_(reversed)    306 acatactactgtgcgaagtGTGATTGCGGTTATAGTTATAGTAGTTtcgatgcctggggccaagga
IGHDS2                                             -------------------..t..g.t......g............--------------------

                                                   --FR3------><------------------CDR3------------------><--FR4------
                                                    T  Y  Y  C  A  S  G  Y  N  Y  D  Y  S  Y  S  K  D  A  W  G  R  G 
T02344_F04_JL-005_T7_F04_011.ab1_(reversed)    306 acatactactgtgcaagTGGTTATAATTATGATTATAGTtattccaaagacgcctggggccgaggg
IGHDS2                                             -----------------........g.....g....g..---------------------------

                                                   --FR3------><------------------CDR3------------------><--FR4------
                                                    T  Y  Y  C  A  K  D  Y  G  Y  G  C  G  Y  G  Y  G  A  W  G  Q  G 
T02345_A06_JL-006_T7_A06_024.ab1               306 acatactactgtgcgaaggaTTATGGTTATGGTTGTGGTTATGGTTATGGggcctggggccaagga
IGHDS2                                             --------------------..............................----------------

                                                   --FR3------><------------------CDR3------------------><--FR4------
                                                    T  Y  Y  C  A  V  M  V  N  V  I  M  F  H  D  V  D  A  W  G  Q  G 
T02347_D09_JL-008_T7_D09_037.ab1               306 acatactactgtgcaGTTATGGTTAATGTGATTATGttccacgacgtcgatgcctggggccaagga
IGHDS2                                             ---------------..........tg...g.....------------------------------

                                                   --FR3------><-------------------CDR3--------------------><--FR4------
                                                    T  Y  Y  C  A  K  Y  G  W  G  Y  S  Y  G  W  W  V  D  A  W  G  Q  G 
T02344_D08_JL-005_T7_D08_029.ab1               306 acatactactgtgcaaaaTATGGTTGGGGTTATAGTTATGGTTGgtgggtcgatgcctggggccaagga
IGHDS2                                             ------------------........t......g..........-------------------------

                                                   --FR3------><-------------------CDR3--------------------><--FR4------
                                                    T  Y  Y  C  T  T  V  H  Q  W  L  W  N  N  Y  Y  V  D  A  W  G  Q  G 
T02346_A09_JL-007_T7_A09_040.ab1_(reversed)    306 acatactactgtactactgtgcaccagTGGTTATGGaataattactacgtcgatgcctggggccaagga
IGHDS2                                             ---------------------------.........---------------------------------

                                                   --FR3------><---------------------CDR3---------------------><--FR4------
                                                    T  Y  Y  C  A  S  E  C  Y  S  Y  C  D  T  E  W  V  V  D  A  W  G  Q  G 
JL_002_E05-T7.ab1_(reversed)                   306 acatactactgtgcaagtgaatGTTATAGCTATTGTGACACTgaatgggtcgtcgatgcctggggccaagga
IGHDS2                                             ----------------------.......t...a..t.t...------------------------------

                                                   --FR3------><---------------------CDR3---------------------><--FR4------
                                                    T  Y  Y  C  T  T  V  H  Q  I  V  D  K  I  Y  Y  G  I  D  A  W  G  R  G 
T02344_H02_JL-005_T7_H02_001.ab1               306 acatactactgtactactgtgcaccagatagtGGACAAaatttactatggtatagacgcctggggccgaggg
IGHDS2                                             --------------------------------......----------------------------------

                                                   --FR3------><----------------------CDR3-----------------------><--FR4------
                                                    T  Y  Y  C  A  S  D  Y  D  S  G  Y  S  Y  G  Y  F  G  I  D  A  W  G  R  G 
T02344_C01_JL-005_T7_C01_006.ab1               306 acatactactgtgcaagtgaTTATGATAGTGGTTATAGTTATGGttattttggtatagacgcctggggccgaggg
IGHDS2                                             --------------------.....g.t........g.......-------------------------------

                                                   --FR3------><----------------------CDR3-----------------------><--FR4------
                                                    T  Y  Y  C  A  R  D  S  K  D  G  Y  G  Y  S  Y  F  G  I  D  A  W  G  R  G 
T02346_D05_JL-007_T7_D05_021.ab1               306 acatactactgtgcaagagaTAGTAAAGATGGTTATGGTTATAGttactttggtatagacgcctggggccgaggg
IGHDS2                                             --------------------.g..t.t.g...............-------------------------------

                                                   --FR3------><------------------------CDR3------------------------><--FR4------
                                                    T  Y  Y  C  A  K  E  F  G  Y  G  C  G  Y  G  Y  G  G  Y  V  D  A  W  G  Q  G 
JL_012_B10-T7.ab1_(reversed)                   327 acatactactgtgcgaaggagTTTGGTTATGGTTGTGGTTATGGTTATGGagggtacgtcgatgcctggggccaagga
IGHDS2                                             ---------------------.a...........................----------------------------

                                                   --FR3------><------------------------CDR3------------------------><--FR4------
                                                    T  Y  Y  C  T  R  N  P  R  V  L  V  V  V  M  V  M  V  Y  V  D  A  W  G  Q  G 
T02344_B09_JL-005_T7_B09_039.ab1_(reversed)    306 acatactactgtacaagaaatcccAGGGTGTTGGTTGTGGTTATGGTTATGGTctacgtcgatgcctggggccaagga
IGHDS2                                             ------------------------.t...ta......................-------------------------

                                                   --FR3------><------------------------CDR3------------------------><--FR4------
                                                    T  Y  Y  C  A  R  V  P  I  L  T  V  L  V  V  K  T  Y  D  I  D  A  W  G  R  G 
T02347_C03_JL-008_T7_C03_014.ab1_(reversed)    306 acatactactgtgcaagagTGCCTATACTTACGGTGTTAGTAGTGaaaacttatgatatagacgcctggggccgaggg
IGHDS2                                             -------------------..gt....g...t...ta.g..t...---------------------------------

                                                   --FR3------><------------------------CDR3------------------------><--FR4------
                                                    T  Y  Y  C  A  R  D  L  W  G  Y  G  Y  G  S  R  Y  Y  T  I  D  A  W  G  R  G 
T02347_D02_JL-008_T7_D02_005.ab1               306 acatactactgtgcaagagatctgTGGGGTTATGGTTATGGTAGTcgttactatactatagacgcctggggccgaggg
IGHDS2                                             ------------------------..t...............t..---------------------------------

                                                   --FR3------><-------------------------CDR3--------------------------><--FR4------
                                                    T  Y  Y  C  T  T  V  H  P  S  I  D  G  G  Y  V  Y  N  W  Y  V  D  A  W  G  Q  G 
JL_009_B01-T7.ab1_(reversed)                   306 acatactactgtactactgtgcacccgagcatTGATGGTGGTTATGTTTATAattggtacgtcgatgcctggggccaagga
IGHDS2                                             --------------------------------.t............g.....-----------------------------

                                                   --FR3------><----------------------------CDR3-----------------------------><--FR4------
                                                    T  Y  Y  C  A  K  E  G  S  T  F  G  Y  G  C  G  I  G  F  E  Y  Y  L  D  A  W  G  Q  G 
JL_012_D11-T7.ab1_(reversed)                   327 acatactactgtgcgaaggagGGTAGTACTTTTGGTTATGGTTGTGGTATTGGTTTTGaatactacctcgatgcctggggccaagga
IGHDS2                                             ---------------------...ta..g..a................ta.....a..-----------------------------

                                                   --FR3------><------------------------------CDR3------------------------------><--FR4------
                                                    T  Y  Y  C  A  K  V  G  G  Y  N  N  G  Y  A  C  G  G  A  Y  D  Y  Y  V  D  A  W  G  Q  G 
JL_009_C11-T7.ab1                              306 acatactactgtgcaaaagtaGGTGGTTATAATAATGGTTATGCTTGTGGTGGTGCTTATGactactacgtcgatgcctggggccaagga
IGHDS2                                             ---------------------.a........g.t.........g.......ta..g.....-----------------------------

                                                   --FR3------><-------------------------------------CDR3-----------------------------------><--FR4------
                                                    T  Y  Y  C  A  K  E  N  Y  H  Y  G  G --- G  G  C  T  G  Y  G  Y  S  S  G  S  Y  V  D  A  W  G  Q  G 
JL_012_C07-T7.ab1_(reversed)                   327 acatactactgtgcaaaagagaaTTATCATTATGGTGGA---GGTGGTTGTACTGGTTATGGTTATAGTAGTggaagttacgtcgatgcctggggccaagga
IGHDS2                                             -----------------------....gg.........ttat.......a.gg...................------------------------------

                                                   --FR3------><----------------------------------CDR3-----------------------------------><--FR4------
                                                    T  Y  Y  C  A  K  V  A  R  C  G  Y  D  G  G  G  W  G  C  G  G  Y  R  Y  G  G  H  D  A  W  G  Q  G 
JL_003_A05-T7.ab1_(reversed)                   327 acatactactgtgcaaaagttgcccGGTGTGGTTATGATGGTGGTGGTTGGGGTTGTGGTGGTTATCGTTATGGTGGTcacgatgcctggggccaagga
IGHDS2                                             -------------------------.t..........g.ta....t..a.t....a..a.t.....g...........---------------------

                                                   --FR3------><----------------------------------CDR3-----------------------------------><--FR4------
                                                    T  Y  Y  C  A  K  V  A  R  C  G  Y  D  G  G  G  W  G  C  G  G  Y  R  Y  G  G  H  D  A  W  G  Q  G 
JL_003_B03-T7.ab1_(reversed)                   327 acatactactgtgcaaaagttgcccGGTGTGGTTATGATGGTGGTGGTTGGGGTTGTGGTGGTTATCGTTATGGTGGTcacgatgcctggggccaagga
IGHDS2                                             -------------------------.t..........g.ta....t..a.t....a..a.t.....g...........---------------------

                                                   --FR3------><----------------------------------CDR3-----------------------------------><--FR4------
                                                    T  Y  Y  C  A  K  V  A  R  C  G  Y  D  G  G  G  W  G  C  G  G  Y  R  Y  G  G  H  D  A  W  G  Q  G 
JL_003_D07-T7.ab1_(reversed)                   327 acatactactgtgcaaaagttgcccGGTGTGGTTATGATGGTGGTGGTTGGGGTTGTGGTGGTTATCGTTATGGTGGTcacgatgcctggggccaagga
IGHDS2                                             -------------------------.t..........g.ta....t..a.t....a..a.t.....g...........---------------------

                                                   --FR3------><----------------------------------CDR3-----------------------------------><--FR4------
                                                    T  Y  Y  C  A  K  V  A  R  C  G  Y  D  G  G  G  W  G  C  G  G  Y  R  Y  G  G  H  D  A  W  G  Q  G 
JL_003_E05-T7.ab1_(reversed)                   327 acatactactgtgcaaaagttgcccGGTGTGGTTATGATGGTGGTGGTTGGGGTTGTGGTGGTTATCGTTATGGTGGTcacgatgcctggggccaagga
IGHDS2                                             -------------------------.t..........g.ta....t..a.t....a..a.t.....g...........---------------------

                                                   --FR3------><----------------------------------CDR3-----------------------------------><--FR4------
                                                    T  Y  Y  C  A  K  V  A  R  C  G  Y  D  G  G  G  W  G  C  G  G  Y  R  Y  G  G  H  D  A  W  G  Q  G 
JL_003_F05-T7.ab1_(reversed)                   327 acatactactgtgcaaaagttgcccGGTGTGGTTATGATGGTGGTGGTTGGGGTTGTGGTGGTTATCGTTATGGTGGTcacgatgcctggggccaagga
IGHDS2                                             -------------------------.t..........g.ta....t..a.t....a..a.t.....g...........---------------------

                                                   --FR3------><----------------------------------CDR3-----------------------------------><--FR4------
                                                    T  Y  Y  C  A  K  V  A  R  C  G  Y  D  G  G  G  W  G  C  G  G  Y  R  Y  G  G  H  D  A  W  G  Q  G 
JL_003_G06-T7.ab1_(reversed)                   327 acatactactgtgcaaaagttgcccGGTGTGGTTATGATGGTGGTGGTTGGGGTTGTGGTGGTTATCGTTATGGTGGTcacgatgcctggggccaagga
IGHDS2                                             -------------------------.t..........g.ta....t..a.t....a..a.t.....g...........---------------------

                                                   --FR3------><----------------------------------CDR3-----------------------------------><--FR4------
                                                    T  Y  Y  C  A  K  V  A  R  C  G  Y  D  G  G  G  W  G  C  G  G  Y  R  Y  G  G  H  D  A  W  G  Q  G 
JL_003_H06-T7.ab1_(reversed)                   327 acatactactgtgcaaaagttgcccGGTGTGGTTATGATGGTGGTGGTTGGGGTTGTGGTGGTTATCGTTATGGTGGTcacgatgcctggggccaagga
IGHDS2                                             -------------------------.t..........g.ta....t..a.t....a..a.t.....g...........---------------------

                                                   --FR3------><----------------------------------CDR3-----------------------------------><--FR4------
                                                    T  Y  Y  C  A  K  V  A  R  C  G  Y  D  G  G  G  W  G  C  G  G  Y  R  Y  G  G  H  D  A  W  G  Q  G 
S2351_44_D06_008.ab1                           327 acatactactgtgcaaaagttgcccGGTGTGGTTATGATGGTGGTGGTTGGGGTTGTGGTGGTTATCGTTATGGTGGTcacgatgcctggggccaagga
IGHDS2                                             -------------------------.t..........g.ta....t..a.t....a..a.t.....g...........---------------------

                                                   --FR3------><------------------------------------------------------------------CDR3---------------------------------------------------------------------------------><--FR4------
                                                    T  Y  Y  C  A  S  C  P  D  G  Y  G  Y  G  Y  G  C  G  ---S  Y  G  C  S  G  Y  D  C  Y  G  Y  G  G  Y  G ------------------ Y  S  S  Y  S  Y  S  Y  T  I  Y  V  D  A  W  G  Q  G 
JL_012_E10-T7.ab1                              327 acatactactgtgcgaGTTGTCCTGATGGTTATGGTTATGGTTATGGTTGTGGTA---GTTATGGTTGTAGTGGTTATGATTGTTATGGTTATGGTGGTTATGGT------------------TATAGTAGTTATAGTTATAGTTATACcatctacgtcgatgcctggggccaagga
IGHDS2                                             ----------------.................a....................tatg...............................................ggttatggtggttatggt..........................----------------------------

                                                   --FR3------><------------------------------------------------------------------------CDR3------------------------------------------------------------------------><--FR4------
                                                    T  Y  Y  C  T  T  V  H  Q  K  H  V  S  C  P  D  G  Y  S  Y  G  Y  G  C  G  Y  G  Y  G  C  S  G  Y  D  C  Y  G  Y  G  G  Y  G  G  Y  G  G  Y  G  R  Y  Y  V  D  A  W  G  Q  G 
JL_003_B07-T7.ab1_(reversed)                   327 acatactactgtactactgtgcaccaaaaacacgtTAGTTGTCCTGATGGTTATAGTTATGGTTATGGTTGTGGTTATGGTTATGGTTGTAGTGGTTATGATTGTTATGGTTATGGTGGTTATGGTGGTTATGGTGGTTATGGccgatactacgtcgatgcctggggccaagga
IGHDS2                                             -----------------------------------............................................................................................................-------------------------------

                                                   --FR3------><------------------------------------------------------------------------CDR3------------------------------------------------------------------------><--FR4------
                                                    T  Y  Y  C  T  T  V  H  Q  S  A  G  C  P  D  G  Y  S  Y  G  Y  G  C  G  Y  S  Y  G  C  S  G  Y  G  C  Y  G  Y  G  G  Y  G  G  Y  G  G  E  G  Y  R  G  Y  V  D  A  W  G  Q  G 
T02347_C05_JL-008_T7_C05_022.ab1               306 acatactactgtactactgtgcaccagagtgcggGTTGTCCTGATGGTTATAGTTATGGTTATGGTTGTGGTTATAGTTATGGTTGTAGTGGTTATGGCTGTTATGGTTATGGTGGTTATGGTGGTTATGGTGGTGAGGGTTACAGgggttacgtcgatgcctggggccaagga
IGHDS2                                             ----------------------------------.........................................g.....................at....................................t.t.....t..----------------------------

                                                   --FR3------><----------------------------------------------------------------------------CDR3-----------------------------------------------------------------------------------------------><--FR4------
                                                    T  Y  Y  C  T  T  V  H  H  E  S  C  P  D  G  Y  S  Y  G  Y  G  C  G  Y  G  Y  G  C  S  G  Y  D  C  Y  G  Y  G  G  Y  G  W ------------------ S  N  Y  S  Y  S  Y  S  Y  E  W  H  N  V  D  A  W  G  H  G 
T02417_F06_JL-010_T7_F06_019.ab1               327 acatactactgtactactgtgcaccatgaaAGTTGTCCTGATGGTTATAGTTATGGTTATGGTTGTGGTTATGGTTATGGTTGTAGTGGTTATGATTGTTATGGTTATGGTGGTTATGGTTGG------------------AGTAATTATAGTTATAGTTATAGTTACGAATggcacaacgttgatgcctggggtcacggg
IGHDS2                                             ------------------------------..........................................................................................g.ttatggtggttatggttat....g.................c........-----------------------------

                                                   --FR3------><-----------------------------------------------------------------------------CDR3-----------------------------------------------------------------------------------------------><--FR4------
                                                    T  Y  Y  C  T  T  V  H  H  E  S  C  P  D  G  Y  S  Y  G  Y  G  C  G  Y  G  Y  G  C  S  G  Y  D  C  Y  G  Y  G  G  ------------C  G  W  G  *  -----I  *  L  W  L  *  L  Q  M  A  Q  G  G  M  P  G  T  K 
T02417_F08_JL-010_T7_F08_027.ab1               327 acatactactgtactactgtgcaccatgaaAGTTGTCCTGATGGTTATAGTTATGGTTATGGTTGTGGTTATGGTTATGGTTGTAGTGGTTATGATTGTTATGGTTATGGTGGTT------------GTGGTTGGGGTTAAA-----TATAGTTATGGTTATAGTTACAAATggcacaaggggggatgcctgggaccaaggg
IGHDS2                                             ------------------------------.....................................................................................atggtggttatg......at.....t.gtagt.........a......c....g...------------------------------

                                                   --FR3------><-------------------------------------------------------------------------------CDR3--------------------------------------------------------------------------------><--FR4------
                                                    T  Y  Y  C  T  T  V  H  L  Y  C  P  D  G  Y  S  Y  G  Y  G  C  G  Y  G  Y  G  C  S  G  Y  D  C  Y  G  Y  G  G  Y  G  G  *  G  G  D  G  Y  S  I  Y  S  Y  S  Y  T  F  Y  V  Y  A  R  G  K  G 
T02417_D05_JL-010_T7_D05_021.ab1               327 acatactactgtactactgtgcacctttaTTGTCCTGATGGTTATAGTTATGGTTATGGTTGTGGTTATGGTTATGGTTGTAGTGGTTATGATTGTTATGGTTATGGTGGTTATGGTGGGTAGGGTGGTGATGGTTATAGTATTTATAGTTATAGTTATACTTtctacgtctatgcccggggcaaagga
IGHDS2                                             -----------------------------..........................................................................................t..t......t............g....................--------------------------

                                                   --FR3------><-------------------------------------------------------------------------------------CDR3--------------------------------------------------------------------------------------><--FR4------
                                                    T  Y  Y  C  T  T  V  H  Q  F  I  F  C  P  D  G  Y  S  Y  G  Y  G  C  G  Y  G  Y  G  C  S  G  Y  D  C  Y  G  Y  G  G  Y  G  G  Y  G  G  Y  G  Y  S  S  Y  S  Y  S  Y  T  Y  E  Y  Y  V  D  A  W  G  Q  G 
JL_003_A09-T7.ab1                              327 acatactactgtactactgtgcaccagtttattttTTGTCCTGATGGTTATAGTTATGGTTATGGTTGTGGTTATGGTTATGGTTGTAGTGGTTATGATTGTTATGGTTATGGTGGTTATGGTGGTTATGGTGGTTATGGTTATAGTAGTTATAGTTATAGTTATACTTACGAATactacgtcgatgcctggggccaagga
IGHDS2                                             -----------------------------------............................................................................................................................................--------------------------

                                                   --FR3------><-------------------------------------------------------------------------------------CDR3--------------------------------------------------------------------------------------><--FR4------
                                                    T  Y  Y  C  T  T  V  H  Q  F  I  F  C  P  D  G  Y  S  Y  G  Y  G  C  G  Y  G  Y  G  C  S  G  Y  D  C  Y  G  Y  G  G  Y  G  G  Y  G  G  Y  G  Y  S  S  Y  S  Y  S  Y  T  Y  E  Y  Y  V  D  A  W  G  Q  G 
JL_003_C10-T7.ab1                              327 acatactactgtactactgtgcaccagtttattttTTGTCCTGATGGTTATAGTTATGGTTATGGTTGTGGTTATGGTTATGGTTGTAGTGGTTATGATTGTTATGGTTATGGTGGTTATGGTGGTTATGGTGGTTATGGTTATAGTAGTTATAGTTATAGTTATACTTACGAATactacgtcgatgcctggggccaagga
IGHDS2                                             -----------------------------------............................................................................................................................................--------------------------

                                                   --FR3------><-------------------------------------------------------------------------------------CDR3--------------------------------------------------------------------------------------><--FR4------
                                                    T  Y  Y  C  T  T  V  H  Q  I  L  S  C  P  D  G  Y  S  Y  G  Y  G  C  G  Y  G  Y  G  C  S  G  Y  D  C  Y  G  Y  G  G  Y  G  G  Y  G  G  Y  G  Y  S  S  Y  S  Y  S  Y  T  Y  E  Y  Y  V  D  A  W  G  Q  G 
T02417_F02_JL-010_T7_F02_003.ab1               327 acatactactgtactactgtgcaccagatcttaAGTTGTCCTGATGGTTATAGTTATGGTTATGGTTGTGGTTATGGTTATGGTTGTAGTGGTTATGATTGTTATGGTTATGGTGGTTATGGTGGTTATGGTGGTTATGGTTATAGTAGTTATAGTTATAGTTATACTTACGAATactacgtcgatgcctggggccaagga
IGHDS2                                             ---------------------------------..............................................................................................................................................--------------------------

                                                   --FR3------><-------------------------------------------------------------------------------------CDR3--------------------------------------------------------------------------------------><--FR4------
                                                    T  Y  Y  C  T  T  V  H  Q  I  S  C  P  D  G  Y  S  Y  G  Y  G  C  G  Y  G  Y  G  C  S  G  Y  D  C  Y  G  Y  G  G  Y  G  G  Y  G  G  Y  G  Y  S  S  Y  S  Y  S  Y  T  Y  E  F  Y  Y  V  D  A  W  G  Q  G 
T02344_A01_JL-005_T7_A01_008.ab1               306 acatactactgtactactgtgcaccagatTAGTTGTCCTGATGGTTATAGTTATGGTTATGGTTGTGGTTATGGTTATGGTTGTAGTGGTTATGATTGTTATGGTTATGGTGGTTATGGTGGTTATGGTGGTTATGGTTATAGTAGTTATAGTTATAGTTATACTTACGAATtttactacgtcgatgcctggggccaagga
IGHDS2                                             -----------------------------...............................................................................................................................................-----------------------------

                                                   --FR3------><-------------------------------------------------------------------------------------CDR3--------------------------------------------------------------------------------------><--FR4------
                                                    T  Y  Y  C  T  T  V  H  Q  I  S  C  P  D  G  Y  S  Y  G  Y  G  C  G  Y  G  Y  G  C  S  G  Y  D  C  Y  G  Y  G  G  Y  G  G  Y  G  G  Y  G  Y  S  S  Y  S  Y  S  Y  T  Y  E  F  Y  Y  V  D  A  W  G  Q  G 
T02344_D09_JL-005_T7_D09_037.ab1               306 acatactactgtactactgtgcaccagatTAGTTGTCCTGATGGTTATAGTTATGGTTATGGTTGTGGTTATGGTTATGGTTGTAGTGGTTATGATTGTTATGGTTATGGTGGTTATGGTGGTTATGGTGGTTATGGTTATAGTAGTTATAGTTATAGTTATACTTACGAATtttactacgtcgatgcctggggccaagga
IGHDS2                                             -----------------------------...............................................................................................................................................-----------------------------

                                                   --FR3------><----------------------------------------------------------------------------------------CDR3-----------------------------------------------------------------------------------------><--FR4------
                                                    T  Y  Y  C  T  T  V  H  H  H  K  L  R  S  C  P  D  G  Y  S  Y  G  Y  G  C  G  Y  G  Y  G  C  S  G  Y  D  C  Y  G  Y  G  G  Y  G  G  Y  G  G  *  G  *  G  I  Y  S  Y  S  Y  T  Y  E  F  Y  D  D  D  W  G  R  G 
T02417_D06_JL-010_T7_D06_021.ab1               327 acatactactgtactactgtgcaccaccacaaactacGTAGTTGTCCTGATGGTTATAGTTATGGTTATGGTTGTGGTTATGGTTATGGTTGTAGTGGTTATGATTGTTATGGTTATGGTGGTTATGGTGGTTATGGTGGGTAGGGTTAGGGTATTTATAGTTATAGTTATACGTACGAATtttacgacgatgactggggacgaggg
IGHDS2                                             -------------------------------------.......................................................................................................t..t.....ta...g..................t.......--------------------------

                                                   --FR3------><-----------------------------------------------------------------------------------------CDR3-----------------------------------------------------------------------------------------><--FR4------
                                                    T  Y  Y  C  T  T  V  H  Q  K  K  Q  K  K  L  S  *  W  L  *  L  W  L  W  L  W  L  W  L  W  L  *  W  L  *  L  L  W  L  W  W  L  W  W  L  W  W  L  W  L  *  *  L  *  L  *  L  Y  L  R  K  I  R  R  C  L  G  P  R 
T02417_E02_JL-010_T7_E02_004.ab1               327 acatactactgtactactgtgcaccaaaaaaaacaaaaaaAGTTGTCCTGATGGTTATAGTTATGGTTATGGTTGTGGTTATGGTTATGGTTGTAGTGGTTATGATTGTTATGGTTATGGTGGTTATGGTGGTTATGGTGGTTATGGTTATAGTAGTTATAGTTATAGTTATACTTACGAAaaatacgtcgatgcctggggccaagga
IGHDS2                                             ----------------------------------------.............................................................................................................................................---------------------------

                                                   --FR3------><----------CDR3-----------><--FR4------
                                                    T  Y  Y  C  A  K  Y  W  L  W  L  D  A  W  G  R  G 
T02345_F08_JL-006_T7_F08_027.ab1_(reversed)    306 acatactactgtgcgaagTATTGGTTATGGTtagacgcctggggccgaggg
IGHDS3                                             ------------------..g..........--------------------

                                                   --FR3------><-------------CDR3--------------><--FR4------
                                                    T  Y  Y  C  A  R  D  S  G  Y  G  Y  V  D  A  W  G  Q  G 
T02347_E05_JL-008_T7_E05_020.ab1               306 acatactactgtgcaagagaTAGTGGTTATGGTtatgtcgatgcctggggccaagga
IGHDS3                                             --------------------.............------------------------

                                                   --FR3------><---------------CDR3---------------><--FR4------
                                                    T  Y  Y  C  A  N  K  S  N  S  G  Y  G  I  D  A  W  G  R  G 
T02344_F11_JL-005_T7_F11_043.ab1               306 acatactactgtgcgaacaaatccaATAGTGGTtatggtatagacgcctggggccgaggg
IGHDS3                                             -------------------------........---------------------------

                                                   --FR3------><---------------CDR3---------------><--FR4------
                                                    T  Y  Y  C  A  K  D  W  G  Y  G  Y  S  Y  D  H  W  G  Q  G 
JL_012_E12-T7.ab1_(reversed)                   327 acatactactgtgcgaaggaTTGGGGTTATGGTTATAGTTATgatcactggggccaagga
IGHDS3                                             --------------------...t............g.....------------------

                                                   --FR3------><---------------------CDR3---------------------><--FR4------
                                                    T  Y  Y  C  A  K  D  Y  S  Y  G  C  G  Y  G  Y  Y  Y  D  A  W  G  Q  G 
JL_009_D06-T7.ab1_(reversed)                   306 acatactactgtgcgaaggaTTATAGTTATGGTTGTGGTTATGGTTATTATTATgatgcctggggccaagga
IGHDS3                                             --------------------....g.......................gg....------------------

                                                   --FR3------><---------------------CDR3---------------------><--FR4------
                                                    T  Y  Y  C  A  R  C  G  Y  G  Y  A  C  G  Y  S  S  V  D  V  W  G  Q  G 
JL_012_D06-T7.ab1_(reversed)                   327 acatactactgtgcaagatGTGGTTATGGTTATGCATGTGGTTATAGTTcagtcgatgtctggggccaagga
IGHDS3                                             -------------------...............gt.........g...-----------------------

                                                   --FR3------><---------------------CDR3---------------------><--FR4------
                                                    T  Y  Y  C  A  K  G  G  Y  D  Y  G  C  G  Y  G  Y  G  F  A  W  G  Q  G 
T02345_C07_JL-006_T7_C07_030.ab1               306 acatactactgtgcgaaggGTGGTTATGATTATGGTTGTGGTTATGGTTATGGTTttgcctggggccaagga
IGHDS3                                             -------------------.........g..........................-----------------

                                                   --FR3------><---------------------CDR3---------------------><--FR4------
                                                    T  Y  Y  C  A  K  G  C  Y  S  G  Y  G  Y  G  C  G  Y  H  A  W  G  Q  G 
T02345_D09_JL-006_T7_D09_037.ab1_(reversed)    306 acatactactgtgcaaaagGTTGTTATAGTGGTTATGGTTATGGTTGTGGTTAccatgcctggggccaagga
IGHDS3                                             -------------------..................................-------------------

                                                   --FR3------><---------------------CDR3---------------------><--FR4------
                                                    T  Y  Y  C  T  T  V  H  Q  K  K  I  V  V  P  Y  Y  V  D  A  W  G  Q  G 
T02347_E12_JL-008_T7_E12_044.ab1               306 acatactactgtactactgtgcaccagaaaaaaATAGTGGTTccttactacgtcgatgcctggggccaagga
IGHDS3                                             ---------------------------------.........------------------------------

                                                   --FR3------><----------------------CDR3-----------------------><--FR4------
                                                    T  Y  Y  C  T  T  V  H  Q  S  R  I  W  L  W  L  T  G  V  D  A  W  G  Q  G 
T02344_A02_JL-005_T7_A02_008.ab1_(reversed)    306 acatactactgtactactgtgcaccagagtcgaaTATGGTTATGGTTAacaggcgtcgatgcctggggccaagga
IGHDS3                                             ----------------------------------..............---------------------------

                                                   --FR3------><----------------------CDR3-----------------------><--FR4------
                                                    T  Y  Y  C  A  K  S  G  Y  G  Y  G  C  S  Y  S  F  Y  I  D  A  W  G  Q  G 
T02344_E06_JL-005_T7_E06_020.ab1_(reversed)    306 acatactactgtgcaaaaAGTGGTTATGGTTATGGTTGTAGTTATAGTTtttacatcgatgcctggggccaagga
IGHDS3                                             ------------------.....................g.....g...--------------------------

                                                   --FR3------><----------------------CDR3-----------------------><--FR4------
                                                    T  Y  Y  C  T  T  V  H  Q  S  R  I  W  L  W  L  T  G  V  D  A  W  G  Q  G 
T02347_A02_JL-008_T7_A02_008.ab1_(reversed)    306 acatactactgtactactgtgcaccagagtcgaaTATGGTTATGGTTAacaggcgtcgatgcctggggccaagga
IGHDS3                                             ----------------------------------..............---------------------------

                                                   --FR3------><----------------------CDR3-----------------------><--FR4------
                                                    T  Y  Y  C  A  R  C  G  Y  G  Y  D  C  D  Y  G  D  S  Y  D  A  W  G  Q  G 
T02347_F12_JL-008_T7_F12_043.ab1               306 acatactactgtgcaagatGTGGTTATGGTTATGATTGTGATTATGGTGATAGTTATgatgcctggggccaagga
IGHDS3                                             -------------------...............g.....g.......t..g.....------------------

                                                   --FR3------><----------------------CDR3-----------------------><--FR4------
                                                    T  Y  Y  C  T  T  V  H  Q  S  G  Y  G  Y  G  Y  Y  G  I  D  A  W  G  R  G 
T02347_G02_JL-008_T7_G02_002.ab1_(reversed)    306 acatactactgtactactgtgcaccaaAGTGGTTATGGTTATGGttactatggtatagacgcctggggccgaggg
IGHDS3                                             ---------------------------.................-------------------------------

                                                   --FR3------><------------------------CDR3------------------------><--FR4------
                                                    T  Y  Y  C  A  K  N  S  G  Y  G  Y  H  C  G  D  G  Y  G  Y  D  A  W  G  Q  G 
T02344_B10_JL-005_T7_B10_039.ab1_(reversed)    306 acatactactgtgcgaaaaATAGTGGTTATGGTTATCATTGTGGTGATGGTTATGGTTAcgatgcctggggccaagga
IGHDS3                                             -------------------.................gg.......t.............-------------------

                                                   --FR3------><-------------------------CDR3--------------------------><--FR4------
                                                    T  Y  Y  C  V  K  C  Y  S  G  I  D  H  G  Y  G  Y  D  Y  Y  V  D  A  W  G  Q  G 
JL_009_B04-T7.ab1                              306 acatactactgtgtaaaaTGTTATAGTGGTATTGATCATGGTTATGGTTATGactactacgtcgatgcctggggccaagga
IGHDS3                                             ------------------............ta..g.t......g........-----------------------------

                                                   --FR3------><-------------------------CDR3--------------------------><--FR4------
                                                    T  Y  Y  C  A  C  Y  S  G  Y  G  Y  G  C  G  F  D  Y  G  W  T  E  A  W  G  Q  G 
JL_009_B05-T7.ab1                              306 acatactactgtgcaTGCTATAGTGGTTATGGTTATGGTTGTGGTTTTGATTATGGTTggactgaggcctggggccaagga
IGHDS3                                             ---------------..t............................a..g........-----------------------

                                                   --FR3------><-------------------------CDR3--------------------------><--FR4------
                                                    T  Y  Y  C  A  K  Y  S  S  G  V  R  Y  G  C  G  Y  A  W  T  Y  D  A  W  G  Q  G 
JL_009_E03-T7.ab1_(reversed)                   306 acatactactgtgcgaagTATTCTAGTGGTGTTCGTTATGGTTGTGGTTATGCTTggacttatgatgcctggggccaagga
IGHDS3                                             ------------------.g..a.......ta.g..................g..--------------------------

                                                   --FR3------><-------------------------CDR3--------------------------><--FR4------
                                                    T  Y  Y  C  A  K  Y  S  S  G  V  R  Y  G  C  G  Y  A  W  T  Y  D  A  W  G  Q  G 
JL_009_F06-T7.ab1_(reversed)                   306 acatactactgtgcgaagTATTCTAGTGGTGTTCGTTATGGTTGTGGTTATGCTTggacttatgatgcctggggccaagga
IGHDS3                                             ------------------.g..a.......ta.g..................g..--------------------------

                                                   --FR3------><-------------------------CDR3--------------------------><--FR4------
                                                    T  Y  Y  C  V  K  C  Y  S  G  I  D  H  G  Y  G  Y  D  Y  Y  V  D  A  W  G  Q  G 
JL_009_F12-T7.ab1                              306 acatactactgtgtaaaaTGTTATAGTGGTATTGATCATGGTTATGGTTATGactactacgtcgatgcctggggccaagga
IGHDS3                                             ------------------............ta..g.t......g........-----------------------------

                                                   --FR3------><-------------------------CDR3--------------------------><--FR4------
                                                    T  Y  Y  C  S  R  D  L  G  G  Y  G  D  D  C  G  A  G  Y  N  Y  D  A  W  G  Q  G 
JL_012_B01-T7.ab1_(reversed)                   327 acatactactgttcaagagatctTGGTGGTTATGGGGATGATTGTGGTGCTGGTTATAATTATgatgcctggggccaagga
IGHDS3                                             -----------------------.a..........tt...g.......ta.......gg....------------------

                                                   --FR3------><-------------------------CDR3--------------------------><--FR4------
                                                    T  Y  Y  C  S  R  D  L  G  G  Y  G  D  D  C  G  A  G  Y  N  Y  D  A  W  G  Q  G 
JL_012_B08-T7.ab1                              327 acatactactgttcaagagatctTGGTGGTTATGGGGATGATTGTGGTGCTGGTTATAATTATgatgcctggggccaagga
IGHDS3                                             -----------------------.a..........tt...g.......ta.......gg....------------------

                                                   --FR3------><-------------------------CDR3--------------------------><--FR4------
                                                    T  Y  Y  C  A  F  C  Y  S  G  Y  G  Y  G  C  P  Y  G  Y  H  F  D  A  W  G  Q  G 
T02344_D03_JL-005_T7_D03_013.ab1               306 acatactactgtgcattTTGTTATAGTGGTTATGGTTATGGTTGTCCTTATGGTTATcatttcgatgcctggggccaagga
IGHDS3                                             -----------------............................gg..........------------------------

                                                   --FR3------><-------------------------CDR3--------------------------><--FR4------
                                                    T  Y  Y  C  A  S  C  Y  N  L  D  G  Y  G  C  G  Y  G  Y  V  Y  D  A  W  G  Q  G 
T02344_G04_JL-005_T7_G04_010.ab1               306 acatactactgtgcgaGTTGTTATAATCTAGATGGTTATGGTTGTGGTTATGGTTATGTTTATgatgcctggggccaagga
IGHDS3                                             ----------------.........g.ggtt...........................g....------------------

                                                   --FR3------><-------------------------CDR3--------------------------><--FR4------
                                                    T  Y  Y  C  A  S  C  Y  S  G  Y  G  Y  G  C  G  Y  G  Y  G  Y  D  A  W  G  Q  G 
T02345_B03_JL-006_T7_B03_015.ab1_(reversed)    306 acatactactgtgcaaGTTGTTATAGTGGTTATGGTTATGGTTGTGGTTATGGTTATGGTTATgatgcctggggccaagga
IGHDS3                                             ----------------...............................................------------------

                                                   --FR3------><-------------------------CDR3--------------------------><--FR4------
                                                    T  Y  Y  C  A  F  C  Y  S  G  Y  G  Y  G  C  R  Y  G  D  H  F  D  A  W  G  Q  G 
T02345_H05_JL-006_T7_H05_017.ab1               306 acatactactgtgcattTTGTTATAGTGGTTATGGTTATGGTTGTCGTTATGGTGATcatttcgatgcctggggccaagga
IGHDS3                                             -----------------............................g........t..------------------------

                                                   --FR3------><-------------------------CDR3--------------------------><--FR4------
                                                    T  Y  Y  C  A  F  C  Y  S  G  Y  G  Y  G  C  R  Y  G  D  H  F  D  A  W  G  Q  G 
T02346_H09_JL-007_T7_H09_033.ab1               306 acatactactgtgcattTTGTTATAGTGGTTATGGTTATGGTTGTCGTTATGGTGATcatttcgatgcctggggccaagga
IGHDS3                                             -----------------............................g........t..------------------------

                                                   --FR3------><---------------------------CDR3---------------------------><--FR4------
                                                    T  Y  Y  C  A  R  C  G  Y  G  Y  G  C  G  Y  G  Y  G  Y  D  Y  V  D  A  W  G  Q  G 
T02345_A04_JL-006_T7_A04_016.ab1               306 acatactactgtgcaagatGTGGTTATGGTTATGGTTGTGGTTATGGTTATGGTTATGactacgtcgatgcctggggccaagga
IGHDS3                                             -------------------.......................................--------------------------

                                                   --FR3------><---------------------------CDR3---------------------------><--FR4------
                                                    T  Y  Y  C  A  K  I  C  G  Y  G  Y  G  C  V  Y  G  Y  G  V  Y  V  D  A  W  G  Q  G 
T02346_D09_JL-007_T7_D09_037.ab1_(reversed)    306 acatactactgtgcgaagatTTGTGGTTATGGTTATGGTTGTGTTTATGGTTATGGggtctacgtcgatgcctggggccaagga
IGHDS3                                             --------------------.a.....................g............----------------------------

                                                   --FR3------><---------------------------CDR3---------------------------><--FR4------
                                                    T  Y  Y  C  A  R  S  L  F  G  S  Y  C  G  S  G  Y  G  Y  D  D  C  G  A  W  G  Q  G 
T02346_G04_JL-007_T7_G04_010.ab1_(reversed)    306 acatactactgtgcaagaAGTCTTTTTGGTTCGTATTGTGGTTCGGGTTATGGTTATGATGATtgtggtgcctggggccaagga
IGHDS3                                             ------------------...gg..a.....atgg........at...............t..---------------------

                                                   --FR3------><---------------------------CDR3---------------------------><--FR4------
                                                    T  Y  Y  C  A  R  S  L  F  G  S  Y  C  G  S  G  Y  G  Y  D  D  C  G  A  W  G  Q  G 
T02347_B02_JL-008_T7_B02_007.ab1_(reversed)    306 acatactactgtgcaagaAGTCTTTTTGGTTCGTATTGTGGTTCGGGTTATGGTTATGATGATtgtggtgcctggggccaagga
IGHDS3                                             ------------------...gg..a.....atgg........at...............t..---------------------

                                                   --FR3------><----------------------------CDR3-----------------------------><--FR4------
                                                    T  Y  Y  C  A  K  D  L  C  D  S  G  Y  V  F  G  C  G  Y  N  Y  A  L  D  A  W  G  Q  G 
JL_009_C01-T7.ab1                              306 acatactactgtgcgaaagatctTTGTGATAGTGGTTATGTTTTTGGTTGTGGTTATAATTATGCTTtggatgcctggggccaagga
IGHDS3                                             -----------------------....t............g..a.............gg.....g..--------------------

                                                   --FR3------><----------------------------CDR3-----------------------------><--FR4------
                                                    T  Y  Y  C  A  S  C  V  S  G  Y  R  Y  G  C  G  D  D  Y  G  Y  Y  V  D  A  W  G  Q  G 
T02416_G03_JL-009_T7_G03_010.ab1_(reversed)    306 acatactactgtgcaagTTGTGTTAGTGGTTATCGTTATGGTTGTGGTGATGATTATGGatactacgtcgatgcctggggccaagga
IGHDS3                                             -----------------....ta..........g..............t...g......----------------------------

                                                   --FR3------><----------------------------CDR3-----------------------------><--FR4------
                                                    T  Y  Y  C  A  K  D  L  C  W  S  A  Y  D  D  G  C  G  L  D  Y  G  Y  D  A  W  G  Q  G 
T02345_A12_JL-006_T7_A12_048.ab1               306 acatactactgtgcaaaagatctTTGTTGGAGTGCTTATGATGATGGTTGTGGTTTGGATTATGGTTATgatgcctggggccaagga
IGHDS3                                             -----------------------.....at....g.....g.t............at.g..........------------------

                                                   --FR3------><----------------------------CDR3-----------------------------><--FR4------
                                                    T  Y  Y  C  A  K  R  V  C  Y  S  G  Y  G  Y  G  C  G  Y  L  Y  G  Y  D  A  W  G  Q  G 
T02345_F01_JL-006_T7_F01_003.ab1_(reversed)    306 acatactactgtgcaaaacGTGTTTGTTATAGTGGTTATGGTTATGGTTGTGGTTATCTTTATGGTTATgatgcctggggccaagga
IGHDS3                                             -------------------..ag..................................gg..........------------------

                                                   --FR3------><----------------------------CDR3-----------------------------><--FR4------
                                                    T  Y  Y  C  A  S  C  I  S  G  N  G  I  G  C  G  E  D  Y  N  G  D  F  D  A  W  G  Q  G 
T02345_F09_JL-006_T7_F09_035.ab1               306 acatactactgtgcgtcTTGTATTAGTGGTAATGGTATCGGTTGTGGTGAAGATTATaatggggacttcgatgcctggggccaagga
IGHDS3                                             -----------------....ta.......t.....tat.........t.t.g....------------------------------

                                                   --FR3------><------------------------------CDR3------------------------------><--FR4------
                                                    T  Y  Y  C  A  I  C  Y  S  G  I  S  Y  G  C  G  A  G  Y  G  Y  G  Y  V  D  A  W  G  Q  G 
JL_009_E09-T7.ab1                              306 acatactactgtgcaatTTGTTATAGTGGTATTAGTTATGGTTGTGGTGCTGGTTATGGTTATGgatacgtcgatgcctggggccaagga
IGHDS3                                             -----------------.............ta.g..............ta..............--------------------------

                                                   --FR3------><------------------------------CDR3------------------------------><--FR4------
                                                    T  Y  Y  C  A  K  S  C  D  S  G  N  G  Y  G  C  S  D  G  I  D  Y  Y  V  D  A  W  G  Q  G 
JL_012_C01-T7.ab1_(reversed)                   327 acatactactgtgcaaaaAGTTGTGATAGTGGTAATGGTTATGGTTGTAGTGATGGTATTGATTactacgtcgatgcctggggccaagga
IGHDS3                                             ------------------......t........t..............g..t.....ta..g..--------------------------

                                                   --FR3------><------------------------------CDR3------------------------------><--FR4------
                                                    T  Y  Y  C  T  T  V  R  N  C  Y  S  G  Y  D  Y  G  C  G  Y  G  Y  Y  V  D  A  W  G  Q  G 
T02344_C08_JL-005_T7_C08_030.ab1               306 acatactactgtactactgtgcGAAATTGTTATAGTGGTTATGATTATGGTTGTGGTTATGGTTattacgtcgatgcctggggccaagga
IGHDS3                                             ----------------------.t.g.................g....................--------------------------

                                                   --FR3------><------------------------------CDR3------------------------------><--FR4------
                                                    T  Y  Y  C  A  I  D  C  W  S  S  Y  G  A  G  C  G  A  G  A  E  I  Y  G  D  A  W  G  Q  G 
T02345_B10_JL-006_T7_B10_039.ab1               306 acatactactgtgcaattgacTGTTGGAGTAGTTATGGTGCCGGTTGTGGTgccggtgctgagatatacggcgatgcctggggccaagga
IGHDS3                                             ---------------------....at...g........tat.........---------------------------------------

                                                   --FR3------><------------------------------CDR3------------------------------><--FR4------
                                                    T  Y  Y  C  A  K  T  I  S  C  Y  S  G  Y  G  Y  G  C  G  Y  G  Y  G  Y  D  A  W  G  Q  G 
T02347_G06_JL-008_T7_G06_018.ab1_(reversed)    306 acatactactgtgcgaagaccataAGTTGTTATAGTGGTTATGGTTATGGTTGTGGTTATGGTTATGGTTATgatgcctggggccaagga
IGHDS3                                             ------------------------................................................------------------

                                                   --FR3------><------------------------------CDR3------------------------------><--FR4------
                                                    T  Y  Y  C  T  T  V  Q  Q  V  I  V  V  M  V  M  V  V  E  P  R  Y  Y  V  D  A  W  G  Q  G 
JL_012_G05-T7.ab1_(reversed)                   327 acatactactgtactactgtgcaacaaGTTATAGTGGTTATGGTTATGGTTGTGGaaccaagatactacgtcgatgcctggggccaagga
IGHDS3                                             ---------------------------............................-----------------------------------

                                                   --FR3------><-------------------------------CDR3--------------------------------><--FR4------
                                                    T  Y  Y  C  A  R  K  Y  S  G  Y  F  Y  G  C  G  Y  G  Y  G  S  T  N  Y  V  D  A  W  G  Q  G 
JL_002_A11-T7.ab1_(reversed)                   306 acatactactgtgcaagaaaaTATAGTGGTTATTTTTATGGTTGTGGTTATGGTTATGGTTccacaaactacgtcgatgcctggggccaagga
IGHDS3                                             ---------------------............gg..........................--------------------------------

                                                   --FR3------><-------------------------------CDR3--------------------------------><--FR4------
                                                    T  Y  Y  C  A  R  K  Y  S  G  Y  F  Y  G  C  G  Y  G  Y  G  S  T  N  Y  V  D  A  W  G  Q  G 
JL_002_D07-T7.ab1_(reversed)                   306 acatactactgtgcaagaaaaTATAGTGGTTATTTTTATGGTTGTGGTTATGGTTATGGTTccacaaactacgtcgatgcctggggccaagga
IGHDS3                                             ---------------------............gg..........................--------------------------------

                                                   --FR3------><-------------------------------CDR3--------------------------------><--FR4------
                                                    T  Y  Y  C  A  R  C  Y  S  G  S  G  Y  G  C  G  Y  G  Y  G  Y  D  G  Y  V  D  A  W  G  Q  G 
JL_009_A11-T7.ab1_(reversed)                   306 acatactactgtgcacGTTGTTATAGTGGTAGTGGTTATGGTTGTGGTTATGGTTATGGTTATGATggctacgtcgatgcctggggccaagga
IGHDS3                                             ----------------..............ta..................................---------------------------

                                                   --FR3------><-------------------------------CDR3--------------------------------><--FR4------
                                                    T  Y  Y  C  R  K  L  S  C  Y  S  G  Y  G  Y  G  C  G  F  G  Y  S  Y  G  T  D  A  W  G  Q  G 
JL_009_F10-T7.ab1_(reversed)                   306 acatactactgtaggaagctTAGTTGTTATAGTGGTTATGGTTATGGTTGTGGTTTTGGTTATAGTTATGgcaccgatgcctggggccaagga
IGHDS3                                             --------------------...................................a.......g......-----------------------

                                                   --FR3------><-------------------------------CDR3--------------------------------><--FR4------
                                                    T  Y  Y  C  A  R  T  S  C  Y  S  G  Y  G  Y  G  C  G  Y  G  Y  P  Y  Y  V  D  A  W  G  Q  G 
JL_012_A12-T7.ab1_(reversed)                   327 acatactactgtgcaagaacgAGTTGTTATAGTGGTTATGGTTATGGTTGTGGTTATGGTTATccttactacgtcgatgcctggggccaagga
IGHDS3                                             ---------------------..........................................------------------------------

                                                   --FR3------><-------------------------------CDR3--------------------------------><--FR4------
                                                    T  Y  Y  C  A  R  A  N  S  G  Y  G  Y  G  C  G  Y  G  Y  G  Y  E  G  Y  V  D  A  W  G  Q  G 
T02345_G12_JL-006_T7_G12_042.ab1_(reversed)    306 acatactactgtgcaagagccaATAGTGGTTATGGTTATGGTTGTGGTTATGGTTATGGTTATGAgggttacgtcgatgcctggggccaagga
IGHDS3                                             ----------------------...........................................----------------------------

                                                   --FR3------><---------------------------------CDR3---------------------------------><--FR4------
                                                    T  Y  Y  C  A  R  D  F  F  D  F  C  D  Y  G  Y  G  C  G  Y  G  Y  D  N  P  V  H  A  W  G  Q  G 
JL_002_A10-T7.ab1                              306 acatactactgtgcaagggatttttttgaTTTTTGTGATTATGGTTATGGTTGTGGTTATGGTTATGacaatcccgtccatgcctggggccaagga
IGHDS3                                             -----------------------------..a.a...g.............................-----------------------------

                                                   --FR3------><---------------------------------CDR3---------------------------------><--FR4------
                                                    T  Y  Y  C  A  R  D  F  F  D  F  C  D  Y  G  Y  G  C  G  Y  G  Y  D  N  P  V  H  A  W  G  Q  G 
JL_002_C01-T7.ab1                              306 acatactactgtgcaagggatttttttgaTTTTTGTGATTATGGTTATGGTTGTGGTTATGGTTATGacaatcccgtccatgcctggggccaagga
IGHDS3                                             -----------------------------..a.a...g.............................-----------------------------

                                                   --FR3------><---------------------------------CDR3---------------------------------><--FR4------
                                                    T  Y  Y  C  A  R  D  F  F  D  F  C  D  Y  G  Y  G  C  G  Y  G  Y  D  N  P  V  H  A  W  G  Q  G 
JL_002_D06-T7.ab1                              306 acatactactgtgcaagggatttttttgaTTTTTGTGATTATGGTTATGGTTGTGGTTATGGTTATGacaatcccgtccatgcctggggccaagga
IGHDS3                                             -----------------------------..a.a...g.............................-----------------------------

                                                   --FR3------><---------------------------------CDR3---------------------------------><--FR4------
                                                    T  Y  Y  C  A  K  N  S  V  Y  G  Y  G  C  D  Y  G  Y  G  Y  D  S  T  G  Y  V  D  A  W  G  R  G 
JL_009_D02-T7.ab1                              306 acatactactgtgcaaagaATAGTGTTTATGGTTATGGTTGTGATTATGGTTATGGTTATGATTcaactggctacgtcgatgcctggggccgagga
IGHDS3                                             -------------------......g.................g....................--------------------------------

                                                   --FR3------><---------------------------------CDR3---------------------------------><--FR4------
                                                    T  Y  Y  C  A  S  C  Y  S  G  D  G  E  G  C  G  Y  G  Y  G  Y  D  L  Y  Y  V  D  A  W  G  Q  G 
T02345_C01_JL-006_T7_C01_006.ab1_(reversed)    306 acatactactgtgcaagTTGTTATAGTGGTGATGGTGAAGGTTGTGGTTATGGTTATGGTTATGATctatactacgtcgatgcctggggccaagga
IGHDS3                                             -----------------.............t.....t.t...........................------------------------------

                                                   --FR3------><---------------------------------CDR3---------------------------------><--FR4------
                                                    T  Y  Y  C  A  K  E  S  C  Y  D  G  Y  G  Y  G  C  S  Y  G  Y  G  Y  D  Y  V  D  A  W  G  Q  G 
T02347_B06_JL-008_T7_B06_023.ab1_(reversed)    306 acatactactgtgcaaaagagAGTTGTTATGATGGTTATGGTTATGGTTGTAGTTATGGTTATGGTTATGactacgtcgatgcctggggccaagga
IGHDS3                                             ---------------------.........ag...................g..................--------------------------

                                                   --FR3------><----------------------------------CDR3-----------------------------------><--FR4------
                                                    T  Y  Y  C  T  T  V  H  H  V  F  C  W  S  G  F  G  D  G  C  D  Y  G  D  A  Y  N  D  A  W  G  Q  G 
T02416_G01_JL-009_T7_G01_002.ab1               306 acatactactgtactactgtgcaccatgtattTTGTTGGAGTGGTTTTGGTGATGGTTGTGATTATGGTGATGCTTATaacgatgcctggggccaagga
IGHDS3                                             --------------------------------.....at.......a....t.........g.......t...g....---------------------

                                                   --FR3------><----------------------------------CDR3-----------------------------------><--FR4------
                                                    T  Y  Y  C  T  T  V  H  H  G  F  F  W  C  F  F  R  G  Y  G  Y  G  C  G  F  Y  V  D  A  W  G  Q  G 
S2351_42_B06_004.ab1                           327 acatactactgtactactgtgcaccatggttttttttggtGCTTTTTTCGTGGTTATGGTTATGGTTGTGGTTtttacgtcgatgcctggggccaagga
IGHDS3                                             ----------------------------------------.t.g..a.a........................--------------------------

                                                   --FR3------><----------------------------------CDR3-----------------------------------><--FR4------
                                                    T  Y  Y  C  T  T  V  H  H  G  F  F  W  C  F  F  R  G  Y  G  Y  G  C  G  F  Y  V  D  A  W  G  Q  G 
S2351_45_E06_010.ab1                           327 acatactactgtactactgtgcaccatggttttttttggtGCTTTTTTCGTGGTTATGGTTATGGTTGTGGTTtttacgtcgatgcctggggccaagga
IGHDS3                                             ----------------------------------------.t.g..a.a........................--------------------------

                                                   --FR3------><----------------------------------CDR3-----------------------------------><--FR4------
                                                    T  Y  Y  C  A  R  D  Q  F  V  C  Y  S  G  Y  Y  Y  G  C  G  Y  G  D  G  Y  E  F  D  A  W  G  Q  G 
T02344_D01_JL-005_T7_D01_005.ab1               306 acatactactgtgcaagagatcagtttgtTTGTTATAGTGGTTATTATTATGGTTGTGGTTATGGTGATGGTTATGAgttcgatgcctggggccaagga
IGHDS3                                             -----------------------------................gg...................t..........----------------------

                                                   --FR3------><----------------------------------CDR3-----------------------------------><--FR4------
                                                    T  Y  Y  C  A  R  V  F  C  Y  S  G  Y  G  Y  G  C  G  Y  G  Y  G  Y  D  F  Y  V  D  A  W  G  Q  G 
T02347_E07_JL-008_T7_E07_028.ab1               306 acatattactgtgcaagagttttTTGTTATAGTGGTTATGGTTATGGTTGTGGTTATGGTTATGGTTATGATTtctacgtcgatgcctggggccaagga
IGHDS3                                             -----------------------..................................................--------------------------

                                                   --FR3------><------------------------------------CDR3------------------------------------><--FR4------
                                                    T  Y  Y  C  T  T  V  Q  S  C  Y  S  G  Y  G  Y  G  C  S  Y  D  Y  T  Y  E  N  Y  L  N  A  W  G  Q  G 
JL_009_A02-T7.ab1_(reversed)                   306 acatactactgtactactgtgcaaAGTTGTTATAGTGGTTATGGTTATGGTTGTAGTTATGATTATACTTATGAgaactacctcaatgcctggggccaagga
IGHDS3                                             ------------------------..............................g......g....gg......----------------------------

                                                   --FR3------><------------------------------------CDR3------------------------------------><--FR4------
                                                    T  Y  Y  C  T  T  V  R  M  C  D  S  G  C  C  D  G  C  R  Y  V  N  G  Y  D  Y  Y  V  D  A  W  G  Q  G 
T02345_F03_JL-006_T7_F03_011.ab1_(reversed)    306 acatactactgtactactgtgcgcatgTGTGATAGTGGTTGTTGTGATGGTTGTCGTTATGTTAATGGTTATGATTactacgtcgatgcctggggccaagga
IGHDS3                                             ---------------------------...t.........a.g..t........g......g.t............--------------------------

                                                   --FR3------><------------------------------------CDR3------------------------------------><--FR4------
                                                    T  Y  Y  C  T  T  V  H  S  C  Y  S  G  Y  G  Y  G  C  G  Y  G  Y  S  Y  D  Y  T  V  D  A  W  G  Q  G 
T02347_H06_JL-008_T7_H06_017.ab1               306 acatattactgtactactgtgcaTAGTTGTTATAGTGGTTATGGTTATGGTTGTGGTTATGGTTATAGTTATGATTATACggtcgatgcctggggccaagga
IGHDS3                                             -----------------------...........................................g.............----------------------

                                                   --FR3------><-------------------------------------CDR3--------------------------------------><--FR4------
                                                    T  Y  Y  C  T  T  V  H  Q  K  H  R  S  C  Y  S  G  Y  G  Y  G  C  G  Y  G  Y  G  Y  V  D  A  W  G  Q  G 
T02344_F07_JL-005_T7_F07_027.ab1               306 acatactactgtactactgtgcaccagaaacacaGAAGTTGTTATAGTGGTTATGGTTATGGTTGTGGTTATGGTTATGGTtatgtcgatgcctggggccaagga
IGHDS3                                             ----------------------------------.t.............................................------------------------

                                                   --FR3------><-------------------------------------CDR3--------------------------------------><--FR4------
                                                    T  Y  Y  C  T  T  V  H  P  R  S  C  Y  S  G  Y  G  Y  G  C  G  Y  G  Y  G  Y  E  N  V  D  A  W  G  Q  G 
T02345_B02_JL-006_T7_B02_007.ab1_(reversed)    306 acatactactgtactactgtgcacccccGTAGTTGTTATAGTGGTTATGGTTATGGTTGTGGTTATGGTTATGGTTATGAgaacgtcgatgcctggggccaagga
IGHDS3                                             ----------------------------....................................................-------------------------

                                                   --FR3------><-------------------------------------CDR3--------------------------------------><--FR4------
                                                    T  Y  Y  C  T  T  V  H  Q  T  C  Y  S  G  Y  S  D  G  C  G  V  R  Y  G  Y  D  Y  Y  V  D  A  W  G  Q  G 
T02345_D03_JL-006_T7_D03_013.ab1               306 acatactactgtactactgtgcaccagacTTGTTATAGTGGTTATAGCGATGGTTGTGGTGTGCGTTATGGTTATGATTactacgtcgatgcctggggccaagga
IGHDS3                                             -----------------------------................g.tt...........tatg...............--------------------------

                                                   --FR3------><-------------------------------------CDR3--------------------------------------><--FR4------
                                                    T  Y  Y  C  T  T  V  H  Q  S  S  C  Y  S  G  Y  G  Y  G  C  G  Y  G  Y  G  Y  E  N  V  D  A  W  G  Q  G 
T02345_G05_JL-006_T7_G05_018.ab1               306 acatactactgtactactgtgcaccagtcTAGTTGTTATAGTGGTTATGGTTATGGTTGTGGTTATGGTTATGGTTATGAaaacgtcgatgcctggggccaagga
IGHDS3                                             -----------------------------...................................................-------------------------

                                                   --FR3------><-------------------------------------CDR3--------------------------------------><--FR4------
                                                    T  Y  Y  C  A  R  D  L  A  C  R  S  G  Y  G  Y  G  C  D  Y  G  D  G  T  D  S  D  Y  V  D  A  W  G  Q  G 
T02345_G09_JL-006_T7_G09_034.ab1_(reversed)    306 acgtattactgtgcacgagacctggcTTGTCGTAGTGGTTATGGTTATGGTTGTGATTATGGTGATGGTACTGAcagcgactacgtcgatgcctggggccaagga
IGHDS3                                             --------------------------....ta.......................g.......t.....ta...-------------------------------

                                                   --FR3------><-------------------------------------CDR3--------------------------------------><--FR4------
                                                    T  Y  Y  C  A  R  D  G  I  F  C  Y  S  G  Y  G  Y  G  C  G  Y  G  Y  G  Y  D  Y  Y  V  D  A  W  G  Q  G 
T02346_A04_JL-007_T7_A04_016.ab1               306 acatactactgtgcaagagatggtattttTTGTTATAGTGGTTATGGTTATGGTTGTGGTTATGGTTATGGTTATGATTactacgtcgatgcctggggccaagga
IGHDS3                                             -----------------------------..................................................--------------------------

                                                   --FR3------><-------------------------------------CDR3--------------------------------------><--FR4------
                                                    T  Y  Y  C  T  T  V  H  P  R  S  C  Y  S  G  Y  G  Y  G  C  G  Y  G  Y  G  Y  E  N  V  D  A  W  G  Q  G 
T02346_C04_JL-007_T7_C04_014.ab1_(reversed)    306 acatactactgtactactgtgcacccccGTAGTTGTTATAGTGGTTATGGTTATGGTTGTGGTTATGGTTATGGTTATGAgaacgtcgatgcctggggccaagga
IGHDS3                                             ----------------------------....................................................-------------------------

                                                   --FR3------><-------------------------------------CDR3--------------------------------------><--FR4------
                                                    T  Y  Y  C  A  K  Q  P  P  C  Y  S  G  G  G  Y  G  C  A  Y  G  Y  G  Y  H  K  N  Y  V  D  A  W  G  Q  G 
T02347_C12_JL-008_T7_C12_046.ab1_(reversed)    306 acatactactgtgcaaaacaacccccTTGTTATAGTGGTGGTGGTTATGGTTGTGCTTATGGTTATGGTTAccacaaaaactacgtcgatgcctggggccaagga
IGHDS3                                             --------------------------.............ta..............g...............----------------------------------

                                                   --FR3------><-------------------------------------CDR3--------------------------------------><--FR4------
                                                    T  Y  Y  C  A  K  N  Q  Q  S  C  Y  S  D  Y  G  Y  G  C  G  Y  G  Y  G  Y  D  Y  Y  V  D  A  W  G  Q  G 
T02347_F08_JL-008_T7_F08_027.ab1               306 acatactactgtgcgaagaaccaacaaAGTTGTTATAGTGATTATGGTTATGGTTGTGGTTATGGTTATGGTTATGATTactacgtcgatgcctggggccaagga
IGHDS3                                             ---------------------------.............g......................................--------------------------

                                                   --FR3------><-------------------------------------CDR3--------------------------------------><--FR4------
                                                    T  Y  Y  C  T  T  V  H  Q  K  S  C  Y  S  G  Y  G  Y  G  C  G  Y  G  Y  G  Y  D  Y  V  D  A  W  G  Q  G 
T02347_H02_JL-008_T7_H02_001.ab1_(reversed)    306 acatactactgtactactgtgcaccagaaaAGTTGTTATAGTGGTTATGGTTATGGTTGTGGTTATGGTTATGGTTATGactacgtcgatgcctggggccaagga
IGHDS3                                             ------------------------------.................................................--------------------------

                                                   --FR3------><-------------------------------------CDR3--------------------------------------><--FR4------
                                                    T  Y  Y  C  T  T  V  H  Q  S  C  Y  S  G  W  G  Y  G  C  A  Y  G  Y  G  Y  D  Y  Y  V  D  A  W  G  Q  G 
JL_012_E01-T7.ab1                              327 acatactactgtactactgtgcaccaaAGTTGTTATAGTGGTTGGGGTTATGGTTGTGCATATGGTTATGGTTATGATTactacgtcgatgcctggggccaagga
IGHDS3                                             ---------------------------................at.............gt...................--------------------------

                                                   --FR3------><-------------------------------------CDR3--------------------------------------><--FR4------
                                                    T  Y  Y  C  T  T  V  H  Q  F  C  Y  S  G  Y  G  Y  G  C  I  Y  G  Y  G  Y  D  Y  Y  V  D  A  W  G  Q  G 
JL_012_E02-T7.ab1                              327 acatactactgtactactgtgcaccagttTTGTTATAGTGGTTATGGTTATGGTTGTATTTATGGTTATGGTTATGActactacgtcgatgcctggggccaagga
IGHDS3                                             -----------------------------............................gg..................----------------------------

                                                   --FR3------><-------------------------------------CDR3--------------------------------------><--FR4------
                                                    T  Y  Y  C  T  T  V  H  Q  S  C  Y  S  G  W  G  Y  G  C  A  Y  G  Y  G  Y  D  Y  Y  V  D  A  W  G  Q  G 
JL_012_F03-T7.ab1                              327 acatactactgtactactgtgcaccaaAGTTGTTATAGTGGTTGGGGTTATGGTTGTGCATATGGTTATGGTTATGATTactacgtcgatgcctggggccaagga
IGHDS3                                             ---------------------------................at.............gt...................--------------------------

                                                   --FR3------><-------------------------------------CDR3--------------------------------------><--FR4------
                                                    T  Y  Y  C  T  T  V  H  Q  S  C  Y  S  G  W  G  Y  G  C  A  Y  G  Y  G  Y  D  Y  Y  V  D  A  W  G  Q  G 
JL_012_F05-T7.ab1                              327 acatactactgtactactgtgcaccaaAGTTGTTATAGTGGTTGGGGTTATGGTTGTGCATATGGTTATGGTTATGATTactacgtcgatgcctggggccaagga
IGHDS3                                             ---------------------------................at.............gt...................--------------------------

                                                   --FR3------><-------------------------------------CDR3--------------------------------------><--FR4------
                                                    T  Y  Y  C  T  T  V  H  Q  I  C  Y  S  G  Y  G  Y  G  C  V  Y  G  Y  G  Y  D  Y  Y  V  D  A  W  G  Q  G 
JL_012_F09-T7.ab1_(reversed)                   327 acatactactgtactactgtgcaccagatcTGTTATAGTGGTTATGGTTATGGTTGTGTTTATGGTTATGGTTATGActactacgtcgatgcctggggccaagga
IGHDS3                                             ------------------------------............................g..................----------------------------

                                                   --FR3------><-------------------------------------CDR3--------------------------------------><--FR4------
                                                    T  Y  Y  C  T  T  V  H  Q  S  C  Y  S  G  W  G  Y  G  C  A  Y  G  Y  G  Y  D  Y  Y  V  D  A  W  G  Q  G 
JL_012_F11-T7.ab1                              327 acatactactgtactactgtgcaccaaAGTTGTTATAGTGGTTGGGGTTATGGTTGTGCATATGGTTATGGTTATGATTactacgtcgatgcctggggccaagga
IGHDS3                                             ---------------------------................at.............gt...................--------------------------

                                                   --FR3------><-------------------------------------CDR3--------------------------------------><--FR4------
                                                    T  Y  Y  C  T  T  V  H  Q  I  C  Y  S  G  Y  G  Y  G  C  V  Y  G  Y  G  Y  D  Y  Y  V  D  A  W  G  Q  G 
JL_012_G12-T7.ab1_(reversed)                   327 acatactactgtactactgtgcaccagatcTGTTATAGTGGTTATGGTTATGGTTGTGTTTATGGTTATGGTTATGActactacgtcgatgcctggggccaagga
IGHDS3                                             ------------------------------............................g..................----------------------------

                                                   --FR3------><-------------------------------------CDR3--------------------------------------><--FR4------
                                                    T  Y  Y  C  T  T  V  H  Q  S  C  Y  S  G  W  G  Y  G  C  A  Y  G  Y  G  Y  D  Y  Y  V  D  A  W  G  Q  G 
JL_012_H01-T7.ab1                              327 acatactactgtactactgtgcaccaaAGTTGTTATAGTGGTTGGGGTTATGGTTGTGCATATGGTTATGGTTATGATTactacgtcgatgcctggggccaagga
IGHDS3                                             ---------------------------................at.............gt...................--------------------------

                                                   --FR3------><-------------------------------------CDR3--------------------------------------><--FR4------
                                                    T  Y  Y  C  T  T  V  H  Q  Y  C  Y  S  G  Y  G  Y  G  C  G  Y  G  Y  G  Y  D  Y  F  A  D  A  C  G  Q  G 
JL_012_H10-T7.ab1                              327 acatactactgtactactgtgcaccagtaTTGTTATAGTGGTTATGGTTATGGTTGTGGTTATGGTTATGGTTATGATTatttcgccgatgcctgtggccaagga
IGHDS3                                             -----------------------------..................................................--------------------------

                                                   --FR3------><---------------------------------------CDR3---------------------------------------><--FR4------
                                                    T  Y  Y  C  A  R  F  S  C  Y  S  G  Y  G  Y  G  C  G  Y  G  Y  G  Y  D  Y  T  V  H  Y  V  D  A  W  G  Q  G 
JL_009_C04-T7.ab1_(reversed)                   306 acatactactgtgcaagattTAGTTGTTATAGTGGTTATGGTTATGGTTGTGGTTATGGTTATGGTTATGATTATACagtacactacgtcgatgcctggggccaagga
IGHDS3                                             --------------------.........................................................-------------------------------

                                                   --FR3------><---------------------------------------CDR3---------------------------------------><--FR4------
                                                    T  Y  Y  C  T  T  V  H  Q  S  C  Y  S  A  Y  G  Y  G  C  G  Y  G  Y  S  Y  D  G  N  Y  V  D  A  W  G  Q  G 
T02345_H06_JL-006_T7_H06_017.ab1_(reversed)    306 acatactactgtactactgtgcaccaaAGTTGTTATAGTGCCTATGGTTATGGTTGTGGCTATGGTTATAGTTATGAcgggaactacgtcgatgcctggggccaagga
IGHDS3                                             ---------------------------.............gt.................t.........g.......-------------------------------

                                                   --FR3------><---------------------------------------CDR3---------------------------------------><--FR4------
                                                    T  Y  Y  C  T  T  V  H  Q  P  S  C  Y  S  G  Y  G  D  G  C  G  Y  G  Y  G  Y  D  D  Y  V  D  A  W  G  Q  G 
T02346_A07_JL-007_T7_A07_032.ab1_(reversed)    306 acatactactgtactactgttcaccagcccAGTTGTTATAGTGGTTATGGTGATGGTTGTGGTTACGGTTATGGTTATGATgactacgtcgatgcctggggccaagga
IGHDS3                                             ------------------------------.....................t.............t...............---------------------------

                                                   --FR3------><---------------------------------------CDR3---------------------------------------><--FR4------
                                                    T  Y  Y  C  T  T  V  H  Q  S  C  Y  S  A  Y  G  Y  G  C  G  Y  G  Y  S  Y  D  G  N  Y  V  D  A  W  G  Q  G 
T02346_C08_JL-007_T7_C08_030.ab1_(reversed)    306 acatactactgtactactgtgcaccaaAGTTGTTATAGTGCCTATGGTTATGGTTGTGGCTATGGTTATAGTTATGAcgggaactacgtcgatgcctggggccaagga
IGHDS3                                             ---------------------------.............gt.................t.........g.......-------------------------------

                                                   --FR3------><---------------------------------------CDR3---------------------------------------><--FR4------
                                                    T  Y  Y  C  T  T  V  H  Q  I  F  C  S  G  G  Y  G  Y  G  C  G  G  G  Y  G  Y  H  Y  Y  V  D  A  W  G  Q  G 
T02347_B09_JL-008_T7_B09_039.ab1               306 acatactactgtactactgtgcaccagattttTTGTAGTGGTGGTTATGGTTATGGTTGTGGTGGTGGTTATGGTTATCATTactacgtcgatgcctggggccaagga
IGHDS3                                             --------------------------------....ta.a.......................ta.............g...--------------------------

                                                   --FR3------><----------------------------------------CDR3-----------------------------------------><--FR4------
                                                    T  Y  Y  C  A  K  D  L  R  S  C  Y  S  G  Y  G  Y  G  C  G  Y  G  Y  G  Y  D  Y  T  K  Y  V  D  A  W  G  Q  G 
JL_009_H09-T7.ab1                              306 acatactactgtgcaaaagatctacGTAGTTGTTATAGTGGTTATGGTTATGGTTGTGGTTATGGTTATGGTTATGATTATACcaaatacgtcgatgcctggggccaagga
IGHDS3                                             -------------------------..........................................................----------------------------

                                                   --FR3------><----------------------------------------CDR3-----------------------------------------><--FR4------
                                                    T  Y  Y  C  T  T  V  L  F  C  Y  S  G  Y  F  Y  G  C  G  Y  G  Y  G  Y  D  W  A  D  Y  Y  V  D  A  W  G  Q  G 
JL_003_E10-T7.ab1_(reversed)                   327 acatactactgtactactgtgcttttTTGTTATAGTGGTTATTTTTATGGTTGTGGTTATGGTTATGGTTATGATTgggcagattactacgtcgatgcctggggccaagga
IGHDS3                                             --------------------------................gg................................-----------------------------------

                                                   --FR3------><----------------------------------------CDR3-----------------------------------------><--FR4------
                                                    T  Y  Y  C  T  T  V  L  F  C  Y  S  G  Y  F  Y  G  C  G  Y  G  Y  G  Y  D  W  A  D  Y  Y  V  D  A  W  G  Q  G 
S2351_48_H06_016.ab1                           327 acatactactgtactactgtgcttttTTGTTATAGTGGTTATTTTTATGGTTGTGGTTATGGTTATGGTTATGATTgggcagattactacgtcgatgcctggggccaagga
IGHDS3                                             --------------------------................gg................................-----------------------------------

                                                   --FR3------><----------------------------------------CDR3-----------------------------------------><--FR4------
                                                    T  Y  Y  C  T  T  V  H  K  K  K  S  C  V  G  G  Y  G  Y  G  C  G  Y  G  Y  G  Y  E  Y  Y  V  D  A  W  G  Q  G 
T02347_B01_JL-008_T7_B01_007.ab1               306 acatactactgtactactgtgcacaaaaaaaaaAGTTGTGTTGGTGGTTATGGTTATGGTTGTGGTTATGGTTATGGTTATGAatactacgtcgatgcctggggccaagga
IGHDS3                                             ---------------------------------......ta.a........................................----------------------------

                                                   --FR3------><------------------------------------------CDR3------------------------------------------><--FR4------
                                                    T  Y  Y  C  T  T  V  H  Q  Y  C  Y  S  D  Y  G  Y  D  C  G  Y  G  T  G  L  F  F  P  W  S  Y  V  D  A  W  G  Q  G 
T02347_D01_JL-008_T7_D01_005.ab1               306 acatactactgtactactgtgcaccagtaTTGTTATAGTGATTATGGTTATGATTGTGGTTATGGTACTGGTTtgttttttccgtggtcctacgtcgatgcctggggccaagga
IGHDS3                                             -----------------------------...........g...........g.............ta.....-----------------------------------------

                                                   --FR3------><---------------------------------------------CDR3---------------------------------------------><--FR4------
                                                    T  Y  Y  C  T  T  V  H  Q  N  R  C  Y  S  G  Y  G  Y  G  C  G  Y  G  Y  G  Y  D  L  F  F  L  Y  Y  V  D  A  W  G  Q  G 
T02345_D10_JL-006_T7_D10_037.ab1               306 acatactactgtactactgtgcaccagaaTCGTTGTTATAGTGGTTATGGTTATGGTTGTGGTTATGGTTATGGTTATGATctttttttcttgtactacgtcgatgcctggggccaagga
IGHDS3                                             -----------------------------.a..................................................---------------------------------------

                                                   --FR3------><-------CDR3--------><--FR4------
                                                    T  Y  Y  C  A  S  G  S  Y  Y  V  W  G  Q  G 
JL_009_D12-T7.ab1_(reversed)                   306 acatactactgtgcaagTGGTAGCTATTatgtttggggccaagga
IGHDS4                                             -----------------...........-----------------

                                                   --FR3------><-------CDR3--------><--FR4------
                                                    T  Y  Y  C  A  R  G  D  N  S  A  W  G  Q  G 
JL_012_A06-T7.ab1_(reversed)                   327 acatactactgtgcaagaggtgACAATAGtgcctggggccaagga
IGHDS4                                             ----------------------.......----------------

                                                   --FR3------><------------CDR3------------><--FR4------
                                                    T  Y  Y  C  A  R  I  N  V  V  A  I  S  A  W  G  Q  G 
T02347_F11_JL-008_T7_F11_043.ab1_(reversed)    306 acatactactgtgcaagaataAATGTGGTGGCTATaagtgcctggggccaagga
IGHDS4                                             ---------------------.t......a.....-------------------

                                                   --FR3------><-------------CDR3--------------><--FR4------
                                                    T  Y  Y  C  A  K  G  S  Y  Y  V  Y  G  D  A  W  G  Q  G 
T02346_B04_JL-007_T7_B04_015.ab1               306 acatactactgtgcaaaagGTAGTTATTATGtatatggcgatgcctggggccaagga
IGHDS4                                             -------------------............--------------------------

                                                   --FR3------><---------------CDR3---------------><--FR4------
                                                    T  Y  Y  C  A  R  A  I  V  V  V  Y  Y  V  D  A  W  G  Q  G 
T02346_G05_JL-007_T7_G05_018.ab1_(reversed)    306 acatactactgtgcaagagCTATTGTGGTAGTTtactacgtcgatgcctggggccaagga
IGHDS4                                             -------------------..............---------------------------

                                                   --FR3------><----------------CDR3-----------------><--FR4------
                                                    T  Y  Y  C  A  K  D  R  C  G  S  Y  R  G  V  D  A  W  G  Q  G 
T02416_D12_JL-009_T7_D12_045.ab1_(reversed)    327 acatactactgtgcgaaggatcgTTGTGGTAGTTATaggggcgtcgatgcctggggccaagga
IGHDS4                                             -----------------------.............---------------------------

                                                   --FR3------><------------------CDR3------------------><--FR4------
                                                    T  Y  Y  C  A  R  V  S  G  I  Y  C  G  S  Y  V  D  A  W  G  Q  G 
T02345_B01_JL-006_T7_B01_007.ab1               306 acatactactgtgcaagagtgaGTGGTATCTATTGTGGTAGTtacgtcgatgcctggggccaagga
IGHDS4                                             ----------------------......g.............------------------------

                                                   --FR3------><------------------CDR3------------------><--FR4------
                                                    T  Y  Y  C  V  N  C  G  S  G  C  G  S  Y  Y  V  D  A  W  G  Q  G 
T02347_B11_JL-008_T7_B11_047.ab1               306 acatactactgtgtaaaTTGTGGTAGCGGTTGTGGTAGTTactacgtcgatgcctggggccaagga
IGHDS4                                             -----------------..........ta...........--------------------------

                                                   --FR3------><-------------------CDR3--------------------><--FR4------
                                                    T  Y  Y  C  A  R  L  V  A  M  V  V  V  I  G  D  V  D  A  W  G  Q  G 
T02346_D10_JL-007_T7_D10_037.ab1               306 acatactactgtgcaaggcTGGTTGCTATGGTGGTAGTTATaggggacgtcgatgcctggggccaagga
IGHDS4                                             -------------------....a.....t...........----------------------------

                                                   --FR3------><---------------------CDR3---------------------><--FR4------
                                                    T  Y  Y  C  A  R  V  V  V  V  I  V  V  G  I  Y  Y  V  D  A  W  G  Q  G 
T02345_B04_JL-006_T7_B04_015.ab1_(reversed)    306 acatactactgtgcaagagTTGTGGTAGTTATTGTGGTAGgcatatactacgtcgatgcctggggccaagga
IGHDS4                                             -------------------.........c...........--------------------------------

                                                   --FR3------><----------------------CDR3-----------------------><--FR4------
                                                    T  Y  Y  C  A  R  E  Q  K  C  G  S  Y  C  G  S  Y  Y  V  D  A  W  G  Q  G 
T02344_C12_JL-005_T7_C12_046.ab1               306 acatactactgtgcaagagagcaaaAATGTGGTAGCTATTGTGGTAGTTattacgtcgatgcctggggccaagga
IGHDS4                                             -------------------------.t......................--------------------------

                                                   --FR3------><----------------------CDR3-----------------------><--FR4------
                                                    T  Y  Y  C  A  K  W  F  C  G  S  Y  C  G  S  Y  W  D  V  D  A  W  G  Q  G 
T02347_A03_JL-008_T7_A03_016.ab1_(reversed)    306 acatactactgtgcaaaatgGTTTTGTGGTAGCTATTGTGGTAGTTATTgggacgtcgatgcctggggccaagga
IGHDS4                                             --------------------..a..........................--------------------------

                                                   --FR3------><------------------------CDR3------------------------><--FR4------
                                                    T  Y  Y  C  A  R  D  L  F  G  K  C  G  S  Y  C  A  S  Y  I  D  A  W  G  Q  G 
T02345_G02_JL-006_T7_G02_002.ab1               306 acatactactgtgcaagagatttatttggGAAGTGTGGTAGCTATTGTGCTAGTtatatcgatgcctggggccaagga
IGHDS4                                             -----------------------------.t.t................g....------------------------

                                                   --FR3------><------------------------CDR3------------------------><--FR4------
                                                    T  Y  Y  C  A  K  K  N  C  G  N  Y  C  G  S  Y  R  Y  Y  V  D  A  W  G  Q  G 
T02346_A06_JL-007_T7_A06_024.ab1               306 acatactactgtgcgaagaaaaATTGTGGTAACTATTGTGGTAGTTATcgatactacgtcgatgcctggggccaagga
IGHDS4                                             ----------------------.........g................------------------------------

                                                   --FR3------><------------------------CDR3------------------------><--FR4------
                                                    T  Y  Y  C  T  T  V  H  R  Y  C  G  D  Y  C  G  S  Y  Y  G  D  A  W  G  Q  G 
T02347_D08_JL-008_T7_D08_029.ab1_(reversed)    306 acatactactgtactactgtgcaccgaTATTGTGGTGACTATTGTGGTAGTTattatggggatgcctggggccaagga
IGHDS4                                             ---------------------------.........ag..............--------------------------

                                                   --FR3------><------------------------CDR3------------------------><--FR4------
                                                    T  Y  Y  C  A  K  V  F  F  C  G  S  Y  C  G  S  Y  Y  Y  V  D  A  W  G  Q  G 
T02347_G01_JL-008_T7_G01_002.ab1               306 acatactactgtgcaaaagtttttTTTTGTGGTAGCTATTGTGGTAGTTATTattacgtcgatgcctggggccaagga
IGHDS4                                             ------------------------.a..........................--------------------------

                                                   --FR3------><-------------------------CDR3--------------------------><--FR4------
                                                    T  Y  Y  C  A  K  I  L  F  F  C  G  S  Y  C  G  S  G  D  Y  V  D  A  W  G  Q  G 
JL_002_C12-T7.ab1                              306 acatactactgtgcaaaaattctatttTTTTGTGGTAGCTATTGTGGTAGTggcgactacgtcgatgcctggggccaagga
IGHDS4                                             ---------------------------.a......................------------------------------

                                                   --FR3------><-------------------------CDR3--------------------------><--FR4------
                                                    T  Y  Y  C  T  T  V  H  Q  I  F  F  I  C  G  A  Y  C  G  S  Y  L  A  W  G  Q  G 
T02345_A09_JL-006_T7_A09_040.ab1_(reversed)    306 acatactactgtactactgtgcaccagattttttttataTGTGGTGCATATTGTGGTAGTTATctggcctggggccaagga
IGHDS4                                             ---------------------------------------......agc...............------------------

                                                   --FR3------><-------------------------CDR3--------------------------><--FR4------
                                                    T  Y  Y  C  T  T  V  H  Q  I  F  F  I  C  G  A  Y  C  G  S  Y  L  A  W  G  Q  G 
T02345_C06_JL-006_T7_C06_022.ab1_(reversed)    306 acatactactgtactactgtgcaccagattttttttataTGTGGTGCATATTGTGGTAGTTATctggcctggggccaagga
IGHDS4                                             ---------------------------------------......agc...............------------------

                                                   --FR3------><-------------------------CDR3--------------------------><--FR4------
                                                    T  Y  Y  C  T  S  V  Y  Q  N  S  C  G  S  R  C  G  S  F  N  V  D  A  W  G  Q  G 
T02347_H08_JL-008_T7_H08_025.ab1_(reversed)    306 acatactactgtacgtctgtgtaccagaattccTGTGGTAGCCGCTGTGGTAGTTtcaacgtcgatgcctggggccaagga
IGHDS4                                             ---------------------------------.........tat..........--------------------------

                                                   --FR3------><---------------------------CDR3---------------------------><--FR4------
                                                    T  Y  Y  C  T  T  V  H  Q  I  V  V  V  A  I  V  V  V  P  D  Y  V  D  A  W  G  Q  G 
T02346_C06_JL-007_T7_C06_022.ab1_(reversed)    306 acatactactgtactactgtgcaccagatTGTTGTGGTAGCTATTGTGGTAGTTccagactacgtcgatgcctggggccaagga
IGHDS4                                             -----------------------------.a.......................------------------------------

                                                   --FR3------><-------------------------------CDR3--------------------------------><--FR4------
                                                    T  Y  Y  C  T  T  V  H  Q  F  V  W  C  G  S  Y  C  G  S  Y  Y  G  Y  Y  V  D  A  W  G  Q  G 
JL_003_D05-T7.ab1_(reversed)                   327 acatactactgtactactgtgcaccagtttgtatggTGTGGTAGCTATTGTGGTAGTTATTATGGgtactacgtcgatgcctggggccaagga
IGHDS4                                             ------------------------------------.............................----------------------------

                                                   --FR3------><-------------------------------CDR3--------------------------------><--FR4------
                                                    T  Y  Y  C  T  T  V  H  Q  F  V  W  C  G  S  Y  C  G  S  Y  Y  G  Y  Y  V  D  A  W  G  Q  G 
JL_003_H09-T7.ab1_(reversed)                   327 acatactactgtactactgtgcaccagtttgtatggTGTGGTAGCTATTGTGGTAGTTATTATGGgtactacgtcgatgcctggggccaagga
IGHDS4                                             ------------------------------------.............................----------------------------

                                                   --FR3------><---------------------------------CDR3---------------------------------><--FR4------
                                                    V  Y  Y  C  A  K  F  S  Q  T  Y  C  G  S  Y  C  G  S  Y  Y  G  T  S  Y  Y  V  D  A  W  G  Q  G 
T02417_B02_JL-010_T7_B02_007.ab1_(reversed)    306 gtgtactactgtgcgaagttttcccaaaccTATTGTGGTAGCTATTGTGGTAGTTATTATGGTACgtcatactacgtcgatgcctggggccaagga
IGHDS4                                             ------------------------------...................................-------------------------------

                                                   --FR3------><----------------------------------CDR3-----------------------------------><--FR4------
                                                    T  Y  Y  C  A  R  V  L  G  F  S  T  H  C  G  S  Y  C  G  S  Y  Y  E  T  Y  Y  V  D  A  W  G  Q  G 
JL_009_E04-T7.ab1                              306 acatactactgtgcaagagttttgggtttttcgacccATTGTGGTAGCTATTGTGGTAGTTATTATGaaacctactacgtcgatgcctggggccaagga
IGHDS4                                             -------------------------------------..............................--------------------------------

                                                   --FR3------><---------------CDR3---------------><--FR4------
                                                    T  Y  Y  C  A  R  D  M  V  M  V  I  G  I  D  A  W  G  R  G 
T02344_G10_JL-005_T7_G10_034.ab1_(reversed)    306 acatactactgtgcaagagaTATGGTTATGGTTATAggaatagacgcctggggccgaggg
IGHDS5                                             --------------------................------------------------

                                                   --FR3------><------------------CDR3------------------><--FR4------
                                                    T  Y  Y  C  A  Y  G  G  Y  Y  Y  G  G  Y  D  V  D  A  W  G  Q  G 
T02345_E10_JL-006_T7_E10_036.ab1_(reversed)    306 acatactactgtgcTTATGGTGGTTATTATTATGGTGGTTATGacgtcgatgcctggggccaagga
IGHDS5                                             --------------.............gg..............-----------------------

                                                   --FR3------><------------------CDR3------------------><--FR4------
                                                    T  Y  Y  C  A  Y  G  G  Y  Y  Y  G  G  Y  D  V  D  A  W  G  Q  G 
T02346_A03_JL-007_T7_A03_016.ab1_(reversed)    306 acatactactgtgcTTATGGTGGTTATTATTATGGTGGTTATGacgtcgatgcctggggccaagga
IGHDS5                                             --------------.............gg..............-----------------------

                                                   --FR3------><------------------CDR3------------------><--FR4------
                                                    T  Y  Y  C  A  Y  G  G  Y  Y  Y  G  G  Y  D  V  D  A  W  G  Q  G 
T02346_E09_JL-007_T7_E09_036.ab1_(reversed)    306 acatactactgtgcTTATGGTGGTTATTATTATGGTGGTTATGacgtcgatgcctggggccaagga
IGHDS5                                             --------------.............gg..............-----------------------

                                                   --FR3------><---------------------CDR3---------------------><--FR4------
                                                    T  Y  Y  C  A  S  P  Y  G  G  Y  G  Y  G  G  Y  G  S  D  A  W  G  Q  G 
T02346_E05_JL-007_T7_E05_020.ab1               306 acatactactgtgcaagcccTTATGGTGGTTATGGTTATGGTGGTTATGGTTccgatgcctggggccaagga
IGHDS5                                             --------------------................................--------------------

                                                   --FR3------><----------------------CDR3-----------------------><--FR4------
                                                    T  Y  Y  C  A  K  T  D  G  D  Y  G  C  Y  G  Y  G  Y  G  L  D  W  G  Q  G 
JL_002_E09-T7.ab1_(reversed)                   306 acatactactgtgcgaagacagATGGTGATTATGGTTGTTATGGTTATGGTTATGGTctcgactggggccaagga
IGHDS5                                             ----------------------......g............................------------------

                                                   --FR3------><------------------------CDR3------------------------><--FR4------
                                                    T  Y  S  C  V  K  S  G  Y  G  Y  G  S  Y  G  C  Y  K  Y  V  D  A  W  G  Q  G 
JL_002_B04-T7.ab1_(reversed)                   306 acatactcatgtgtgaaaaGTGGTTATGGTTATGGTAGTTATGGTTGTTAcaaatacgtcgatgcctggggccaagga
IGHDS5                                             -------------------.................g.............----------------------------

                                                   --FR3------><------------------------CDR3------------------------><--FR4------
                                                    T  Y  S  C  V  K  S  G  Y  G  Y  G  S  Y  G  C  Y  K  Y  V  D  A  W  G  Q  G 
JL_002_D03-T7.ab1_(reversed)                   306 acatactcatgtgtgaaaaGTGGTTATGGTTATGGTAGTTATGGTTGTTAcaaatacgtcgatgcctggggccaagga
IGHDS5                                             -------------------.................g.............----------------------------

                                                   --FR3------><------------------------CDR3------------------------><--FR4------
                                                    T  Y  Y  C  A  R  R  S  Y  G  G  Y  G  Y  G  G  Y  Y  Y  V  D  A  W  G  Q  G 
JL_009_D08-T7.ab1                              306 acatactactgtgcgaggaGAAGTTATGGTGGTTATGGTTATGGTGGTTATtactacgtcgatgcctggggccaagga
IGHDS5                                             -------------------.t..............................---------------------------

                                                   --FR3------><------------------------CDR3------------------------><--FR4------
                                                    T  Y  Y  C  A  R  D  L  S  Y  G  G  Y  G  Y  G  G  Y  Y  V  D  A  W  G  Q  G 
T02345_C11_JL-006_T7_C11_046.ab1               306 acatattactgtgcaagagatctcAGTTATGGTGGTTATGGTTATGGTGGTTactacgtcgatgcctggggccaagga
IGHDS5                                             ------------------------............................--------------------------

                                                   --FR3------><------------------------CDR3------------------------><--FR4------
                                                    T  Y  Y  C  A  K  D  G  Y  G  G  Y  G  C  Y  G  Y  G  Y  V  D  A  W  G  Q  G 
T02347_C07_JL-008_T7_C07_030.ab1_(reversed)    306 acatactactgtgcgaaggaTGGTTATGGTGGTTATGGTTGTTATGGTTATGGctacgtcgatgcctggggccaagga
IGHDS5                                             --------------------.................................-------------------------

                                                   --FR3------><------------------------CDR3------------------------><--FR4------
                                                    T  Y  Y  C  A  R  D  P  S  G  Y  G  Y  G  G  Q  N  K  Y  V  D  A  W  G  Q  G 
T02347_G08_JL-008_T7_G08_026.ab1_(reversed)    306 acatactactgtgcaagagatccaaGTGGTTATGGTTATGGTGGTcaaaacaaatacgtcgatgcctggggccaagga
IGHDS5                                             -------------------------....................---------------------------------

                                                   --FR3------><---------------------------CDR3---------------------------><--FR4------
                                                    T  Y  Y  C  A  K  Y  G  G  Y  G  Y  G  G  Y  G  C  Y  G  Y  G  Y  I  V  W  G  Q  G 
T02416_A10_JL-009_T7_A10_040.ab1               327 acatactactgtgcgaaaTATGGTGGTTATGGTTATGGTGGTTATGGTTGTTATGGTTATGGTTATattgtttggggccaagga
IGHDS5                                             ------------------................................................------------------

                                                   --FR3------><---------------------------CDR3---------------------------><--FR4------
                                                    T  Y  Y  C  A  S  S  D  D  G  Y  G  G  Y  G  C  A  G  Y  S  G  V  D  A  W  G  Q  G 
JL_009_A12-T7.ab1                              306 acatactactgtgcgtcgaGTGATGATGGTTATGGTGGTTATGGTTGTGCTGGTTATtctggcgtcgatgcctggggccaagga
IGHDS5                                             -------------------...g.t.......................ta.......---------------------------

                                                   --FR3------><---------------------------CDR3---------------------------><--FR4------
                                                    T  Y  Y  C  A  R  S  Y  G  G  Y  D  Y  G  G  Y  D  C  Y  G  I  V  D  A  W  G  Q  G 
JL_009_B10-T7.ab1_(reversed)                   306 acatactactgtgcaagatcTTATGGTGGTTATGATTATGGGGGTTATGATTGTTATGGTatcgtcgatgcctggggccaagga
IGHDS5                                             --------------------..............g......t.......g..........------------------------

                                                   --FR3------><---------------------------CDR3---------------------------><--FR4------
                                                    T  Y  Y  C  A  R  V  D  F  W  L  H  G  Y  G  N  G  Y  T  D  Y  V  G  A  W  G  Q  G 
T02344_A08_JL-005_T7_A08_032.ab1               306 acatactactgtgcaagagttgatTTTTGGTTGCATGGTTATGGTAACGGTTATACcgactacgtcggtgcctggggccaagga
IGHDS5                                             ------------------------....a................t.t........----------------------------

                                                   --FR3------><---------------------------CDR3---------------------------><--FR4------
                                                    T  Y  Y  C  A  K  D  G  Y  G  Y  G  G  Y  G  C  D  A  Y  S  Y  V  D  A  W  G  Q  G 
T02344_G01_JL-005_T7_G01_002.ab1               306 acatactactgtgcgaaggaTGGTTATGGTTATGGTGGTTATGGTTGTGATGCTTATAGTtacgtcgatgcctggggccaagga
IGHDS5                                             --------------------............................t...g....g..------------------------

                                                   --FR3------><---------------------------CDR3---------------------------><--FR4------
                                                    T  Y  Y  C  A  R  I  F  C  Y  G  Y  G  N  G  Y  T  Y  C  L  G  I  D  A  W  G  R  G 
T02345_A01_JL-006_T7_A01_008.ab1_(reversed)    306 acatactactgtgcaagaattttTTGCTATGGTTATGGTAATGGTTATACTTATtgtcttggtatagacgcctggggccgaggg
IGHDS5                                             -----------------------...t............t........gg....------------------------------

                                                   --FR3------><---------------------------CDR3---------------------------><--FR4------
                                                    T  Y  Y  C  A  K  Y  V  Y  G  Y  G  V  Y  G  C  S  G  Y  G  Y  L  D  A  W  G  Q  G 
T02345_F07_JL-006_T7_F07_027.ab1_(reversed)    306 acatactactgtgcgaagtaTGTTTATGGTTATGGTGTCTATGGTTGTAGTGGTTATGGTtacctcgatgcctggggccaagga
IGHDS5                                             --------------------..g..............gt.........ta..........------------------------

                                                   --FR3------><---------------------------CDR3---------------------------><--FR4------
                                                    T  Y  Y  C  T  K  C  G  Y  G  D  G  G  N  G  C  Y  G  Y  G  R  V  D  A  W  G  Q  G 
T02346_C10_JL-007_T7_C10_038.ab1_(reversed)    306 acatactactgtacaaagtGTGGTTATGGTGATGGTGGTAATGGTTGTTATGGTTATGGTagggtcgatgcctggggccaagga
IGHDS5                                             -------------------...........t........t....................------------------------

                                                   --FR3------><---------------------------CDR3---------------------------><--FR4------
                                                    T  Y  Y  C  A  K  S  R  Y  G  G  Y  G  Y  G  G  Y  G  C  Y  M  E  D  A  W  G  Q  G 
T02346_G01_JL-007_T7_G01_002.ab1_(reversed)    306 acatactactgtgcaaaatcccGTTATGGTGGTTATGGTTATGGTGGTTATGGTTGTTATatggaagatgcctggggccaagga
IGHDS5                                             ----------------------......................................------------------------

                                                   --FR3------><----------------------------CDR3-----------------------------><--FR4------
                                                    T  Y  Y  C  A  K  A  G  G  Y  G  C  Y  G  Y  G  Y  G  Y  S  Y  Y  V  D  A  W  G  Q  G 
T02416_B10_JL-009_T7_B10_039.ab1               327 acatactactgtgcaaaagcTGGTGGTTATGGTTGTTATGGTTATGGTTATGGTTATagctactacgtcgatgcctggggccaagga
IGHDS5                                             --------------------.....................................------------------------------

                                                   --FR3------><----------------------------CDR3-----------------------------><--FR4------
                                                    T  Y  Y  C  A  I  G  Y  G  G  Y  G  C  Y  G  Y  G  Y  G  Y  G  Y  G  D  A  W  G  Q  G 
T02416_F01_JL-009_T7_F01_003.ab1               327 acatactactgtgctatagGTTATGGTGGTTATGGTTGTTATGGTTATGGTTATGGTTATGGTtatggggatgcctggggccaagga
IGHDS5                                             -------------------............................................------------------------

                                                   --FR3------><----------------------------CDR3-----------------------------><--FR4------
                                                    T  Y  Y  C  A  K  D  I  H  G  Y  G  S  Y  G  C  Y  D  Y  C  Y  V  Y  D  A  W  G  Q  G 
JL_009_B07-T7.ab1_(reversed)                   306 acatactactgtgcaaaagatatccATGGTTATGGTAGTTATGGTTGTTATGATTATTGTTATGTTTATgatgcctggggccaagga
IGHDS5                                             -------------------------...........g...............g....g......g....------------------

                                                   --FR3------><----------------------------CDR3-----------------------------><--FR4------
                                                    T  Y  Y  C  A  K  R  N  Y  G  G  Y  G  A  G  A  Y  G  F  Y  G  N  I  D  V  W  G  Q  G 
JL_009_G08-T7.ab1                              306 acatactactgtgcgaaaaGAAATTATGGTGGTTATGGTGCTGGTGCTTATGGTTTCTACGGTAATatagatgtctggggccaagga
IGHDS5                                             -------------------.t.g................ta.....g........gt..t...t..---------------------

                                                   --FR3------><----------------------------CDR3-----------------------------><--FR4------
                                                    T  Y  Y  C  T  T  V  H  L  L  Y  G  D  Y  D  Y  D  D  Y  G  Y  Y  I  D  A  W  G  Q  G 
JL_009_H01-T7.ab1_(reversed)                   306 acatactactgtactactgtgcacctgctTTATGGTGATTATGATTATGATGATTATGGTTattatatcgatgcctggggccaagga
IGHDS5                                             -----------------------------........g.....g.....g..g........--------------------------

                                                   --FR3------><----------------------------CDR3-----------------------------><--FR4------
                                                    T  Y  Y  C  T  T  V  H  Q  S  D  Y  G  G  Y  G  Y  G  G  Y  G  C  F  H  A  W  G  Q  G 
T02417_F09_JL-010_T7_F09_035.ab1               327 acatactactgtactactgtgcaccagaGTGATTATGGTGGTTATGGTTATGGTGGTTATGGTTGTTttcatgcctggggccaagga
IGHDS5                                             ----------------------------..ag...................................--------------------

                                                   --FR3------><----------------------------CDR3-----------------------------><--FR4------
                                                    T  Y  Y  C  A  K  C  V  G  G  V  G  C  V  G  Y  D  F  G  Y  A  Y  L  D  A  W  G  Q  G 
T02344_E09_JL-005_T7_E09_036.ab1_(reversed)    306 acatactactgtgcaaagtGTGTTGGTGGTGTCGGTTGTGTGGGTTATGATTTTGGTTATGcctacctggatgcctggggccaagga
IGHDS5                                             -------------------..ta.......tat......tat.......g..a........--------------------------

                                                   --FR3------><----------------------------CDR3-----------------------------><--FR4------
                                                    T  Y  Y  C  A  N  F  Y  G  G  Y  G  Y  G  G  Y  G  C  Y  G  Y  E  Y  D  A  W  G  Q  G 
T02345_H12_JL-006_T7_H12_041.ab1               306 acatactactgtgcgaatttTTATGGTGGTTATGGTTATGGTGGTTATGGTTGTTATGGTTATGaatacgatgcctggggccaagga
IGHDS5                                             --------------------............................................-----------------------

                                                   --FR3------><----------------------------CDR3-----------------------------><--FR4------
                                                    T  Y  Y  C  A  K  G  G  Y  G  Y  G  G  S  G  C  Y  G  Y  A  Y  F  V  D  A  W  G  Q  G 
T02346_B10_JL-007_T7_B10_039.ab1_(reversed)    306 acatactactgtgcgaaggGTGGTTATGGTTATGGTGGTAGTGGTTGTTATGGTTATGCTTacttcgtcgatgcctggggccaagga
IGHDS5                                             -------------------....................ta.................g..--------------------------

                                                   --FR3------><----------------------------CDR3-----------------------------><--FR4------
                                                    T  Y  Y  C  A  K  C  G  D  A  I  G  G  Y  G  L  C  A  Y  G  Y  G  Y  G  A  W  G  Q  G 
T02347_B12_JL-008_T7_B12_047.ab1_(reversed)    306 acatactactgtgcaaaatGTGGTGATGCTATTGGTGGTTATGGTTTGTGTGCCTACGGTTATGGTTATggtgcctggggccaagga
IGHDS5                                             -------------------.....t...g.ta..............gt.a..gt..t............------------------

                                                   --FR3------><----------------------------CDR3-----------------------------><--FR4------
                                                    T  Y  Y  C  A  R  G  G  Y  D  Y  G  G  Y  G  C  Y  G  Y  A  Y  G  Y  H  A  W  G  Q  G 
T02347_F06_JL-008_T7_F06_019.ab1               306 acatactactgtgcaagagGTGGTTATGATTATGGTGGTTATGGTTGTTATGGTTATGCTTATGGTTATcacgcctggggccaagga
IGHDS5                                             -------------------.........g.............................g..........------------------

                                                   --FR3------><------------------------------CDR3------------------------------><--FR4------
                                                    T  Y  Y  C  A  K  Y  G  G  Y  G  Y  G  G  Y  G  C  Y  G  Y  G  Y  G  Y  G  E  W  G  Q  G 
T02416_D04_JL-009_T7_D04_013.ab1_(reversed)    327 acatactactgtgcgaagTATGGTGGTTATGGTTATGGTGGTTATGGTTGTTATGGTTATGGTTATGGTTATggtgagtggggccaagga
IGHDS5                                             ------------------......................................................------------------

                                                   --FR3------><------------------------------CDR3------------------------------><--FR4------
                                                    T  Y  Y  C  T  T  V  H  Q  I  I  Y  G  G  Y  G  C  Y  G  Y  G  Y  Y  V  D  A  W  G  Q  G 
T02418_C07_JL-011_T7_C07_030.ab1_(reversed)    327 acatactactgtactactgtgcaccagatcatTTATGGTGGTTATGGTTGTTATGGTTATGGTTactacgtcgatgcctggggccaagga
IGHDS5                                             --------------------------------................................--------------------------

                                                   --FR3------><------------------------------CDR3------------------------------><--FR4------
                                                    T  Y  Y  C  A  K  C  C  Y  G  R  G  G  Y  G  C  Y  G  Y  G  T  S  C  V  D  A  W  G  Q  G 
JL_009_C06-T7.ab1_(reversed)                   306 acatactactgtgcgaagtGTTGTTATGGTAGAGGTGGTTATGGTTGTTATGGTTATGGTactagttgcgtcgatgcctggggccaagga
IGHDS5                                             -------------------..g........tat...........................------------------------------

                                                   --FR3------><------------------------------CDR3------------------------------><--FR4------
                                                    T  Y  Y  C  A  R  D  L  S  Y  G  Y  G  G  Y  G  C  Y  G  Y  G  Y  G  Y  G  A  W  G  Q  G 
JL_009_H06-T7.ab1_(reversed)                   306 acatactactgtgcaagagatctatcTTATGGTTATGGTGGTTATGGTTGTTATGGTTATGGTTATGGTTATGGagcctggggccaagga
IGHDS5                                             --------------------------................................................----------------

                                                   --FR3------><------------------------------CDR3------------------------------><--FR4------
                                                    T  Y  Y  C  G  R  S  S  Y  G  Y  G  G  Y  G  C  Y  G  Y  G  V  G  Y  E  V  A  W  G  Q  G 
T02416_G06_JL-009_T7_G06_018.ab1               306 acatactactgtggaagaaGTAGTTATGGTTATGGTGGTTATGGTTGTTATGGTTATGGTGTTGGTtatgaagttgcctggggccaagga
IGHDS5                                             -------------------..g......................................ta....------------------------

                                                   --FR3------><------------------------------CDR3------------------------------><--FR4------
                                                    T  Y  Y  C  A  K  W  G  G  Y  G  G  Y  G  C  Y  G  Y  G  Y  V  Y  E  L  G  A  W  G  Q  G 
T02417_A02_JL-010_T7_A02_008.ab1_(reversed)    306 acatactactgtgcgaagtggggTGGTTATGGTGGTTATGGTTGTTATGGTTATGGTTATGTTTATGaattaggggcctggggccaagga
IGHDS5                                             -----------------------......................................g.....-----------------------

                                                   --FR3------><------------------------------CDR3------------------------------><--FR4------
                                                    T  Y  Y  C  A  K  V  Y  G  G  Y  G  Y  G  S  Y  G  C  W  G  G  G  Y  G  H  T  W  G  Q  G 
JL_012_D02-T7.ab1_(reversed)                   327 acatactactgtgcgaaggtTTATGGTGGTTATGGTTATGGTAGTTATGGTTGTTGGGGTGGTGGTTATGGacatacctggggccaagga
IGHDS5                                             --------------------......................g............at...ta.........-------------------

                                                   --FR3------><------------------------------CDR3------------------------------><--FR4------
                                                    T  Y  Y  C  A  K  C  G  Y  G  Y  G  G  Y  A  F  Y  G  Y  G  Y  G  Y  V  D  A  W  G  Q  G 
JL_003_B12-T7.ab1                              327 acatactactgtgcaaaatGTGGTTATGGTTATGGTGGTTATGCTTTTTATGGTTATGGTTATGGTtatgtcgatgcctggggccaagga
IGHDS5                                             -------------------........................g..g...................------------------------

                                                   --FR3------><------------------------------CDR3------------------------------><--FR4------
                                                    T  Y  Y  C  A  K  C  G  Y  G  Y  G  G  Y  A  F  Y  G  Y  G  Y  G  Y  V  D  A  W  G  Q  G 
JL_003_C09-T7.ab1_(reversed)                   327 acatactactgtgcaaaatGTGGTTATGGTTATGGTGGTTATGCTTTTTATGGTTATGGTTATGGTtatgtcgatgcctggggccaagga
IGHDS5                                             -------------------........................g..g...................------------------------

                                                   --FR3------><------------------------------CDR3------------------------------><--FR4------
                                                    T  Y  Y  C  A  K  C  G  Y  G  Y  G  G  Y  A  F  Y  G  Y  G  Y  G  Y  V  D  A  W  G  Q  G 
JL_003_E12-T7.ab1_(reversed)                   327 acatactactgtgcaaaatGTGGTTATGGTTATGGTGGTTATGCTTTTTATGGTTATGGTTATGGTtatgtcgatgcctggggccaagga
IGHDS5                                             -------------------........................g..g...................------------------------

                                                   --FR3------><------------------------------CDR3------------------------------><--FR4------
                                                    T  Y  Y  C  A  K  C  G  Y  G  Y  G  G  Y  A  F  Y  G  Y  G  Y  G  Y  V  D  A  W  G  Q  G 
JL_003_F07-T7.ab1_(reversed)                   327 acatactactgtgcaaaatGTGGTTATGGTTATGGTGGTTATGCTTTTTATGGTTATGGTTATGGTtatgtcgatgcctggggccaagga
IGHDS5                                             -------------------........................g..g...................------------------------

                                                   --FR3------><------------------------------CDR3------------------------------><--FR4------
                                                    T  Y  Y  C  A  K  C  G  Y  G  Y  G  G  Y  A  F  Y  G  Y  G  Y  G  Y  V  D  A  W  G  Q  G 
JL_003_F11-T7.ab1                              327 acatactactgtgcaaaatGTGGTTATGGTTATGGTGGTTATGCTTTTTATGGTTATGGTTATGGTtatgtcgatgcctggggccaagga
IGHDS5                                             -------------------........................g..g...................------------------------

                                                   --FR3------><------------------------------CDR3------------------------------><--FR4------
                                                    T  Y  Y  C  A  K  C  G  Y  G  Y  G  G  Y  A  F  Y  G  Y  G  Y  G  Y  V  D  A  W  G  Q  G 
JL_003_F12-T7.ab1_(reversed)                   327 acatactactgtgcaaaatGTGGTTATGGTTATGGTGGTTATGCTTTTTATGGTTATGGTTATGGTtatgtcgatgcctggggccaagga
IGHDS5                                             -------------------........................g..g...................------------------------

                                                   --FR3------><------------------------------CDR3------------------------------><--FR4------
                                                    T  Y  Y  C  A  K  C  G  Y  G  Y  G  G  Y  A  F  Y  G  Y  G  Y  G  Y  V  D  A  W  G  Q  G 
S2351_30_F04_012.ab1_(reversed)                327 acatactactgtgcaaaatGTGGTTATGGTTATGGTGGTTATGCTTTTTATGGTTATGGTTATGGTtatgtcgatgcctggggccaagga
IGHDS5                                             -------------------........................g..g...................------------------------

                                                   --FR3------><------------------------------CDR3------------------------------><--FR4------
                                                    T  Y  Y  C  A  K  C  G  Y  G  Y  G  G  Y  A  F  Y  G  Y  G  Y  G  Y  V  D  A  W  G  Q  G 
S2351_33_A05_001.ab1                           327 acatactactgtgcaaaatGTGGTTATGGTTATGGTGGTTATGCTTTTTATGGTTATGGTTATGGTtatgtcgatgcctggggccaagga
IGHDS5                                             -------------------........................g..g...................------------------------

                                                   --FR3------><------------------------------CDR3------------------------------><--FR4------
                                                    T  Y  Y  C  A  K  C  G  Y  G  Y  G  G  Y  A  F  Y  G  Y  G  Y  G  Y  V  D  A  W  G  Q  G 
S2351_35_C05_005.ab1                           327 acatactactgtgcaaaatGTGGTTATGGTTATGGTGGTTATGCTTTTTATGGTTATGGTTATGGTtatgtcgatgcctggggccaagga
IGHDS5                                             -------------------........................g..g...................------------------------

                                                   --FR3------><------------------------------CDR3------------------------------><--FR4------
                                                    T  Y  Y  C  A  K  C  G  Y  G  Y  G  G  Y  A  F  Y  G  Y  G  Y  G  Y  V  D  A  W  G  Q  G 
S2351_37_E05_009.ab1_(reversed)                327 acatactactgtgcaaaatGTGGTTATGGTTATGGTGGTTATGCTTTTTATGGTTATGGTTATGGTtatgtcgatgcctggggccaagga
IGHDS5                                             -------------------........................g..g...................------------------------

                                                   --FR3------><------------------------------CDR3------------------------------><--FR4------
                                                    T  Y  Y  C  A  K  C  G  Y  G  Y  G  G  Y  A  F  Y  G  Y  G  Y  G  Y  V  D  A  W  G  Q  G 
T02418_E03_JL-011_T7_E03_012.ab1_(reversed)    327 acatactactgtgcaaaatGTGGTTATGGTTATGGTGGTTATGCTTTTTATGGTTATGGTTATGGTtatgtcgatgcctggggccaagga
IGHDS5                                             -------------------........................g..g...................------------------------

                                                   --FR3------><------------------------------CDR3------------------------------><--FR4------
                                                    T  Y  Y  C  A  K  C  S  S  G  A  G  G  D  G  C  V  A  Y  G  Y  T  Y  V  D  A  W  G  Q  G 
T02344_A05_JL-005_T7_A05_024.ab1               306 acatactactgtgcaaaatGTAGTAGTGGTGCTGGTGGTGATGGTTGTGTTGCTTATGGTTATacctacgtcgatgcctggggccaagga
IGHDS5                                             -------------------..g..ta....ta.......t........ta..g..........---------------------------

                                                   --FR3------><------------------------------CDR3------------------------------><--FR4------
                                                    T  Y  Y  C  A  K  C  S  S  G  A  G  G  D  G  C  V  A  Y  G  Y  T  Y  V  D  A  W  G  Q  G 
T02345_D08_JL-006_T7_D08_029.ab1               306 acatactactgtgcaaaatGTAGTAGTGGTGCTGGTGGTGATGGTTGTGTTGCTTATGGTTATacctacgtcgatgcctggggccaagga
IGHDS5                                             -------------------..g..ta....ta.......t........ta..g..........---------------------------

                                                   --FR3------><------------------------------CDR3------------------------------><--FR4------
                                                    T  Y  Y  C  A  K  C  A  Y  G  D  A  G  A  G  C  Y  Y  Y  G  Y  G  N  G  Y  A  W  G  Q  G 
T02345_F12_JL-006_T7_F12_043.ab1_(reversed)    306 acatactactgtgcaaagtGTGCTTATGGTGATGCTGGTGCCGGTTGTTATTATTATGGTTATGGTAATGGTTatgcctggggccaagga
IGHDS5                                             -------------------...g.......t...g....tat.........gg.............t......-----------------

                                                   --FR3------><------------------------------CDR3------------------------------><--FR4------
                                                    T  Y  Y  C  A  K  C  A  Y  G  D  A  G  A  G  C  Y  Y  Y  G  Y  G  N  G  Y  A  W  G  Q  G 
T02346_A01_JL-007_T7_A01_008.ab1_(reversed)    306 acatactactgtgcaaagtGTGCTTATGGTGATGCTGGTGCCGGTTGTTATTATTATGGTTATGGTAATGGTTatgcctggggccaagga
IGHDS5                                             -------------------...g.......t...g....tat.........gg.............t......-----------------

                                                   --FR3------><-------------------------------CDR3--------------------------------><--FR4------
                                                    T  Y  Y  C  A  K  D  Y  G  G  Y  G  Y  G  G  Y  G  C  Y  G  Y  G  N  Y  V  D  A  W  G  Q  G 
T02418_A10_JL-011_T7_A10_040.ab1_(reversed)    327 acatactactgtgcgaaggaTTATGGTGGTTATGGTTATGGTGGTTATGGTTGTTATGGTTATGGgaactacgtcgatgcctggggccaagga
IGHDS5                                             --------------------.............................................----------------------------

                                                   --FR3------><-------------------------------CDR3--------------------------------><--FR4------
                                                    T  Y  Y  C  A  R  G  R  Y  D  S  G  G  D  G  C  D  G  Y  G  G  G  Y  G  Y  D  A  W  G  Q  G 
JL_009_B09-T7.ab1                              306 acatactactgtgcaagagGTCGTTATGATAGTGGTGGTGATGGTTGTGATGGTTATGGTGGTGGTTATGGGTAcgatgcctggggccaagga
IGHDS5                                             -------------------..g......g.ta.......t........t...........ta.........t..-------------------

                                                   --FR3------><-------------------------------CDR3--------------------------------><--FR4------
                                                    T  Y  Y  C  A  K  H  G  Y  G  Y  G  G  V  G  C  Y  G  Y  C  Y  G  Y  N  V  D  A  W  G  Q  G 
JL_009_E01-T7.ab1_(reversed)                   306 acatactactgtgcgaagcaTGGTTATGGTTATGGTGGTGTTGGTTGTTATGGTTATTGTTATGGTTATaacgtcgatgcctggggccaagga
IGHDS5                                             --------------------...................ta................g...........------------------------

                                                   --FR3------><-------------------------------CDR3--------------------------------><--FR4------
                                                    T  Y  Y  C  A  K  G  G  Y  G  Y  G  G  V  G  C  Y  G  Y  G  Y  R  N  Y  V  D  A  W  G  Q  G 
JL_009_G02-T7.ab1_(reversed)                   306 acatactactgtgcgaaggGTGGTTATGGTTATGGTGGTGTCGGTTGTTATGGTTATGGTTAcagaaactacgtcgatgcctggggccaagga
IGHDS5                                             -------------------....................tat....................-------------------------------

                                                   --FR3------><-------------------------------CDR3--------------------------------><--FR4------
                                                    T  Y  Y  C  A  K  G  S  Y  G  Y  G  N  Y  G  C  Y  G  Y  G  Y  S  N  Y  V  D  A  W  G  Q  G 
JL_009_H03-T7.ab1_(reversed)                   306 acatactactgtgcgaaggGTAGTTATGGTTATGGTAATTATGGTTGTTATGGTTATGGTTATAGTaactacgtcgatgcctggggccaagga
IGHDS5                                             -------------------..g..............gg.........................g..---------------------------

                                                   --FR3------><-------------------------------CDR3--------------------------------><--FR4------
                                                    T  Y  Y  C  A  K  N  Y  D  Y  R  G  Y  G  C  G  G  G  R  Y  G  S  D  H  L  D  A  W  G  Q  G 
JL_012_C05-T7.ab1                              327 acatactactgtgcgaagaacTATGATTATCGTGGTTATGGTTGTGGTGGTGGTCGTTATGGTTCTGaccacctcgatgcctggggccaggga
IGHDS5                                             ---------------------....g....g..............ta....ta.g.........a..--------------------------

                                                   --FR3------><-------------------------------CDR3--------------------------------><--FR4------
                                                    T  Y  Y  C  A  S  C  E  G  G  Y  V  Y  G  G  Y  G  C  Y  G  Y  G  N  Y  V  D  A  W  G  Q  G 
JL_012_C06-T7.ab1_(reversed)                   327 acatactactgtgcaagTTGTGAGGGTGGTTATGTTTATGGTGGTTATGGTTGTTATGGTTATGGaaactacgtcgatgcctggggccaagga
IGHDS5                                             -----------------.a..t.t..........g..............................----------------------------

                                                   --FR3------><-------------------------------CDR3--------------------------------><--FR4------
                                                    T  Y  Y  C  A  R  S  D  D  G  A  D  V  Y  G  C  Y  G  Y  G  Y  G  G  C  V  A  A  W  G  Q  G 
T02344_E10_JL-005_T7_E10_036.ab1_(reversed)    306 acatattactgtgcaagaaGTGATGATGGTGCTGATGTTTATGGTTGTTATGGTTATGGTTATGGaggatgcgtcgctgcctggggccaagga
IGHDS5                                             -------------------...g.t.....ta..g..g...........................----------------------------

                                                   --FR3------><-------------------------------CDR3--------------------------------><--FR4------
                                                    T  Y  Y  C  A  K  F  G  G  Y  G  Y  G  G  Y  G  C  Y  G  Y  G  Y  G  N  S  E  A  W  G  Q  G 
T02344_E12_JL-005_T7_E12_044.ab1               306 acatactactgtgcgaagTTTGGTGGTTATGGTTATGGTGGTTATGGTTGTTATGGTTATGGTTATGGTAATAGTgaggcctggggccaagga
IGHDS5                                             ------------------.a.................................................t..g..------------------

                                                   --FR3------><-------------------------------CDR3--------------------------------><--FR4------
                                                    T  Y  Y  C  A  K  F  G  G  Y  G  Y  G  G  Y  G  C  Y  G  Y  G  Y  G  N  S  E  A  W  G  Q  G 
T02344_F06_JL-005_T7_F06_019.ab1               306 acatactactgtgcgaagTTTGGTGGTTATGGTTATGGTGGTTATGGTTGTTATGGTTATGGTTATGGTAATAGTgaggcctggggccaagga
IGHDS5                                             ------------------.a.................................................t..g..------------------

                                                   --FR3------><-------------------------------CDR3--------------------------------><--FR4------
                                                    T  Y  Y  C  A  R  C  G  Y  G  Y  G  G  Y  G  C  S  G  Y  G  Y  G  Y  A  Y  G  A  W  G  Q  G 
T02345_A07_JL-006_T7_A07_032.ab1               306 acatactactgtgcaagatGTGGTTATGGTTATGGTGGTTATGGTTGTAGTGGTTATGGTTATGGTTATGCTTATggagcctggggccaagga
IGHDS5                                             -------------------.............................ta....................g....------------------

                                                   --FR3------><-------------------------------CDR3--------------------------------><--FR4------
                                                    T  Y  Y  C  T  R  G  A  C  G  D  G  G  C  D  C  W  G  Y  A  Y  G  G  C  V  D  A  W  G  Q  G 
T02346_C01_JL-007_T7_C01_006.ab1_(reversed)    306 acatattactgtacaagagGTGCTTGTGGCGATGGTGGTTGTGATTGTTGGGGTTATGCTTATGGaggatgcgtcgatgcctggggccaagga
IGHDS5                                             -------------------...g..a...tt.........a..g.....at.......g......----------------------------

                                                   --FR3------><-------------------------------CDR3--------------------------------><--FR4------
                                                    T  Y  Y  C  A  R  E  L  Y  G  G  Y  G  Y  G  Y  Y  G  C  G  G  Y  G  Y  V  D  A  W  G  Q  G 
T02346_F07_JL-007_T7_F07_027.ab1               306 acatactactgtgcaagagagctTTATGGTGGTTATGGTTATGGTTATTATGGTTGTGGTGGTTATGGTtacgtcgatgcctggggccaagga
IGHDS5                                             -----------------------......................gg..........ta..........------------------------

                                                   --FR3------><-------------------------------CDR3--------------------------------><--FR4------
                                                    T  Y  Y  C  A  K  Y  G  G  Y  G  Y  G  G  Y  G  C  Y  G  Y  G  T  Y  Y  V  D  A  W  G  Q  G 
T02347_D06_JL-008_T7_D06_021.ab1               306 acatactactgtgcgaagTATGGTGGTTATGGTTATGGTGGTTATGGTTGTTATGGTTATGGcacttactacgtcgatgcctggggccaagga
IGHDS5                                             ------------------............................................-------------------------------

                                                   --FR3------><---------------------------------CDR3---------------------------------><--FR4------
                                                    T  Y  Y  C  A  K  F  Y  G  C  Y  G  Y  G  G  C  D  C  Y  V  Y  D  Y  A  Y  N  D  A  W  G  Q  G 
T02418_C02_JL-011_T7_C02_006.ab1               327 acatactactgtgcgaagttTTACGGTTGTTATGGTTATGGTGGTTGTGATTGTTATGTTTATGATTATGCTTATaacgatgcctggggccaagga
IGHDS5                                             --------------------...t...g..................a..g........g.....g.....g....---------------------

                                                   --FR3------><---------------------------------CDR3---------------------------------><--FR4------
                                                    T  Y  Y  C  A  S  S  Y  G  G  Y  G  Y  G  G  Y  G  C  Y  G  Y  D  Y  G  D  G  Y  A  W  G  Q  G 
JL_002_A04-T7.ab1_(reversed)                   306 acatactactgtgcaagTAGTTATGGTGGTTATGGTTATGGTGGTTATGGTTGTTATGGTTATGATTATGGTGATGGTTatgcctggggccaagga
IGHDS5                                             -----------------...............................................g.......t......-----------------

                                                   --FR3------><---------------------------------CDR3---------------------------------><--FR4------
                                                    T  Y  Y  C  A  K  L  F  G  Y  G  G  Y  G  C  Y  A  Y  S  Y  G  D  D  T  Y  F  D  A  W  G  Q  G 
JL_002_C03-T7.ab1_(reversed)                   306 acatactactgtgcgaagctTTTTGGTTATGGTGGTTATGGTTGTTATGCTTATAGTTATGGTGATGatacctacttcgatgcctggggccaagga
IGHDS5                                             --------------------..a..........................g....g........t...-----------------------------

                                                   --FR3------><---------------------------------CDR3---------------------------------><--FR4------
                                                    T  Y  Y  C  A  K  D  G  G  Y  G  Y  G  G  Y  G  W  Y  G  Y  G  Y  G  Y  A  F  D  A  W  G  Q  G 
JL_002_D02-T7.ab1_(reversed)                   306 acatactactgtgcgaaggaTGGTGGTTATGGTTATGGTGGTTATGGTTGGTATGGTTATGGTTATGGTTATGccttcgatgcctggggccaggga
IGHDS5                                             --------------------..............................t......................-----------------------

                                                   --FR3------><---------------------------------CDR3---------------------------------><--FR4------
                                                    T  Y  Y  C  A  K  L  F  G  Y  G  G  Y  G  C  Y  A  Y  S  Y  G  D  D  T  Y  F  D  A  W  G  Q  G 
JL_002_D05-T7.ab1_(reversed)                   306 acatactactgtgcgaagctTTTTGGTTATGGTGGTTATGGTTGTTATGCTTATAGTTATGGTGATGatacctacttcgatgcctggggccaagga
IGHDS5                                             --------------------..a..........................g....g........t...-----------------------------

                                                   --FR3------><---------------------------------CDR3---------------------------------><--FR4------
                                                    T  Y  Y  C  A  K  L  F  G  Y  G  G  Y  G  C  Y  A  Y  S  Y  G  D  D  T  Y  F  D  A  W  G  Q  G 
JL_002_D12-T7.ab1_(reversed)                   306 acatactactgtgcgaagctTTTTGGTTATGGTGGTTATGGTTGTTATGCTTATAGTTATGGTGATGatacctacttcgatgcctggggccaagga
IGHDS5                                             --------------------..a..........................g....g........t...-----------------------------

                                                   --FR3------><---------------------------------CDR3---------------------------------><--FR4------
                                                    T  Y  Y  C  A  K  D  G  G  Y  G  Y  G  G  Y  G  W  Y  G  Y  G  Y  G  Y  A  F  D  A  W  G  Q  G 
JL_002_E02-T7.ab1_(reversed)                   306 acatactactgtgcgaaggaTGGTGGTTATGGTTATGGTGGTTATGGTTGGTATGGTTATGGTTATGGTTATGccttcgatgcctggggccaggga
IGHDS5                                             --------------------..............................t......................-----------------------

                                                   --FR3------><---------------------------------CDR3---------------------------------><--FR4------
                                                    T  Y  Y  C  A  K  F  S  H  A  Y  G  G  Y  G  C  Y  D  Y  G  S  G  Y  G  Y  V  D  A  W  G  Q  G 
JL_009_A01-T7.ab1_(reversed)                   306 acatactactgtgcaaagttTAGTCATGCTTATGGTGGTTATGGTTGTTATGATTATGGTAGTGGTTATGGTtacgtcgatgcctggggccaagga
IGHDS5                                             --------------------.g..t...g.......................g.......ta..........------------------------

                                                   --FR3------><---------------------------------CDR3---------------------------------><--FR4------
                                                    T  Y  Y  C  A  K  W  G  Y  G  G  S  G  G  G  G  Y  G  F  Y  E  D  D  F  Y  V  D  A  W  G  Q  G 
JL_009_A06-T7.ab1                              306 acatactactgtgcgaaatgggGTTATGGTGGTAGTGGTGGTGGTGGTTATGGTTTTTATGaagatgacttctatgtcgatgcctggggccaagga
IGHDS5                                             ----------------------...........ta....ta..............g.....-----------------------------------

                                                   --FR3------><---------------------------------CDR3---------------------------------><--FR4------
                                                    T  Y  Y  C  A  K  E  R  G  Y  G  Y  G  G  Y  G  C  Y  G  Y  A  Y  G  Y  Y  V  D  A  W  G  Q  G 
JL_009_A07-T7.ab1_(reversed)                   306 acatactactgtgcgaaggaacGTGGTTATGGTTATGGTGGTTATGGTTGTTATGGTTATGCTTATGGTTattacgtcgatgcctggggccaagga
IGHDS5                                             ----------------------.......................................g........--------------------------

                                                   --FR3------><---------------------------------CDR3---------------------------------><--FR4------
                                                    T  Y  Y  C  A  K  D  G  G  Y  G  Y  G  G  V  G  C  Y  G  W  R  C  G  G  Y  V  D  A  W  G  Q  G 
JL_009_A10-T7.ab1_(reversed)                   306 acatactactgtgcgaaggaTGGTGGTTATGGTTATGGTGGTGTAGGTTGTTATGGTTGGCGTTGTGGTgggtacgttgatgcctggggccaagga
IGHDS5                                             --------------------......................tat.............atg...a....---------------------------

                                                   --FR3------><---------------------------------CDR3---------------------------------><--FR4------
                                                    T  Y  Y  C  A  K  W  G  Y  G  G  S  G  G  G  G  Y  G  F  Y  E  D  D  F  Y  V  D  A  W  G  Q  G 
JL_009_B11-T7.ab1                              306 acatactactgtgcgaaatgggGTTATGGTGGTAGTGGTGGTGGTGGTTATGGTTTTTATGaagatgacttctatgtcgatgcctggggccaagga
IGHDS5                                             ----------------------...........ta....ta..............g.....-----------------------------------

                                                   --FR3------><------------------------------------CDR3---------------------------------><--FR4------
                                                    T  Y  Y  C  A  K  D  F  G  D  G  G --- G  C  V  G  Y  N  Y  R  Y  G  Y  T  Y  V  D  A  W  G  Q  G 
JL_009_F05-T7.ab1_(reversed)                   306 acatactactgtgcgaaggaTTTTGGTGATGGTGGT---GGTTGTGTTGGTTATAATTATCGTTATGGTTATACctacgtcgatgcctggggccaagga
IGHDS5                                             --------------------..a....t........tat......ta.......gg....g.............-------------------------

                                                   --FR3------><---------------------------------CDR3---------------------------------><--FR4------
                                                    T  Y  Y  C  A  K  F  Y  G  C  Y  G  Y  G  G  C  D  C  Y  V  Y  D  Y  A  Y  N  D  A  W  G  Q  G 
JL_012_A02-T7.ab1_(reversed)                   327 acatactactgtgcgaagttTTACGGTTGTTATGGTTATGGTGGTTGTGATTGTTATGTTTATGATTATGCTTATaacgatgcctggggccaagga
IGHDS5                                             --------------------...t...g..................a..g........g.....g.....g....---------------------

                                                   --FR3------><---------------------------------CDR3---------------------------------><--FR4------
                                                    T  Y  Y  C  A  K  Y  G  R  Y  G  A  G  G  Y  G  C  S  A  Y  D  Y  G  Y  G  L  D  A  W  G  Q  G 
JL_012_A07-T7.ab1                              327 acatactactgtgcgaagTATGGTCGTTATGGTGCTGGTGGTTATGGTTGTAGTGCTTATGATTATGGTTATGGactagatgcctggggccaagga
IGHDS5                                             ------------------......g........ta................ta..g.....g............----------------------

                                                   --FR3------><---------------------------------CDR3---------------------------------><--FR4------
                                                    T  Y  Y  C  T  R  D  L  C  G  G  F  G  A  G  G  Y  G  C  Y  G  Y  G  Y  R  D  D  A  W  G  Q  G 
JL_012_D10-T7.ab1_(reversed)                   327 acatactactgtacaagagatctTTGTGGTGGTTTTGGTGCTGGTGGTTATGGTTGTTATGGTTATGGTTATagagacgatgcctggggccaagga
IGHDS5                                             -----------------------..a........a....ta...............................------------------------

                                                   --FR3------><---------------------------------CDR3---------------------------------><--FR4------
                                                    T  Y  Y  C  A  K  D  G  Y  G  Y  G  G  Y  G  C  Y  G  Y  G  Y  G  Y  G  Y  V  D  A  W  G  Q  G 
T02418_D11_JL-011_T7_D11_045.ab1_(reversed)    327 acatactactgtgcaaaagaTGGTTATGGTTATGGTGGTTATGGTTGTTATGGTTATGGTTATGGTTATGGctacgtcgatgcctggggccaagga
IGHDS5                                             --------------------...................................................-------------------------

                                                   --FR3------><---------------------------------CDR3---------------------------------><--FR4------
                                                    T  Y  Y  C  A  K  F  G  Y  G  H  G  G  Y  G  C  Y  G  Y  G  Y  D  Y  G  Y  I  D  A  W  G  Q  G 
T02344_D11_JL-005_T7_D11_045.ab1               306 acatactactgtgcgaagttTGGTTATGGTCATGGTGGTTATGGTTGTTATGGTTATGGTTATGATTATGGTtatatcgatgcctggggccaagga
IGHDS5                                             --------------------..........t.................................g.......------------------------

                                                   --FR3------><---------------------------------CDR3---------------------------------><--FR4------
                                                    T  Y  Y  C  A  K  F  G  Y  G  H  G  G  Y  G  C  Y  G  Y  G  Y  D  Y  G  Y  I  D  A  W  G  Q  G 
T02344_F03_JL-005_T7_F03_011.ab1               306 acatactactgtgcgaagttTGGTTATGGTCATGGTGGTTATGGTTGTTATGGTTATGGTTATGATTATGGTtatatcgatgcctggggccaagga
IGHDS5                                             --------------------..........t.................................g.......------------------------

                                                   --FR3------><---------------------------------CDR3---------------------------------><--FR4------
                                                    T  Y  Y  C  A  K  F  G  Y  G  G  N  G  C  Y  G  Y  G  D  D  Y  A  W  S  Y  V  D  A  W  G  Q  G 
T02344_H06_JL-005_T7_H06_017.ab1_(reversed)    306 acatactactgtgcgaagTTTGGTTATGGCGGTAATGGTTGTTATGGTTATGGTGATGATTATGCTTggagctacgtcgatgcctggggccaagga
IGHDS5                                             ------------------.a.........t...t....................t...g.....g..-----------------------------

                                                   --FR3------><---------------------------------CDR3---------------------------------><--FR4------
                                                    T  Y  Y  C  A  R  D  G  Y  G  G  Y  G  C  Y  G  Y  G  Y  G  Y  G  Y  H  Y  V  D  A  W  G  Q  G 
T02345_C08_JL-006_T7_C08_030.ab1_(reversed)    306 acatactactgtgcaagagaTGGTTATGGTGGTTATGGTTGTTATGGTTATGGTTATGGTTATGGTTATcactacgtcgatgcctggggccaagga
IGHDS5                                             --------------------.................................................---------------------------

                                                   --FR3------><---------------------------------CDR3---------------------------------><--FR4------
                                                    T  Y  Y  C  V  K  N  Y  G  Y  G  G  Y  G  C  Y  A  Y  G  Y  G  Y  D  G  Y  V  D  A  W  G  Q  G 
T02346_G03_JL-007_T7_G03_010.ab1               306 acatactactgtgtgaagaaTTATGGTTATGGTGGTTATGGTTGTTATGCTTATGGTTATGGTTATGatggctacgtcgatgcctggggccaagga
IGHDS5                                             --------------------.............................g.................-----------------------------

                                                   --FR3------><---------------------------------CDR3---------------------------------><--FR4------
                                                    T  Y  Y  C  Q  K  C  I  Y  G  Y  G  G  A  G  C  Y  G  D  G  Y  D  Y  G  Y  V  D  A  W  G  Q  G 
T02347_C08_JL-008_T7_C08_030.ab1_(reversed)    306 acatactactgtcaaaaatgtataTATGGTTATGGTGGTGCCGGTTGTTATGGTGATGGTTATGATTATGGatacgtcgatgcctggggccaagga
IGHDS5                                             ------------------------...............tat............t.........g......-------------------------

                                                   --FR3------><---------------------------------CDR3----------------------------------><--FR4------
                                                    T  Y  Y  C  A  R  A  L  L  R  G  Y  G  Y  G  V  Y  G  C  Y  G  Y  S  Y  D  C  R  C  L  G  P  R 
JL_002_A09-T7.ab1_(reversed)                   306 acatactactgtgcaagagctctattgcGTGGTTATGGTTATGGTGTTTATGGTTGTTATGGTTATAGTTATGATTgtcgatgcctggggccaagga
IGHDS5                                             ----------------------------..................g...................g......g..---------------------

                                                   --FR3------><----------------------------------CDR3-----------------------------------><--FR4------
                                                    T  Y  Y  C  A  S  C  G  Y  G  Y  G  G  Y  G  C  Y  G  Y  G  Y  G  Y  G  N  Y  V  D  A  W  G  Q  G 
T02416_B05_JL-009_T7_B05_023.ab1               327 acatactactgtgcaagTTGTGGTTATGGTTATGGTGGTTATGGTTGTTATGGTTATGGTTATGGTTATGGTaactacgtcgatgcctggggccaagga
IGHDS5                                             -----------------.g.....................................................---------------------------

                                                   --FR3------><----------------------------------CDR3-----------------------------------><--FR4------
                                                    T  Y  Y  C  A  K  F  I  R  G  Y  G  Y  G  G  Y  G  C  Y  G  Y  G  Y  G  Y  G  V  D  A  W  G  Q  G 
T02416_D09_JL-009_T7_D09_037.ab1               327 acatactactgtgcgaagtttatTAGGGGTTATGGTTATGGTGGTTATGGTTGTTATGGTTATGGTTATGGTTATGGagtcgatgcctggggccaagga
IGHDS5                                             -----------------------.g.t..................................................----------------------

                                                   --FR3------><----------------------------------CDR3-----------------------------------><--FR4------
                                                    T  Y  Y  C  A  R  D  G  G  Y  G  Y  G  G  Y  G  C  Y  G  Y  G  Y  G  I  K  Y  V  D  A  W  G  Q  G 
T02416_F05_JL-009_T7_F05_019.ab1               327 acatactactgtgcaagagaTGGTGGTTATGGTTATGGTGGTTATGGTTGTTATGGTTATGGTTATGGaataaagtacgtcgatgcctggggccaagga
IGHDS5                                             --------------------................................................-------------------------------

                                                   --FR3------><----------------------------------CDR3-----------------------------------><--FR4------
                                                    T  Y  Y  C  A  K  D  G  G  Y  G  Y  G  G  Y  D  C  Y  G  Y  G  Y  S  Y  D  Y  V  D  A  W  G  Q  G 
JL_002_H12-T7.ab1                              306 acatactactgtgcgaaggaTGGTGGTTATGGTTATGGTGGTTATGATTGTTATGGTTATGGTTATAGTTATGactacgtcgatgcctggggccaagga
IGHDS5                                             --------------------..........................g...................g......--------------------------

                                                   --FR3------><----------------------------------CDR3-----------------------------------><--FR4------
                                                    T  Y  Y  C  A  R  C  D  G  G  Y  G  Y  G  G  R  D  C  D  G  Y  G  Y  V  P  Y  V  D  A  W  G  Q  G 
JL_009_B02-T7.ab1_(reversed)                   306 acatactactgtgcaagatgcgATGGTGGTTATGGTTATGGTGGTCGTGATTGTGATGGTTATGGTTATGttccctacgtcgatgcctggggccaagga
IGHDS5                                             ----------------------.......................ta..g....t...............-----------------------------

                                                   --FR3------><----------------------------------CDR3-----------------------------------><--FR4------
                                                    T  Y  Y  C  A  R  G  G  Y  G  Y  G  G  Y  D  C  Y  G  Y  G  Y  G  Y  G  Y  Y  V  D  A  W  G  Q  G 
JL_009_B12-T7.ab1                              306 acatactactgtgcaagagGTGGTTATGGTTATGGTGGTTATGATTGTTATGGTTATGGTTATGGTTATGGTTattatgtcgatgcctggggccaagga
IGHDS5                                             -------------------........................g.............................--------------------------

                                                   --FR3------><----------------------------------CDR3-----------------------------------><--FR4------
                                                    T  Y  Y  C  A  R  G  A  Y  I  Y  G  G  Y  D  C  N  G  Y  G  Y  A  Y  G  S  C  V  D  A  W  G  Q  G 
JL_009_G11-T7.ab1                              306 acatactactgtgcaagagGTGCTTATATTTATGGTGGTTATGATTGTAATGGTTATGGTTATGCTTATGGTTcctgcgtcgatgcctggggccaagga
IGHDS5                                             -------------------...g....gg..............g....t...............g........--------------------------

                                                   --FR3------><----------------------------------CDR3-----------------------------------><--FR4------
                                                    T  Y  Y  C  A  R  S  G  Y  G  Y  G  G  Y  G  G  Y  G  Y  G  D  R  H  G  L  C  V  D  A  W  G  Q  G 
JL_009_H08-T7.ab1_(reversed)                   306 acatactactgtgcaagaaGTGGTTATGGTTATGGTGGTTATGGGGGTTATGGTTATGGTGATCGACACGGTTtatgtgtcgatgcctggggccaagga
IGHDS5                                             -------------------.........................tt..............t..g.tt.t....--------------------------

                                                   --FR3------><----------------------------------CDR3-----------------------------------><--FR4------
                                                    T  Y  Y  C  A  R  V  G  Y  G  Y  G  G  Y  G  C  D  G  Y  A  Y  G  D  R  C  Y  V  D  A  W  G  Q  G 
T02416_H08_JL-009_T7_H08_025.ab1               306 acatactactgtgcaagagtTGGTTATGGTTATGGTGGTTATGGTTGTGATGGTTATGCTTATGGTGATCGTTgctacgtcgatgcctggggccaagga
IGHDS5                                             --------------------............................t.........g.......t..g...--------------------------

                                                   --FR3------><----------------------------------CDR3-----------------------------------><--FR4------
                                                    T  Y  Y  C  A  K  F  Y  G  G  Y  G  Y  G  G  Y  G  C  Y  G  Y  G  Y  G  C  Y  V  D  A  W  G  Q  G 
T02344_C05_JL-005_T7_C05_022.ab1               306 acatactactgtgcaaaattTTATGGTGGTTATGGTTATGGTGGTTATGGTTGTTATGGTTATGGTTATGGTTgctacgtcgatgcctggggccaagga
IGHDS5                                             --------------------.....................................................--------------------------

                                                   --FR3------><----------------------------------CDR3-----------------------------------><--FR4------
                                                    T  Y  Y  C  A  K  G  R  G  G  G  H  G  Y  G  G  Y  G  C  S  G  Y  G  Y  G  Y  V  D  A  W  G  Q  G 
T02344_D07_JL-005_T7_D07_029.ab1_(reversed)    306 acatactactgtgcgaagggtcggggTGGTGGTCATGGTTATGGTGGTTATGGTTGTTCTGGTTATGGTTATGGctacgtcgatgcctggggccaagga
IGHDS5                                             --------------------------.......t........................a...............-------------------------

                                                   --FR3------><----------------------------------CDR3-----------------------------------><--FR4------
                                                    T  Y  Y  C  A  K  C  A  T  S  Y  G  G  Y  G  C  N  G  D  G  Y  G  Y  G  Y  Y  V  D  A  W  G  Q  G 
T02346_A02_JL-007_T7_A02_008.ab1_(reversed)    306 acatactactgtgcgaagtgtgcgacaaGTTATGGTGGTTATGGTTGTAATGGTGATGGTTATGGTTATGGTTactacgtcgatgcctggggccaagga
IGHDS5                                             ----------------------------....................t.....t..................--------------------------

                                                   --FR3------><----------------------------------CDR3-----------------------------------><--FR4------
                                                    T  Y  Y  C  A  K  D  G  G  Y  G  Y  G  G  F  G  C  G  G  Y  G  Y  G  Y  G  N  V  H  T  W  G  Q  G 
T02346_D04_JL-007_T7_D04_013.ab1_(reversed)    306 acatactactgtgcgaaggaTGGTGGTTATGGTTATGGTGGTTTTGGTTGTGGTGGTTATGGTTATGGTTATGGTaacgtccatacctggggccaagga
IGHDS5                                             --------------------.......................a.......ta......................------------------------

                                                   --FR3------><----------------------------------CDR3-----------------------------------><--FR4------
                                                    T  Y  Y  C  A  R  G  S  A  G  V  G  D  Y  D  C  Y  D  S  G  Y  G  Y  G  Y  Y  V  D  A  W  G  Q  G 
T02346_E10_JL-007_T7_E10_036.ab1               306 acatactactgtgcaagaggcaGTGCTGGTGTTGGTGATTATGATTGTTATGATAGTGGTTATGGTTATGGTTactacgtcgatgcctggggccaagga
IGHDS5                                             ----------------------..ta....ta.....g.....g........g.ta.................--------------------------

                                                   --FR3------><----------------------------------CDR3-----------------------------------><--FR4------
                                                    T  Y  Y  C  A  K  C  G  G  Y  G  Y  G  G  Y  G  C  Y  A  H  G  Y  G  Y  G  S  F  D  A  W  G  Q  G 
T02346_H04_JL-007_T7_H04_009.ab1               306 acatactactgtgcgaagTGTGGTGGTTATGGTTATGGTGGCTATGGTTGTTATGCACATGGTTATGGTTATGGTtccttcgatgcctggggccaagga
IGHDS5                                             ------------------.a.....................t.............gtt.................------------------------

                                                   --FR3------><----------------------------------CDR3-----------------------------------><--FR4------
                                                    T  Y  Y  C  A  K  Y  G  G  Y  G  Y  G  G  Y  G  C  Y  D  Y  D  Y  S  Y  G  Y  V  D  A  W  G  Q  G 
T02347_E06_JL-008_T7_E06_020.ab1               306 acatactactgtgcgaagTATGGTGGTTATGGTTATGGTGGTTATGGTTGTTATGATTATGATTATAGTTATGGTtacgtcgatgcctggggccaagga
IGHDS5                                             ------------------.....................................g.....g....g........------------------------

                                                   --FR3------><----------------------------------CDR3-----------------------------------><--FR4------
                                                    T  Y  Y  C  A  K  D  C  G  G  Y  G  Y  G  G  Y  G  C  Y  G  Y  G  Y  A  H  Y  V  D  A  W  G  Q  G 
JL_012_F10-T7.ab1                              327 acatactactgtgcgaaggaTTGTGGTGGTTATGGTTATGGTGGTTATGGTTGTTATGGTTATGGTTATGctcactacgtcgatgcctggggccaagga
IGHDS5                                             --------------------..a...............................................-----------------------------

                                                   --FR3------><----------------------------------CDR3-----------------------------------><--FR4------
                                                    T  Y  Y  C  A  K  D  C  G  G  Y  G  Y  G  G  Y  G  C  Y  G  Y  G  Y  A  H  Y  V  D  A  W  G  Q  G 
JL_012_H05-T7.ab1                              327 acatactactgtgcgaaggaTTGTGGTGGTTATGGTTATGGTGGTTATGGTTGTTATGGTTATGGTTATGctcactacgtcgatgcctggggccaagga
IGHDS5                                             --------------------..a...............................................-----------------------------

                                                   --FR3------><-----------------------------------CDR3-----------------------------------><--FR4------
                                                    V  Y  Y  C  A  K  D  L  G  G  Y  G  Y  G  G  Y  G  C  Y  G  Y  G  Y  G  Y  G  G  L  S  L  R  P  R 
T02418_F11_JL-011_T7_F11_043.ab1_(reversed)    298 gtgtactactgtgcgaaggacttgGGTGGTTATGGTTATGGTGGTTATGGTTGTTATGGTTATGGTTATGGTTATGGagggcttagtttgcggccgaggg
IGHDS5                                             ------------------------.....................................................-----------------------

                                                   --FR3------><------------------------------------CDR3------------------------------------><--FR4------
                                                    T  Y  Y  C  A  K  T  H  C  G  D  C  D  Y  G  G  Y  G  C  Y  G  Y  G  Y  G  Y  S  Y  D  A  W  G  Q  G 
JL_002_B02-T7.ab1_(reversed)                   306 acatactactgtgcgaaaacacaTTGTGGTGATTGTGATTACGGTGGTTATGGTTGTTATGGTTATGGTTATGGTTATAGTTAcgatgcctggggccaagga
IGHDS5                                             -----------------------..a.....g..a..g...t....................................g....-------------------

                                                   --FR3------><------------------------------------CDR3------------------------------------><--FR4------
                                                    T  Y  Y  C  A  R  N  A  C  S  Y  G  T  Y  D  Y  S  D  D  G  C  Y  G  Y  D  Y  S  Y  G  A  W  G  Q  G 
JL_009_A05-T7.ab1_(reversed)                   306 acatactactgtgcaagaaatgcgtGTAGTTATGGTACTTATGATTATAGTGATGATGGTTGTTATGGTTATGATTATAGTTATggtgcctggggccaagga
IGHDS5                                             -------------------------...........gg.....g....g...g.t..................g....g.....------------------

                                                   --FR3------><------------------------------------CDR3------------------------------------><--FR4------
                                                    T  Y  Y  C  A  N  L  C  G  Y  R  Y  G  G  Y  G  C  Y  D  Y  G  Y  Y  Y  G  V  Y  V  D  A  W  G  Q  G 
JL_009_A09-T7.ab1                              306 acatactactgtgcgaatttgtGTGGTTATCGTTATGGTGGTTATGGTTGTTATGATTATGGTTATTATTATGGTgtctacgtcgatgcctggggccaagga
IGHDS5                                             ----------------------........g........................g..........gg.......---------------------------

                                                   --FR3------><------------------------------------CDR3------------------------------------><--FR4------
                                                    T  Y  Y  C  A  K  D  G  G  Y  G  Y  G  G  Y  G  C  Y  G  Y  G  Y  G  Y  G  W  Y  V  D  A  W  G  Q  G 
JL_009_C05-T7.ab1_(reversed)                   306 acatactactgtgcgaaggATGGTGGTTATGGTTATGGTGGTTATGGTTGTTATGGTTATGGTTATGGTTATGGTTggtacgtcgatgcctggggccaagga
IGHDS5                                             -------------------.........................................................--------------------------

                                                   --FR3------><------------------------------------CDR3------------------------------------><--FR4------
                                                    T  Y  Y  C  V  K  G  A  Y  A  Y  G  G  Y  G  C  Y  G  Y  G  Y  G  Y  G  R  D  Y  V  D  A  W  G  Q  G 
JL_009_D01-T7.ab1                              306 acatactactgtgtgaaggGTGCTTATGCTTATGGTGGTTATGGTTGTTATGGTTATGGTTATGGTTATGGTagggactacgtcgatgcctggggccaagga
IGHDS5                                             -------------------...g.....g...........................................------------------------------

                                                   --FR3------><------------------------------------CDR3------------------------------------><--FR4------
                                                    T  Y  Y  C  A  K  D  N  S  V  Y  G  Y  G  G  Y  G  C  Y  G  Y  F  Y  G  V  G  C  T  D  A  W  G  Q  G 
JL_009_D07-T7.ab1                              306 acatactactgtgcgaaggaTAATAGTGTTTATGGTTATGGTGGTTATGGTTGTTATGGTTATTTTTATGGTGTCGGTTGTACcgatgcctggggccaagga
IGHDS5                                             --------------------.t..g...g..................................gg.......tat....a...-------------------

                                                   --FR3------><------------------------------------CDR3------------------------------------><--FR4------
                                                    T  Y  Y  C  A  K  D  G  G  Y  G  Y  G  G  Y  G  C  Y  G  Y  G  Y  G  Y  G  W  Y  V  D  A  W  G  Q  G 
JL_009_E12-T7.ab1_(reversed)                   306 acatactactgtgcgaaggATGGTGGTTATGGTTATGGTGGTTATGGTTGTTATGGTTATGGTTATGGTTATGGTTggtacgtcgatgcctggggccaagga
IGHDS5                                             -------------------.........................................................--------------------------

                                                   --FR3------><------------------------------------CDR3------------------------------------><--FR4------
                                                    T  Y  Y  C  A  R  F  L  G  V  Y  G  Y  G  G  Y  G  C  Y  G  Y  G  H  G  Y  G  F  L  Y  A  W  G  Q  G 
JL_009_F01-T7.ab1                              306 acatactactgtgcgaggttcctTGGTGTTTATGGTTATGGTGGTTATGGTTGTTATGGTTATGGTCATGGTTATGGTTttttatatgcctggggccaagga
IGHDS5                                             -----------------------.....g.....................................t............-----------------------

                                                   --FR3------><------------------------------------CDR3------------------------------------><--FR4------
                                                    T  Y  Y  C  A  K  L  D  G  T  Y  D  Y  D  G  Y  G  C  Y  D  Y  S  Y  G  C  F  Y  V  D  A  W  G  Q  G 
JL_009_G07-T7.ab1_(reversed)                   306 acatactactgtgcgaagttggATGGTACTTATGATTATGATGGTTATGGTTGTTATGATTATAGTTATGGTTgcttctacgtcgatgcctggggccaagga
IGHDS5                                             ----------------------.....gg.....g.....g.................g....g.........-----------------------------

                                                   --FR3------><------------------------------------CDR3------------------------------------><--FR4------
                                                    T  Y  Y  C  A  K  Y  G  G  Y  G  Y  G  G  Y  G  W  Y  G  Y  S  Y  I  D  E  K  Y  V  D  A  W  G  Q  G 
T02417_A01_JL-010_T7_A01_008.ab1_(reversed)    306 acatactactgtgcgaagTATGGTGGTTATGGTTATGGTGGTTATGGTTGGTATGGTTATAGTTATATTGATGaaaagtacgtcgatgcctggggccaagga
IGHDS5                                             ------------------................................t.........g.....gg.t...-----------------------------

                                                   --FR3------><------------------------------------CDR3------------------------------------><--FR4------
                                                    T  Y  Y  C  A  K  F  D  V  Y  G  W  G  G  Y  G  C  Y  G  Y  D  Y  D  Y  E  Y  Y  V  D  A  W  G  Q  G 
JL_012_A04-T7.ab1_(reversed)                   302 acatactactgtgcgaaaTTTGACGTTTATGGTTGGGGTGGTTATGGTTGTTATGGTTATGATTATGATTATGagtactacgtcgatgcctggggccaagga
IGHDS5                                             ------------------.a..gt.g........at.........................g.....g.....-----------------------------

                                                   --FR3------><------------------------------------CDR3------------------------------------><--FR4------
                                                    T  Y  Y  C  T  R  D  L  C  G  G  F  G  A  G  G  Y  G  C  Y  G  Y  D  Y  G  S  G  S  N  A  W  G  Q  G 
JL_012_B03-T7.ab1                              327 acatactactgtacaagagatctTTGTGGTGGTTTTGGTGCTGGTGGTTATGGTTGTTATGGTTATGATTATGGTAGTGGTTcaaatgcctggggccaagga
IGHDS5                                             -----------------------..a........a....ta..........................g.......ta.....--------------------

                                                   --FR3------><------------------------------------CDR3------------------------------------><--FR4------
                                                    T  Y  Y  C  A  R  F  D  V  Y  G  W  G  G  Y  G  C  Y  G  Y  D  Y  D  Y  E  Y  Y  V  D  A  W  G  Q  G 
JL_012_C03-T7.ab1_(reversed)                   327 acatactactgtgcgaGGTTTGACGTTTATGGTTGGGGTGGTTATGGTTGTTATGGTTATGATTATGATTATGagtactacgtcgatgcctggggccaagga
IGHDS5                                             ----------------.t.a..gt.g........at.........................g.....g.....-----------------------------

                                                   --FR3------><------------------------------------CDR3------------------------------------><--FR4------
                                                    T  Y  Y  C  A  K  S  G  G  K  N  Y  G  S  R  G  C  Y  G  Y  G  Y  G  Y  D  F  Y  V  D  A  W  G  Q  G 
JL_012_C12-T7.ab1_(reversed)                   327 acatactactgtgcgaagTCTGGTGGTAAAAATTATGGTAGTAGAGGTTGTTACGGTTATGGTTATGGTTATGATTtctacgtcgatgcctggggccaagga
IGHDS5                                             ------------------.a.......t.tgg.......g..tat........t...................g..--------------------------

                                                   --FR3------><------------------------------------CDR3------------------------------------><--FR4------
                                                    T  Y  Y  C  A  K  S  G  G  K  N  Y  G  S  R  G  C  Y  G  Y  G  Y  G  Y  D  F  Y  V  D  A  W  G  Q  G 
JL_012_D01-T7.ab1_(reversed)                   327 acatactactgtgcgaagTCTGGTGGTAAAAATTATGGTAGTAGAGGTTGTTACGGTTATGGTTATGGTTATGATTtctacgtcgatgcctggggccaagga
IGHDS5                                             ------------------.a.......t.tgg.......g..tat........t...................g..--------------------------

                                                   --FR3------><------------------------------------CDR3------------------------------------><--FR4------
                                                    T  Y  Y  C  A  K  F  D  V  Y  G  W  G  G  Y  G  C  Y  G  Y  D  Y  D  Y  E  Y  Y  V  D  A  W  G  Q  G 
JL_012_D08-T7.ab1                              327 acatactactgtgcgaaaTTTGACGTTTATGGTTGGGGTGGTTATGGTTGTTATGGTTATGATTATGATTATGagtactacgtcgatgcctggggccaagga
IGHDS5                                             ------------------.a..gt.g........at.........................g.....g.....-----------------------------

                                                   --FR3------><------------------------------------CDR3------------------------------------><--FR4------
                                                    T  Y  Y  C  T  T  V  H  H  H  G  S  Y  G  G  Y  G  Y  G  G  Y  G  F  P  G  Y  Y  V  D  A  W  G  Q  G 
JL_003_A04-T7.ab1                              327 acatactactgtactactgtgcaccaccatgGTAGTTATGGTGGTTATGGTTATGGTGGTTATGGgttcccgggatactacgtcgatgcctggggccaagga
IGHDS5                                             -------------------------------..................................-------------------------------------

                                                   --FR3------><------------------------------------CDR3------------------------------------><--FR4------
                                                    T  Y  Y  C  T  T  V  H  H  H  G  S  Y  G  G  Y  G  Y  G  G  Y  G  F  P  G  Y  Y  V  D  A  W  G  Q  G 
T02418_E09_JL-011_T7_E09_036.ab1               327 acatactactgtactactgtgcaccaccatgGTAGTTATGGTGGTTATGGTTATGGTGGTTATGGgttcccgggatactacgtcgatgcctggggccaagga
IGHDS5                                             -------------------------------..................................-------------------------------------

                                                   --FR3------><------------------------------------CDR3------------------------------------><--FR4------
                                                    T  Y  Y  C  T  T  V  H  H  H  G  S  Y  G  G  Y  G  Y  G  G  Y  G  F  P  G  Y  Y  V  D  A  W  G  Q  G 
T02418_H11_JL-011_T7_H11_041.ab1_(reversed)    327 acatactactgtactactgtgcaccaccatgGTAGTTATGGTGGTTATGGTTATGGTGGTTATGGgttcccgggatactacgtcgatgcctggggccaagga
IGHDS5                                             -------------------------------..................................-------------------------------------

                                                   --FR3------><------------------------------------CDR3------------------------------------><--FR4------
                                                    T  Y  Y  C  A  R  R  S  D  G  Y  G  G  Y  G  C  Y  G  G  R  H  G  G  G  Y  D  Y  D  D  A  W  G  Q  G 
T02344_B02_JL-005_T7_B02_007.ab1               306 acatactactgtgcaagacGTAGTGACGGTTATGGTGGTTATGGTTGTTATGGTGGTCGTCATGGTGGTGGTTATgactacgacgatgcctggggccaagga
IGHDS5                                             -------------------..g..t.t...........................ta.g..t.....ta.......---------------------------

                                                   --FR3------><------------------------------------CDR3------------------------------------><--FR4------
                                                    T  Y  Y  C  A  K  Y  G  G  Y  G  Y  G  G  Y  G  C  Y  G  Y  D  Y  G  I  S  C  T  V  D  A  W  G  Q  G 
T02344_C03_JL-005_T7_C03_014.ab1               306 acatactactgtgcaaaaTATGGTGGTTATGGTTATGGTGGTTATGGTTGTTATGGTTATGATTATGGTATAAGTTGTACcgtcgatgcctggggccaagga
IGHDS5                                             ------------------...........................................g.......tatg...a...----------------------

                                                   --FR3------><------------------------------------CDR3------------------------------------><--FR4------
                                                    T  Y  Y  C  A  K  G  R  G  Y  G  T  G  G  C  G  C  D  G  Y  G  V  G  C  D  H  Y  V  D  A  W  G  Q  G 
T02344_D10_JL-005_T7_D10_037.ab1               306 acatactactgtgcgaagggacGTGGTTATGGTACTGGTGGTTGTGGTTGTGATGGTTATGGTGTTGGTTGTGaccactacgtcgatgcctggggccaagga
IGHDS5                                             ----------------------...........ta........a.......t...........ta.....a..-----------------------------

                                                   --FR3------><------------------------------------CDR3------------------------------------><--FR4------
                                                    T  Y  Y  C  T  T  V  Q  N  Y  G  Y  G  G  S  G  W  Y  G  Y  G  Y  T  Y  A  Y  Y  V  D  A  W  G  Q  G 
T02344_F08_JL-005_T7_F08_027.ab1               306 acatactactgtactactgtgcaaaaTTATGGTTATGGTGGTAGTGGTTGGTATGGTTATGGTTATACTTATGcctactacgtcgatgcctggggccaagga
IGHDS5                                             --------------------------................ta......t...............gg.....-----------------------------

                                                   --FR3------><------------------------------------CDR3------------------------------------><--FR4------
                                                    T  Y  Y  C  T  T  V  Q  N  Y  G  Y  G  G  S  G  W  Y  G  Y  G  Y  T  Y  A  Y  Y  V  D  A  W  G  Q  G 
T02344_H03_JL-005_T7_H03_009.ab1               306 acatactactgtactactgtgcaaaaTTATGGTTATGGTGGTAGTGGTTGGTATGGTTATGGTTATACTTATGcctactacgtcgatgcctggggccaagga
IGHDS5                                             --------------------------................ta......t...............gg.....-----------------------------

                                                   --FR3------><------------------------------------CDR3------------------------------------><--FR4------
                                                    T  Y  Y  C  A  R  N  Y  G  G  Y  G  Y  G  G  Y  G  C  Y  G  Y  G  Y  G  Y  G  Y  V  D  A  W  G  Q  G 
T02345_D06_JL-006_T7_D06_021.ab1               306 acatactactgtgcgaGAAATTATGGTGGTTATGGTTATGGTGGTTATGGTTGTTATGGTTATGGTTATGGTTATGGgtacgtcgatgcctggggccaagga
IGHDS5                                             ----------------.t.g.........................................................-------------------------

                                                   --FR3------><------------------------------------CDR3------------------------------------><--FR4------
                                                    T  Y  Y  C  A  R  R  S  D  G  Y  G  G  Y  G  C  Y  G  G  R  H  G  G  G  Y  D  Y  D  D  A  W  G  Q  G 
T02345_E02_JL-006_T7_E02_004.ab1               306 acatactactgtgcaagacGTAGTGACGGTTATGGTGGTTATGGTTGTTATGGTGGTCGTCATGGTGGTGGTTATgactacgacgatgcctggggccaagga
IGHDS5                                             -------------------..g..t.t...........................ta.g..t.....ta.......---------------------------

                                                   --FR3------><------------------------------------CDR3------------------------------------><--FR4------
                                                    T  Y  Y  C  A  K  A  P  Y  G  D  Y  D  Y  G  G  S  G  C  Y  G  Y  G  Y  G  Y  A  V  D  A  W  G  Q  G 
T02345_G03_JL-006_T7_G03_010.ab1               306 acatactactgtgcgaaggccccTTATGGTGATTATGATTATGGTGGTTCTGGTTGTTATGGTTATGGTTATGGTTATGcagtcgatgcctggggccaagga
IGHDS5                                             -----------------------........g.....g...........a.............................-----------------------

                                                   --FR3------><------------------------------------CDR3------------------------------------><--FR4------
                                                    T  Y  Y  C  A  S  R  D  D  V  Y  G  G  Y  G  C  Y  H  Y  G  Y  G  Y  G  C  Q  Y  G  D  A  W  G  Q  G 
T02345_G04_JL-006_T7_G04_010.ab1_(reversed)    306 acatactactgtgcaTCTCGTGATGATGTTTATGGTGGTTATGGTTGTTATCATTATGGTTATGGTTATGGTTgccagtacggcgatgcctggggccaagga
IGHDS5                                             ---------------.a.g...g.t...g......................gg....................-----------------------------

                                                   --FR3------><------------------------------------CDR3------------------------------------><--FR4------
                                                    T  Y  Y  C  A  T  Y  G  G  Y  G  Y  G  G  Y  G  C  Y  G  Y  G  Y  D  Y  D  F  Y  V  D  A  W  G  Q  G 
T02345_H09_JL-006_T7_H09_033.ab1_(reversed)    306 acatactactgtgcTACTTATGGTGGTTATGGTTATGGTGGTTATGGTTGTTATGGTTATGGTTATGATTATGacttttacgtcgatgcctggggccaagga
IGHDS5                                             --------------..g..................................................g.....-----------------------------

                                                   --FR3------><------------------------------------CDR3------------------------------------><--FR4------
                                                    T  Y  Y  C  A  R  V  F  F  C  G  Y  G  G  Y  G  C  Y  G  Y  G  Y  S  Y  G  A  F  V  D  A  W  G  Q  G 
T02346_A08_JL-007_T7_A08_032.ab1               306 acatactactgtgcaagagtttttttTTGTGGTTATGGTGGTTATGGTTGTTATGGTTATGGTTATAGTTATGGTgcgttcgtcgatgcctggggccaagga
IGHDS5                                             --------------------------..a.....................................g........---------------------------

                                                   --FR3------><------------------------------------CDR3------------------------------------><--FR4------
                                                    T  Y  Y  C  A  R  I  R  G  G  Y  G  Y  G  G  Y  G  C  D  V  Y  G  Y  G  D  G  Y  V  D  A  W  G  Q  G 
T02346_H06_JL-007_T7_H06_017.ab1_(reversed)    306 acatactactgtgcaagaatccgTGGTGGTTATGGTTATGGTGGTTATGGTTGTGATGTTTATGGTTATGGTGATGGatacgtcgatgcctggggccaagga
IGHDS5                                             -----------------------...............................t...g.............t....-------------------------

                                                   --FR3------><------------------------------------CDR3------------------------------------><--FR4------
                                                    T  Y  Y  C  A  R  S  F  C  G  Y  G  Y  G  G  Y  G  C  Y  G  Y  G  Y  G  Y  D  Y  V  D  A  W  G  Q  G 
T02346_H12_JL-007_T7_H12_041.ab1               306 acatactactgtgcaagatcTTTTTGTGGTTATGGTTATGGTGGTTATGGTTGTTATGGTTATGGTTATGGTTATGactacgtcgatgcctggggccaagga
IGHDS5                                             --------------------..a.g...................................................--------------------------

                                                   --FR3------><------------------------------------CDR3------------------------------------><--FR4------
                                                    T  Y  Y  C  T  R  D  F  C  Y  G  T  Y  G  Y  N  L  Y  G  C  Y  G  G  S  Y  G  C  A  Y  S  W  G  Q  G 
T02347_A01_JL-008_T7_A01_008.ab1               306 acatactactgtacaagagatttTTGTTATGGTACTTATGGTTATAATCTTTATGGTTGTTATGGTGGTAGTTATGGTTGTGCTTattcctggggccaagga
IGHDS5                                             -----------------------.a........gg..........gg.gg................ta.g.........a..g..-----------------

                                                   --FR3------><------------------------------------CDR3------------------------------------><--FR4------
                                                    T  Y  Y  C  A  K  V  Y  G  G  Y  G  Y  G  G  Y  G  C  Y  G  Y  G  Y  G  Y  G  G  V  D  A  W  G  Q  G 
T02347_A09_JL-008_T7_A09_040.ab1               306 acatactactgtgcgaaggtTTATGGTGGTTATGGTTATGGTGGTTATGGTTGTTATGGTTATGGTTATGGTTATGGTggcgtcgatgcctggggccaagga
IGHDS5                                             --------------------..........................................................------------------------

                                                   --FR3------><------------------------------------CDR3------------------------------------><--FR4------
                                                    T  Y  Y  C  A  K  C  D  G  T  Y  D  Y  G  G  Y  V  Y  F  G  Y  G  Y  G  N  D  Y  V  D  A  W  G  Q  G 
T02347_E11_JL-008_T7_E11_044.ab1               306 acatactactgtgcaaaatGTGATGGTACTTATGATTATGGTGGTTATGTTTATTTTGGTTATGGTTATGGTAATGattacgtcgatgcctggggccaagga
IGHDS5                                             -------------------..t.....gg.....g..............g..g..a................t...--------------------------

                                                   --FR3------><------------------------------------CDR3------------------------------------><--FR4------
                                                    T  Y  Y  C  T  T  V  H  Q  C  S  Y  G  G  Y  G  Y  A  S  Y  G  C  Y  G  Y  G  N  V  D  A  W  G  Q  G 
T02347_G10_JL-008_T7_G10_034.ab1_(reversed)    306 acatactactgtactactgtgcaccaatGTAGTTATGGTGGTTATGGTTATGCTAGTTATGGTTGTTATGGTTATGGaaacgtcgatgcctggggccaagga
IGHDS5                                             ----------------------------........................g.g......................-------------------------

                                                   --FR3------><------------------------------------CDR3------------------------------------><--FR4------
                                                    T  Y  Y  C  A  R  P  G  Y  G  G  Y  G  Y  G  G  Y  G  C  Y  G  Y  G  Y  G  Y  G  Y  R  A  W  G  Q  G 
JL_012_G11-T7.ab1_(reversed)                   327 acatactactgtgcaaggccagGTTATGGTGGTTATGGTTATGGTGGTTATGGTTGTTATGGTTATGGTTATGGTTATGGTTATAgagcctggggccaagga
IGHDS5                                             ----------------------...............................................................-----------------

                                                   --FR3------><-------------------------------------CDR3--------------------------------------><--FR4------
                                                    T  Y  Y  C  T  T  V  L  V  G  Y  G  Y  G  G  Y  G  C  Y  G  Y  G  Y  G  Y  G  L  Y  V  D  A  W  G  Q  G 
T02418_B06_JL-011_T7_B06_023.ab1               327 acatactactgtactactgtgctTGTTGGTTATGGTTATGGTGGTTATGGTTGTTATGGTTATGGTTATGGTTATGGTTtatacgtcgatgcctggggccaagga
IGHDS5                                             -----------------------..g.....................................................--------------------------

                                                   --FR3------><-------------------------------------CDR3--------------------------------------><--FR4------
                                                    T  Y  Y  C  A  N  L  G  G  Y  G  Y  G  G  Y  G  C  Y  G  Y  G  Y  G  Y  G  Q  Y  Y  V  D  A  W  G  Q  G 
T02418_C05_JL-011_T7_C05_022.ab1_(reversed)    327 acatactactgtgcgaatctTGGTGGTTATGGTTATGGTGGTTATGGTTGTTATGGTTATGGTTATGGTTATGGccaatactacgtcgatgcctggggccaagga
IGHDS5                                             --------------------......................................................-------------------------------

                                                   --FR3------><-------------------------------------CDR3--------------------------------------><--FR4------
                                                    T  Y  Y  C  A  K  D  F  Y  G  G  Y  G  Y  G  G  Y  G  C  Y  G  Y  G  Y  G  Y  G  G  V  D  A  W  G  Q  G 
JL_002_B10-T7.ab1_(reversed)                   306 acatactactgtgcgaaggatttTTATGGTGGTTATGGTTATGGTGGTTATGGTTGTTATGGTTATGGTTATGGTTATGGTggcgtcgatgcctggggccaagga
IGHDS5                                             -----------------------..........................................................------------------------

                                                   --FR3------><-------------------------------------CDR3--------------------------------------><--FR4------
                                                    T  Y  Y  C  A  V  Y  G  G  W  T  Y  G  A  Y  G  C  Y  G  Y  T  D  G  F  A  S  T  C  V  D  A  W  G  Q  G 
JL_002_D08-T7.ab1                              306 acatactactgtgcagtTTATGGTGGTTGGACTTATGGTGCTTATGGTTGTTATGGTTATACTGATGGTTTTGCTTCTACttgtgtcgatgcctggggccaagga
IGHDS5                                             -----------------...........atgg........g...................gg.t......a..g..a...-------------------------

                                                   --FR3------><-------------------------------------CDR3--------------------------------------><--FR4------
                                                    T  Y  Y  C  A  R  D  G  G  Y  G  Y  G  G  G  G  C  Y  G  Y  G  Y  G  Y  S  W  K  Y  V  D  A  W  G  Q  G 
JL_009_D11-T7.ab1                              306 acatactactgtgcaagagaTGGTGGTTATGGTTATGGTGGTGGTGGTTGTTATGGTTATGGTTATGGTTATAGTTggaaatacgtcgatgcctggggccaagga
IGHDS5                                             --------------------......................ta............................g...-----------------------------

                                                   --FR3------><-------------------------------------CDR3--------------------------------------><--FR4------
                                                    T  Y  Y  C  A  R  V  F  P  F  Y  G  G  Y  G  Y  G  Y  Y  G  C  Y  G  Y  R  Y  D  Y  V  D  A  W  G  Q  G 
JL_009_E05-T7.ab1_(reversed)                   306 acatactactgcgcgagagtgttccctttTTATGGTGGTTATGGTTATGGTTATTATGGTTGTTATGGTTATCGTTATGactacgtcgatgcctggggccaagga
IGHDS5                                             -----------------------------......................gg...................g......--------------------------

                                                   --FR3------><-------------------------------------CDR3--------------------------------------><--FR4------
                                                    T  Y  Y  C  A  K  S  G  G  D  G  Y  C  G  Y  G  C  Y  D  Y  G  Y  R  Y  D  K  N  Y  V  D  A  W  G  Q  G 
JL_009_F09-T7.ab1_(reversed)                   306 acatactactgtgcgaagagTGGTGGTGATGGTTATTGTGGTTATGGTTGTTATGATTATGGTTATCGTTATGataaaaactacgtcgatgcctggggccaagga
IGHDS5                                             --------------------.......t........g..................g..........g......--------------------------------

                                                   --FR3------><-------------------------------------CDR3--------------------------------------><--FR4------
                                                    T  Y  Y  C  A  K  D  R  G  D  Y  D  Y  G  D  Y  D  Y  Y  V  Y  G  Y  A  Y  I  D  Y  V  D  A  W  G  Q  G 
T02416_G05_JL-009_T7_G05_018.ab1               306 acatactactgtgcgaaggatcgTGGTGATTATGATTATGGTGATTATGATTATTATGTTTATGGTTATGCTTAcatagactacgtcgacgcctggggccaagga
IGHDS5                                             -----------------------.....g.....g........g.....g..g.....g...........g...-------------------------------

                                                   --FR3------><-------------------------------------CDR3--------------------------------------><--FR4------
                                                    T  Y  Y  C  A  R  V  E  G  G  S  G  V  G  G  Y  G  C  D  G  Y  V  Y  G  F  S  C  Y  V  D  A  W  G  Q  G 
JL_012_A10-T7.ab1                              327 acatactactgtgcaagagtTGAGGGTGGTAGTGGTGTTGGTGGTTATGGTTGTGATGGTTATGTTTATGGTTTTAGTTgttacgtcgatgcctggggccaagga
IGHDS5                                             --------------------.t.t......ta....ta................t.........g........a.g...--------------------------

                                                   --FR3------><-------------------------------------CDR3--------------------------------------><--FR4------
                                                    T  Y  Y  C  V  K  G  G  Y  G  S  G  G  Y  G  C  F  G  Y  G  Y  G  Y  G  R  D  P  Y  V  D  A  W  G  Q  G 
JL_012_B05-T7.ab1_(reversed)                   327 acatactactgtgtgaaggGTGGTTATGGTAGTGGTGGTTATGGTTGTTTTGGTTATGGTTATGGTTATGGgcgcgacccctacgtcgatgcctggggccaagga
IGHDS5                                             -------------------...........ta.................a.....................----------------------------------

                                                   --FR3------><-------------------------------------CDR3--------------------------------------><--FR4------
                                                    T  Y  Y  C  A  K  E  T  F  Y  G  G  Y  G  A  G  V  Y  G  C  Y  G  Y  V  Y  G  Y  G  F  D  A  W  G  Q  G 
JL_012_C08-T7.ab1_(reversed)                   327 acatactactgtgcaaaagagacattTTATGGTGGTTATGGTGCTGGTGTTTATGGTTGTTATGGTTATGTTTATGGTTATGGcttcgatgcctggggccaagga
IGHDS5                                             --------------------------................ta.....g....................g............----------------------

                                                   --FR3------><-------------------------------------CDR3--------------------------------------><--FR4------
                                                    T  Y  Y  C  A  K  D  G  G  Y  G  Y  G  G  Y  G  C  Y  G  Y  G  Y  G  Y  G  Q  Y  Y  V  D  A  W  G  Q  G 
JL_012_D03-T7.ab1                              327 acatactactgtgcgaaggaTGGTGGTTATGGTTATGGTGGTTATGGTTGTTATGGTTATGGTTATGGTTATGGccaatactacgtcgatgcctggggccaagga
IGHDS5                                             --------------------......................................................-------------------------------

                                                   --FR3------><-------------------------------------CDR3--------------------------------------><--FR4------
                                                    A  Y  Y  C  A  K  D  G  G  Y  G  Y  G  G  Y  G  C  G  G  Y  G  Y  G  Y  G  Y  Y  Y  V  D  A  W  G  Q  G 
T02344_E07_JL-005_T7_E07_028.ab1               306 gcatactactgtgcgaaggaTGGTGGTTATGGTTATGGTGGTTATGGTTGTGGTGGTTATGGTTATGGTTATGGTTATtactacgtcgatgcctggggccaagga
IGHDS5                                             --------------------...............................ta.........................---------------------------

                                                   --FR3------><-------------------------------------CDR3--------------------------------------><--FR4------
                                                    T  Y  Y  C  A  R  T  Y  G  G  Y  G  Y  G  G  Y  G  C  H  G  Y  G  Y  G  Y  G  H  G  Y  D  A  W  G  Q  G 
T02345_A11_JL-006_T7_A11_048.ab1               306 acatactactgtgcgaGAACTTATGGTGGTTATGGTTATGGTGGTTATGGTTGTCATGGTTATGGTTATGGTTACGGTCATggttatgatgcctggggccaagga
IGHDS5                                             ----------------.t.g..................................t...................t...t..------------------------

                                                   --FR3------><-------------------------------------CDR3--------------------------------------><--FR4------
                                                    T  Y  Y  C  A  K  G  Y  G  G  Y  G  Y  G  G  Y  G  C  Y  G  Y  G  Y  D  Y  G  L  N  V  D  A  W  G  Q  G 
T02345_B08_JL-006_T7_B08_031.ab1               306 acatactactgtgcaaaggGTTATGGTGGTTATGGTTATGGTGGTTATGGTTGTTATGGTTATGGTTATGATTATGGTcttaatgtcgatgcctggggccaagga
IGHDS5                                             -------------------...................................................g.......---------------------------

                                                   --FR3------><-------------------------------------CDR3--------------------------------------><--FR4------
                                                    T  Y  Y  C  A  I  Y  G  G  Y  G  Y  G  G  Y  G  C  Y  D  Y  D  Y  G  D  G  Y  G  Y  V  D  A  W  G  Q  G 
T02345_C10_JL-006_T7_C10_038.ab1               306 acatactactgtgcgatTTATGGTGGTTATGGTTATGGTGGTTATGGTTGTTATGATTATGATTATGGTGATGGTTATggttacgtcgatgcctggggccaagga
IGHDS5                                             -----------------......................................g.....g.......t........---------------------------

                                                   --FR3------><-------------------------------------CDR3--------------------------------------><--FR4------
                                                    T  Y  Y  C  A  K  D  G  G  Y  G  Y  I  G  D  G  C  Y  G  S  G  Y  G  A  R  I  G  C  V  D  A  W  G  Q  G 
T02345_E03_JL-006_T7_E03_012.ab1               306 acatactactgtgcaaaagaTGGTGGTTATGGTTATATTGGTGATGGTTGTTATGGTTCTGGTTATGGTgctcgtataggttgcgtcgatgcctggggccaagga
IGHDS5                                             --------------------................gg....t...............a..........------------------------------------

                                                   --FR3------><-------------------------------------CDR3--------------------------------------><--FR4------
                                                    T  Y  Y  C  A  K  L  D  G  G  D  D  W  G  D  Y  G  C  V  G  Y  G  Y  T  Y  G  E  Y  V  D  A  W  G  Q  G 
T02345_F02_JL-006_T7_F02_003.ab1               306 acatactactgtgcgaagttggATGGTGGTGATGATTGGGGTGATTATGGTTGTGTTGGTTATGGTTATACTTATGGTgagtacgtcgatgcctggggccaagga
IGHDS5                                             ----------------------........t...g..at....g..........ta.............gg.......---------------------------

                                                   --FR3------><-------------------------------------CDR3--------------------------------------><--FR4------
                                                    T  Y  Y  C  A  K  D  G  G  Y  G  Y  G  G  Y  G  C  G  G  Y  G  Y  G  Y  R  P  Y  Y  V  D  A  W  G  Q  G 
T02346_E02_JL-007_T7_E02_004.ab1_(reversed)    306 acatactactgtgcgaaggaTGGTGGTTATGGTTATGGTGGTTATGGTTGTGGTGGTTATGGTTATGGTTATcgaccatactacgtcgatgcctggggccaagga
IGHDS5                                             --------------------...............................ta...................---------------------------------

                                                   --FR3------><-------------------------------------CDR3--------------------------------------><--FR4------
                                                    T  Y  Y  C  A  K  L  N  L  Y  G  D  Y  G  Y  G  G  Y  G  C  Y  G  Y  G  Y  E  Y  Y  V  D  A  W  G  Q  G 
T02347_D05_JL-008_T7_D05_021.ab1               306 acatactactgtgcgaagctgaatttgTATGGTGATTATGGTTATGGTGGTTATGGTTGTTATGGTTATGGTTATGagtactacgtcgatgcctggggccaagga
IGHDS5                                             ---------------------------.......g.........................................-----------------------------

                                                   --FR3------><-------------------------------------CDR3--------------------------------------><--FR4------
                                                    T  Y  Y  C  A  R  D  G  G  Y  G  Y  G  G  Y  G  C  Y  G  Y  G  Y  G  Y  G  S  D  Y  V  D  A  W  G  Q  G 
T02347_D11_JL-008_T7_D11_045.ab1               306 acatactactgtgcaagagaTGGTGGTTATGGTTATGGTGGTTATGGTTGTTATGGTTATGGTTATGGTTATGGTTctgactacgtcgatgcctggggccaagga
IGHDS5                                             --------------------........................................................-----------------------------

                                                   --FR3------><-------------------------------------CDR3--------------------------------------><--FR4------
                                                    T  Y  Y  C  A  K  D  G  G  G  G  Y  G  G  Y  G  C  Y  G  Y  D  Y  R  Y  G  P  Y  Y  V  D  A  W  G  Q  G 
T02347_F02_JL-008_T7_F02_003.ab1_(reversed)    306 acatactactgtgcgaaggaTGGTGGTGGTGGTTATGGTGGTTATGGTTGTTATGGTTATGATTATCGTTATGGcccctactacgtcgatgcctggggccaagga
IGHDS5                                             --------------------.......ta................................g....g.......-------------------------------

                                                   --FR3------><-------------------------------------CDR3--------------------------------------><--FR4------
                                                    T  Y  Y  C  A  K  D  G  E  V  Y  A  G  Y  G  C  Y  D  Y  G  Y  G  Y  R  Y  G  P  Y  V  D  A  W  G  Q  G 
T02347_H09_JL-008_T7_H09_033.ab1               306 acatactactgtgcgaaggaTGGTGAAGTCTATGCTGGTTACGGTTGTTATGATTATGGTTATGGTTATCGTTATgggccctacgtcgatgcctggggccaagga
IGHDS5                                             --------------------....t.t.gt....g......t..........g................g.....------------------------------

                                                   --FR3------><---------------------------------------CDR3---------------------------------------><--FR4------
                                                    T  Y  Y  C  A  R  D  K  Y  G  G  Y  G  Y  G  G  Y  G  C  Y  G  Y  G  Y  G  Y  G  L  Y  V  D  A  W  G  Q  G 
T02416_B01_JL-009_T7_B01_007.ab1_(reversed)    327 acatactactgtgcaagagacaaaTATGGTGGTTATGGTTATGGTGGTTATGGTTGTTATGGTTATGGTTATGGTTATGGTTtatacgtcgatgcctggggccaagga
IGHDS5                                             ------------------------..........................................................--------------------------

                                                   --FR3------><---------------------------------------CDR3---------------------------------------><--FR4------
                                                    T  Y  Y  C  T  T  V  H  C  G  G  Y  G  Y  G  G  Y  G  C  Y  G  Y  G  Y  G  Y  G  Y  Y  V  D  A  W  G  Q  G 
T02416_B07_JL-009_T7_B07_031.ab1               327 acatactactgtactactgtgcaTTGTGGTGGTTATGGTTATGGTGGTTATGGTTGTTATGGTTATGGTTATGGTTATGGatactacgtcgatgcctggggccaagga
IGHDS5                                             -----------------------..a......................................................----------------------------

                                                   --FR3------><---------------------------------------CDR3---------------------------------------><--FR4------
                                                    T  Y  Y  C  A  R  G  Y  G  G  Y  G  Y  G  G  Y  G  C  Y  G  Y  G  Y  G  Y  G  L  G  Y  V  D  A  W  G  Q  G 
T02416_B12_JL-009_T7_B12_047.ab1               327 acatactactgtgcaagagGTTATGGTGGTTATGGTTATGGTGGTTATGGTTGTTATGGTTATGGTTATGGTTATGGTTtgggctacgtcgatgcctggggccaagga
IGHDS5                                             -------------------............................................................-----------------------------

                                                   --FR3------><---------------------------------------CDR3---------------------------------------><--FR4------
                                                    T  Y  Y  C  A  R  D  G  G  Y  G  Y  G  G  Y  G  C  Y  G  Y  G  Y  G  Y  G  Y  T  F  C  V  D  A  W  G  Q  G 
T02416_C06_JL-009_T7_C06_022.ab1               327 acatactactgtgcaagagaTGGTGGTTATGGTTATGGTGGTTATGGTTGTTATGGTTATGGTTATGGTTATGGTTATACtttttgcgtcgatgcctggggccaagga
IGHDS5                                             --------------------............................................................----------------------------

                                                   --FR3------><---------------------------------------CDR3---------------------------------------><--FR4------
                                                    T  Y  Y  C  A  R  D  F  F  R  G  Y  G  Y  G  G  Y  G  C  Y  G  Y  G  Y  G  Y  G  G  Y  V  D  A  W  G  Q  G 
T02416_D07_JL-009_T7_D07_029.ab1               327 acatactactgtgcaagagatttcTTTCGTGGTTATGGTTATGGTGGTTATGGTTGTTATGGTTATGGTTATGGTTATGGgggctacgtcgatgcctggggccaagga
IGHDS5                                             ------------------------.a.g....................................................----------------------------

                                                   --FR3------><---------------------------------------CDR3---------------------------------------><--FR4------
                                                    T  Y  Y  C  A  K  D  L  G  G  G  Y  G  Y  G  G  Y  G  C  Y  G  Y  G  Y  G  Y  G  Y  Y  V  D  A  W  G  Q  G 
T02418_A01_JL-011_T7_A01_008.ab1               327 acatactactgtgcgaaggatctagggGGTGGTTATGGTTATGGTGGTTATGGTTGTTATGGTTATGGTTATGGTTATGGTTactacgtcgatgcctggggccaagga
IGHDS5                                             ---------------------------.......................................................--------------------------

                                                   --FR3------><---------------------------------------CDR3---------------------------------------><--FR4------
                                                    T  Y  Y  C  A  K  Y  G  G  Y  G  Y  G  G  Y  G  C  Y  G  Y  G  Y  G  Y  G  W  E  I  Y  V  D  A  W  G  Q  G 
T02418_A03_JL-011_T7_A03_016.ab1               327 acatactactgtgcaaaaTATGGTGGTTATGGTTATGGTGGTTATGGTTGTTATGGTTATGGTTATGGTTATGGgtgggaaatctacgtcgatgcctggggccaagga
IGHDS5                                             ------------------........................................................----------------------------------

                                                   --FR3------><---------------------------------------CDR3---------------------------------------><--FR4------
                                                    T  Y  Y  C  A  K  F  C  G  Y  G  A  G  G  Y  G  C  Y  A  Y  G  Y  G  Y  G  W  Q  N  Y  V  D  A  W  G  Q  G 
JL_002_B11-T7.ab1                              306 acatactactgtgcgaagTTTTGTGGTTATGGTGCCGGGGGTTATGGTTGTTATGCTTATGGTTATGGTTATGGTTggcaaaactacgtcgatgcctggggccaagga
IGHDS5                                             ------------------.a.g...........tat..t................g....................--------------------------------

                                                   --FR3------><---------------------------------------CDR3---------------------------------------><--FR4------
                                                    T  Y  Y  C  A  R  N  Y  C  G  R  Y  G  Y  G  G  F  G  C  G  G  Y  G  H  A  Y  N  Y  Y  V  D  A  W  G  Q  G 
JL_009_E07-T7.ab1_(reversed)                   306 acatactactgtgcaagaaattaTTGTGGTCGTTATGGTTATGGTGGTTTTGGTTGTGGCGGTTATGGTCATGCTTATaattactacgtcgatgcctggggccaagga
IGHDS5                                             -----------------------..a....g..................a.......tat.........t...g....------------------------------

                                                   --FR3------><---------------------------------------CDR3---------------------------------------><--FR4------
                                                    T  Y  Y  C  A  R  C  G  G  Y  G  C  G  G  Y  L  C  S  G  Y  C  Y  N  Y  A  Y  T  S  Y  V  D  A  W  G  Q  G 
JL_009_E11-T7.ab1_(reversed)                   306 acatactactgtgcaagaTGTGGTGGTTATGGTTGTGGTGGTTATCTTTGTTCTGGTTATTGTTATAATTATGCTTATACgagctacgtcgatgcctggggccaagga
IGHDS5                                             ------------------.a..............a..........gg.....a.......g.....gg.....g......----------------------------

                                                   --FR3------><---------------------------------------CDR3---------------------------------------><--FR4------
                                                    T  Y  Y  C  A  K  D  T  G  G  S  Y  G  W  G  G  Y  G  C  D  G  W  G  V  G  Y  G  E  Y  V  D  A  W  G  Q  G 
JL_009_G04-T7.ab1_(reversed)                   306 acatactactgtgcgaaggacactggTGGTAGTTATGGTTGGGGTGGTTATGGTTGTGATGGTTGGGGTGTTGGTTATGGTgagtacgtcgatgcctggggccaagga
IGHDS5                                             --------------------------....g.........at...............t......at...ta..........---------------------------

                                                   --FR3------><---------------------------------------CDR3---------------------------------------><--FR4------
                                                    T  Y  Y  C  A  R  N  Y  C  G  R  Y  G  Y  G  G  F  G  C  G  G  Y  G  H  A  Y  N  Y  Y  V  D  A  W  G  Q  G 
JL_009_G05-T7.ab1_(reversed)                   306 acatactactgtgcaagaaattaTTGTGGTCGTTATGGTTATGGTGGTTTTGGTTGTGGCGGTTATGGTCATGCTTATaattactacgtcgatgcctggggccaagga
IGHDS5                                             -----------------------..a....g..................a.......tat.........t...g....------------------------------

                                                   --FR3------><---------------------------------------CDR3---------------------------------------><--FR4------
                                                    T  Y  Y  C  A  R  D  R  S  Y  G  G  Y  G  Y  G  G  Y  G  C  Y  A  Y  G  Y  G  Y  D  Y  V  D  A  *  G  Q  G 
JL_009_G10-T7.ab1                              306 acatactactgtgcaagagatcGTAGTTATGGTGGTTATGGTTATGGTGGTTATGGTTGTTATGCTTATGGTTATGGTTATGactacgtcgatgcctgaggccaagga
IGHDS5                                             ----------------------..........................................g.................--------------------------

                                                   --FR3------><---------------------------------------CDR3---------------------------------------><--FR4------
                                                    T  Y  Y  C  A  K  Y  T  Y  G  G  V  G  Y  R  T  Y  G  C  F  V  Y  G  Y  G  Y  G  T  Y  V  D  A  W  G  Q  G 
JL_009_H07-T7.ab1_(reversed)                   306 acatactactgtgcgaagtacACTTATGGTGGTGTTGGTTATCGTACTTATGGTTGTTTTGTTTATGGTTATGGTTATGGTacatacgtcgatgcctggggccaagga
IGHDS5                                             ---------------------.g..........ta.......g..gg...........a..g...................---------------------------

                                                   --FR3------><---------------------------------------CDR3---------------------------------------><--FR4------
                                                    T  Y  Y  C  A  K  T  C  Y  G  G  Y  D  Y  G  A  Y  G  C  Y  G  Y  D  Y  G  Y  G  F  W  V  D  A  W  G  Q  G 
T02416_G10_JL-009_T7_G10_034.ab1_(reversed)    306 acatactactgtgcgaagacTTGTTATGGTGGTTATGATTATGGTGCTTATGGTTGTTATGGTTATGATTATGGTTATGGTTtttgggtcgatgcctggggccaagga
IGHDS5                                             --------------------.a...............g........g....................g..............--------------------------

                                                   --FR3------><---------------------------------------CDR3---------------------------------------><--FR4------
                                                    T  Y  Y  C  A  K  D  R  D  G  G  Y  G  Y  V  G  Y  G  C  Y  G  Y  G  Y  G  H  D  F  Y  L  D  A  W  G  Q  G 
JL_012_C10-T7.ab1_(reversed)                   327 acatactactgtgcgaaggaTCGTGATGGTGGCTATGGTTATGTTGGTTATGGTTGTTATGGTTATGGTTATGGGCATGATTtttacctcgatgcctggggccaagga
IGHDS5                                             --------------------.a..t.......t..........g..............................tt...g..--------------------------

                                                   --FR3------><---------------------------------------CDR3---------------------------------------><--FR4------
                                                    T  Y  Y  C  A  K  D  H  G  G  Y  G  Y  G  G  Y  G  C  Y  G  Y  G  Y  G  Y  G  Y  G  Y  V  D  A  W  G  Q  G 
T02344_B07_JL-005_T7_B07_031.ab1               306 acatactactgtgcgaaggaTCATGGTGGTTATGGTTATGGTGGTTATGGTTGTTATGGTTATGGTTATGGTTATGGTTATggttacgtcgatgcctggggccaagga
IGHDS5                                             --------------------.t...........................................................---------------------------

                                                   --FR3------><---------------------------------------CDR3---------------------------------------><--FR4------
                                                    T  Y  Y  C  T  T  V  L  C  G  Y  G  Y  G  G  G  G  C  Y  G  Y  G  Y  G  Y  G  W  N  Y  V  D  A  W  G  Q  G 
T02344_B08_JL-005_T7_B08_031.ab1               306 acatactactgtactactgtgctTTGTGGTTATGGTTATGGTGGTGGTGGTTGTTATGGTTATGGTTATGGTTATGGTTggaactacgtcgatgcctggggccaagga
IGHDS5                                             -----------------------.g....................ta................................-----------------------------

                                                   --FR3------><---------------------------------------CDR3---------------------------------------><--FR4------
                                                    T  Y  Y  C  A  R  D  F  Y  G  G  Y  G  Y  G  G  Y  G  C  Y  G  Y  G  Y  G  Y  G  N  Y  V  D  A  W  G  Q  G 
T02344_C11_JL-005_T7_C11_046.ab1               306 acatactactgtgcaagagatttTTATGGTGGTTATGGTTATGGTGGTTATGGTTGTTATGGTTATGGTTATGGTTATGGgaactacgtcgatgcctggggccaagga
IGHDS5                                             -----------------------.........................................................----------------------------

                                                   --FR3------><---------------------------------------CDR3---------------------------------------><--FR4------
                                                    T  Y  Y  C  A  K  D  G  G  Y  G  Y  G  G  Y  G  C  G  G  Y  G  Y  G  Y  G  K  E  Y  Y  V  D  A  W  G  Q  G 
T02344_F02_JL-005_T7_F02_003.ab1               306 acatactactgtgcgaaggaTGGTGGTTATGGTTATGGTGGTTATGGTTGTGGTGGTTATGGTTATGGTTATGGcaaagaatactacgtcgatgcctggggccaagga
IGHDS5                                             --------------------...............................ta.....................----------------------------------

                                                   --FR3------><---------------------------------------CDR3---------------------------------------><--FR4------
                                                    T  Y  Y  C  A  K  D  H  G  G  Y  G  Y  G  G  Y  G  C  Y  G  Y  G  Y  G  Y  G  Y  G  Y  V  D  A  W  G  Q  G 
T02344_H04_JL-005_T7_H04_009.ab1               306 acatactactgtgcgaaggaTCATGGTGGTTATGGTTATGGTGGTTATGGTTGTTATGGTTATGGTTATGGTTATGGTTATggttacgtcgatgcctggggccaagga
IGHDS5                                             --------------------.t...........................................................---------------------------

                                                   --FR3------><---------------------------------------CDR3---------------------------------------><--FR4------
                                                    T  Y  Y  C  T  T  M  H  Q  C  G  Y  D  Y  G  G  D  G  C  D  G  Y  G  Y  D  Y  S  P  Y  V  D  A  W  G  Q  G 
T02345_C04_JL-006_T7_C04_014.ab1_(reversed)    306 acatactactgtactactatgcaccagtGTGGTTATGATTATGGTGGTGACGGTTGTGATGGTTATGGTTATGATTATAGTccgtacgtcgatgcctggggccaagga
IGHDS5                                             ----------------------------.........g..........t.t......t...............g....g..---------------------------

                                                   --FR3------><---------------------------------------CDR3---------------------------------------><--FR4------
                                                    T  Y  Y  C  A  K  F  G  G  G  Y  G  V  G  G  Y  A  C  Y  D  Y  G  Y  G  S  N  I  G  C  V  D  A  W  G  Q  G 
T02345_G01_JL-006_T7_G01_002.ab1_(reversed)    306 acatactactgtgcgaagtttgggGGTGGTTATGGTGTTGGTGGTTATGCTTGTTATGACTATGGTTATGGTagtaatataggttgtgtcgatgcctggggccaagga
IGHDS5                                             ------------------------............ta...........g........gt............------------------------------------

                                                   --FR3------><---------------------------------------CDR3---------------------------------------><--FR4------
                                                    T  Y  Y  C  A  K  C  Y  G  G  Y  A  Y  G  G  Y  G  C  Y  G  A  G  Y  G  Y  G  Y  G  Y  V  D  A  W  G  Q  G 
T02346_G10_JL-007_T7_G10_034.ab1_(reversed)    306 acatactactgtgcgaaatGCTATGGTGGTTATGCTTATGGTGGTTATGGTTGTTATGGTGCTGGTTATGGTTATGGTTATggctacgtcgatgcctggggccaagga
IGHDS5                                             -------------------.t.............g.........................ta...................---------------------------

                                                   --FR3------><---------------------------------------CDR3---------------------------------------><--FR4------
                                                    T  Y  Y  C  A  K  H  S  Y  G  G  Y  G  W  G  G  D  G  C  Y  A  Y  G  Y  D  Y  G  S  Y  V  D  A  W  G  Q  G 
T02347_C04_JL-008_T7_C04_014.ab1_(reversed)    306 acatactactgtgcgaagcattcTTATGGTGGTTATGGTTGGGGTGGTGATGGTTGTTATGCTTATGGTTATGATTATGGTTcctacgtcgatgcctggggccaagga
IGHDS5                                             -----------------------.................at......t............g...........g........--------------------------

                                                   --FR3------><---------------------------------------CDR3---------------------------------------><--FR4------
                                                    T  Y  Y  C  A  K  D  C  Y  G  G  Y  G  F  G  G  D  G  C  Y  G  Y  G  G  G  Y  D  H  Y  V  D  A  W  G  Q  G 
T02347_D07_JL-008_T7_D07_029.ab1_(reversed)    306 acatactactgtgcgaaggactGTTATGGTGGTTATGGTTTTGGTGGTGATGGTTGTTATGGTTATGGTGGTGGTTATGaccactacgtcgatgcctggggccaagga
IGHDS5                                             ----------------------..................a.......t....................ta........-----------------------------

                                                   --FR3------><---------------------------------------CDR3---------------------------------------><--FR4------
                                                    T  Y  Y  C  A  K  T  S  Y  G  G  I  G  S  G  G  F  G  C  Y  G  Y  D  Y  G  Y  A  H  Y  V  D  A  W  G  Q  G 
T02347_E08_JL-008_T7_E08_028.ab1               306 acatactactgtgcaaagacctcTTATGGTGGGATTGGTTCTGGTGGTTTTGGTTGTTATGGTTATGATTATGGTTATGcccactacgtcgatgcctggggccaagga
IGHDS5                                             -----------------------.........tta.....a........a.................g...........-----------------------------

                                                   --FR3------><---------------------------------------CDR3---------------------------------------><--FR4------
                                                    T  Y  Y  C  A  R  D  G  Y  G  Y  G  G  Y  G  C  Y  G  Y  G  Y  G  Y  G  Y  G  Y  S  Y  V  D  A  W  G  Q  G 
T02347_G09_JL-008_T7_G09_034.ab1               306 acatactactgtgcaagagaTGGTTATGGTTATGGTGGTTATGGTTGTTATGGTTATGGTTATGGTTATGGTTATggttatagctacgtcgatgcctggggccaagga
IGHDS5                                             --------------------.......................................................---------------------------------

                                                   --FR3------><---------------------------------------CDR3---------------------------------------><--FR4------
                                                    T  Y  Y  C  A  K  N  G  G  D  G  Y  G  A  F  G  C  N  G  Y  G  Y  G  Y  G  Y  G  Y  T  I  D  A  W  G  Q  G 
T02347_H12_JL-008_T7_H12_041.ab1               306 acatactactgtgcgaagaATGGTGGTGATGGTTATGGTGCTTTTGGATGTAATGGTTATGGCTATGGTTATGGTTATggttatacgatcgatgcctggggccaagga
IGHDS5                                             -------------------........t............g..a...t...t..........t...............------------------------------

                                                   --FR3------><----------------------------------------CDR3-----------------------------------------><--FR4------
                                                    T  Y  Y  C  T  T  V  H  H  Y  G  G  Y  G  Y  G  G  Y  G  C  Y  G  Y  G  Y  G  Y  G  C  Y  V  D  A  W  G  Q  G 
T02416_C03_JL-009_T7_C03_014.ab1_(reversed)    327 acatactactgtactactgtgcaccacTATGGTGGTTATGGTTATGGTGGTTATGGTTGTTATGGTTATGGTTATGGTTATGGTTgctacgtcgatgcctggggccaagga
IGHDS5                                             ---------------------------..........................................................--------------------------

                                                   --FR3------><----------------------------------------CDR3-----------------------------------------><--FR4------
                                                    T  Y  Y  C  T  T  V  H  H  Y  G  G  Y  G  Y  G  G  Y  G  C  Y  G  Y  G  Y  G  Y  G  C  Y  V  D  A  G  G  Q  G 
T02416_D03_JL-009_T7_D03_013.ab1_(reversed)    327 acatactactgtactactgtgcaccacTATGGTGGTTATGGTTATGGTGGTTATGGTTGTTATGGTTATGGTTATGGTTATGGTTgctacgtcgatgccgggggccaagga
IGHDS5                                             ---------------------------..........................................................--------------------------

                                                   --FR3------><----------------------------------------CDR3-----------------------------------------><--FR4------
                                                    T  Y  Y  C  A  R  D  C  G  G  Y  E  Y  S  G  Y  G  C  Y  D  Y  G  Y  G  Y  A  Y  G  D  Y  V  D  A  W  G  Q  G 
T02418_C01_JL-011_T7_C01_006.ab1               327 acatactactgtgcaagagaTTGTGGTGGTTATGAATATAGTGGTTATGGTTGTTATGATTATGGTTATGGTTATGCTTATggagactacgtcgatgcctggggccaagga
IGHDS5                                             --------------------..a...........gt...g..................g.................g....------------------------------

                                                   --FR3------><----------------------------------------CDR3-----------------------------------------><--FR4------
                                                    T  Y  Y  C  A  R  G  C  S  Y  G  G  Y  G  Y  G  S  Y  G  C  Y  G  Y  G  Y  V  Y  D  L  G  V  D  A  W  G  Q  G 
JL_009_C02-T7.ab1_(reversed)                   306 acgtactactgtgcaagaggttGTAGTTATGGTGGTTATGGTTATGGTAGTTATGGTTGTTATGGTTATGGTTATGTTTATGATTtgggcgtcgatgcctggggccaagga
IGHDS5                                             ----------------------..........................g...........................g.....g..--------------------------

                                                   --FR3------><----------------------------------------CDR3-----------------------------------------><--FR4------
                                                    T  Y  Y  C  T  T  V  H  Q  I  L  C  G  Y  I  Y  G  G  Y  G  C  V  A  Y  D  Y  G  S  G  Y  F  D  A  W  G  Q  G 
JL_009_C03-T7.ab1_(reversed)                   306 acatactactgtactactgtacaccagatcttgtGTGGTTATATTTATGGTGGTTATGGTTGTGTTGCTTATGATTATGGTAGTGGTtatttcgatgcctggggccaagga
IGHDS5                                             ----------------------------------........gg...................ta..g.....g.......ta....------------------------

                                                   --FR3------><----------------------------------------CDR3-----------------------------------------><--FR4------
                                                    T  Y  Y  C  A  K  I  V  N  G  G  Y  G  A  G  T  Y  G  C  W  G  Y  G  Y  R  Y  G  S  Y  H  V  D  A  W  G  Q  G 
JL_009_F03-T7.ab1                              306 acatactactgtgcgaagattgtaaATGGTGGTTATGGTGCTGGTACTTATGGTTGTTGGGGTTATGGTTATCGTTATGGTTcctaccacgtcgatgcctggggccaagga
IGHDS5                                             -------------------------..............ta....gg...........at............g.........-----------------------------

                                                   --FR3------><----------------------------------------CDR3-----------------------------------------><--FR4------
                                                    T  Y  Y  C  A  R  W  R  G  G  Y  G  Y  G  G  Y  G  C  S  G  D  G  Y  N  Y  G  Y  A  Y  D  V  D  A  W  G  Q  G 
JL_009_F08-T7.ab1                              306 acatactactgtgcaagatggagaGGTGGTTATGGTTATGGTGGTTATGGTTGTAGTGGTGATGGTTATAATTATGGTTATgcttatgacgtcgatgcctggggccaagga
IGHDS5                                             ------------------------..............................ta....t........gg..........------------------------------

                                                   --FR3------><----------------------------------------CDR3-----------------------------------------><--FR4------
                                                    T  Y  Y  C  A  K  I  V  N  G  G  Y  G  A  G  T  Y  G  C  W  G  Y  G  Y  R  Y  G  S  Y  H  V  D  A  W  G  Q  G 
JL_009_H10-T7.ab1                              306 acatactactgtgcgaagattgtaaATGGTGGTTATGGTGCTGGTACTTATGGTTGTTGGGGTTATGGTTATCGTTATGGTTcctaccacgtcgatgcctggggccaagga
IGHDS5                                             -------------------------..............ta....gg...........at............g.........-----------------------------

                                                   --FR3------><----------------------------------------CDR3-----------------------------------------><--FR4------
                                                    T  Y  Y  C  A  K  S  C  G  G  Y  G  W  G  G  Y  G  C  Y  G  Y  G  Y  G  Y  S  Y  M  Y  Y  V  D  A  W  G  Q  G 
JL_012_B02-T7.ab1_(reversed)                   327 acatactactgtgcgaagtcaTGTGGTGGTTATGGTTGGGGTGGTTATGGTTGTTATGGTTATGGTTATGGTTATAGTTATAtgtactacgtcgatgcctggggccaagga
IGHDS5                                             ---------------------.a..............at....................................g......-----------------------------

                                                   --FR3------><----------------------------------------CDR3-----------------------------------------><--FR4------
                                                    T  Y  Y  C  T  T  V  H  H  G  G  Y  G  Y  G  G  Y  G  C  Y  G  Y  G  Y  G  Y  G  S  C  Y  V  D  A  W  G  Q  G 
JL_012_B06-T7.ab1_(reversed)                   327 acatactactgtactactgtgcatcaTGGTGGTTATGGTTATGGTGGTTATGGTTGTTATGGTTATGGTTATGGTTATGGTTcgtgctacgtcgatgcctggggccaagga
IGHDS5                                             --------------------------........................................................-----------------------------

                                                   --FR3------><----------------------------------------CDR3-----------------------------------------><--FR4------
                                                    T  Y  Y  C  T  T  V  H  H  G  G  Y  G  Y  G  G  Y  G  C  Y  G  Y  G  Y  G  Y  G  S  C  Y  V  D  A  W  G  Q  G 
JL_012_B07-T7.ab1_(reversed)                   327 acatactactgtactactgtgcatcaTGGTGGTTATGGTTATGGTGGTTATGGTTGTTATGGTTATGGTTATGGTTATGGTTcgtgctacgtcgatgcctggggccaagga
IGHDS5                                             --------------------------........................................................-----------------------------

                                                   --FR3------><----------------------------------------CDR3-----------------------------------------><--FR4------
                                                    T  Y  Y  C  T  T  V  H  H  G  G  Y  G  Y  G  G  Y  G  C  Y  G  Y  G  Y  G  Y  G  S  C  Y  V  D  A  W  G  Q  G 
JL_012_C09-T7.ab1_(reversed)                   327 acatactactgtactactgtgcaccaTGGTGGTTATGGTTATGGTGGTTATGGTTGTTATGGTTATGGTTATGGTTATGGTTcttgttacgtcgatgcctggggccaagga
IGHDS5                                             --------------------------........................................................-----------------------------

                                                   --FR3------><----------------------------------------CDR3-----------------------------------------><--FR4------
                                                    T  Y  Y  C  A  K  D  Y  G  G  Y  G  Y  G  G  Y  G  C  Y  G  Y  G  Y  G  Y  G  Y  G  Y  Y  V  D  A  W  G  Q  G 
JL_003_A01-T7.ab1_(reversed)                   327 acatactactgtgcgaaggaTTATGGTGGTTATGGTTATGGTGGTTATGGTTGTTATGGTTATGGTTATGGTTATGGTTATggttactacgtcgatgcctggggccaagga
IGHDS5                                             --------------------.............................................................------------------------------

                                                   --FR3------><----------------------------------------CDR3-----------------------------------------><--FR4------
                                                    T  Y  Y  C  A  K  D  Y  G  G  Y  G  Y  G  G  Y  G  C  Y  G  Y  G  Y  G  Y  G  Y  G  Y  Y  V  D  A  W  G  Q  G 
JL_003_A11-T7.ab1_(reversed)                   327 acatactactgtgcgaaggaTTATGGTGGTTATGGTTATGGTGGTTATGGTTGTTATGGTTATGGTTATGGTTATGGTTATggttactacgtcgatgcctggggccaagga
IGHDS5                                             --------------------.............................................................------------------------------

                                                   --FR3------><----------------------------------------CDR3-----------------------------------------><--FR4------
                                                    T  Y  Y  C  A  K  D  Y  G  G  Y  G  Y  G  G  Y  G  C  Y  G  Y  G  Y  G  Y  G  Y  G  Y  Y  V  D  A  W  G  Q  G 
JL_003_B04-T7.ab1                              327 acatactactgtgcgaaggaTTATGGTGGTTATGGTTATGGTGGTTATGGTTGTTATGGTTATGGTTATGGTTATGGTTATggttactacgtcgatgcctggggccaagga
IGHDS5                                             --------------------.............................................................------------------------------

                                                   --FR3------><----------------------------------------CDR3-----------------------------------------><--FR4------
                                                    T  Y  Y  C  A  K  D  Y  G  G  Y  G  Y  G  G  Y  G  C  Y  G  Y  G  Y  G  Y  G  Y  G  Y  Y  V  D  A  W  G  Q  G 
JL_003_C05-T7.ab1                              327 acatactactgtgcgaaggaTTATGGTGGTTATGGTTATGGTGGTTATGGTTGTTATGGTTATGGTTATGGTTATGGTTATggttactacgtcgatgcctggggccaagga
IGHDS5                                             --------------------.............................................................------------------------------

                                                   --FR3------><----------------------------------------CDR3-----------------------------------------><--FR4------
                                                    T  Y  Y  C  A  K  D  Y  G  G  Y  G  Y  G  G  Y  G  C  Y  G  Y  G  Y  G  Y  G  Y  G  Y  Y  V  D  A  W  G  Q  G 
JL_003_D04-T7.ab1_(reversed)                   327 acatactactgtgcgaaggaTTATGGTGGTTATGGTTATGGTGGTTATGGTTGTTATGGTTATGGTTATGGTTATGGTTATggttactacgtcgatgcctggggccaagga
IGHDS5                                             --------------------.............................................................------------------------------

                                                   --FR3------><----------------------------------------CDR3-----------------------------------------><--FR4------
                                                    T  Y  Y  C  A  K  D  Y  G  G  Y  G  Y  G  G  Y  G  C  Y  G  Y  G  Y  G  Y  G  Y  G  Y  Y  V  D  A  W  G  Q  G 
JL_003_D06-T7.ab1_(reversed)                   327 acatactactgtgcgaaggaTTATGGTGGTTATGGTTATGGTGGTTATGGTTGTTATGGTTATGGTTATGGTTATGGTTATggttactacgtcgatgcctggggccaagga
IGHDS5                                             --------------------.............................................................------------------------------

                                                   --FR3------><----------------------------------------CDR3-----------------------------------------><--FR4------
                                                    T  Y  Y  C  A  K  D  Y  G  G  Y  G  Y  G  G  Y  G  C  Y  G  Y  G  Y  G  Y  G  Y  G  Y  Y  V  D  A  W  G  Q  G 
JL_003_D08-T7.ab1_(reversed)                   327 acatactactgtgcgaaggaTTATGGTGGTTATGGTTATGGTGGTTATGGTTGTTATGGTTATGGTTATGGTTATGGTTATggttactacgtcgatgcctggggccaagga
IGHDS5                                             --------------------.............................................................------------------------------

                                                   --FR3------><----------------------------------------CDR3-----------------------------------------><--FR4------
                                                    T  Y  Y  C  A  K  D  Y  G  G  Y  G  Y  G  G  Y  G  C  Y  G  Y  G  Y  G  Y  G  Y  G  Y  Y  V  D  A  W  G  Q  G 
JL_003_E02-T7.ab1_(reversed)                   327 acatactactgtgcgaaggaTTATGGTGGTTATGGTTATGGTGGTTATGGTTGTTATGGTTATGGTTATGGTTATGGTTATggttactacgtcgatgcctggggccaagga
IGHDS5                                             --------------------.............................................................------------------------------

                                                   --FR3------><----------------------------------------CDR3-----------------------------------------><--FR4------
                                                    T  Y  Y  C  A  K  D  Y  G  G  Y  G  Y  G  G  Y  G  C  Y  G  Y  G  Y  G  Y  G  Y  G  Y  Y  V  D  A  W  G  Q  G 
JL_003_E03-T7.ab1_(reversed)                   327 acatactactgtgcgaaggaTTATGGTGGTTATGGTTATGGTGGTTATGGTTGTTATGGTTATGGTTATGGTTATGGTTATggttactacgtcgatgcctggggccaagga
IGHDS5                                             --------------------.............................................................------------------------------

                                                   --FR3------><----------------------------------------CDR3-----------------------------------------><--FR4------
                                                    T  Y  Y  C  A  K  D  Y  G  G  Y  G  Y  G  G  Y  G  C  Y  G  Y  G  Y  G  Y  G  Y  G  Y  Y  V  D  A  W  G  Q  G 
JL_003_G01-T7.ab1                              327 acatactactgtgcgaaggaTTATGGTGGTTATGGTTATGGTGGTTATGGTTGTTATGGTTATGGTTATGGTTATGGTTATggttactacgtcgatgcctggggccaagga
IGHDS5                                             --------------------.............................................................------------------------------

                                                   --FR3------><----------------------------------------CDR3-----------------------------------------><--FR4------
                                                    T  Y  Y  C  A  K  D  Y  G  G  Y  G  Y  G  G  Y  G  C  Y  G  Y  G  Y  G  Y  G  Y  G  Y  Y  V  D  A  W  G  Q  G 
JL_003_H03-T7.ab1_(reversed)                   327 acatactactgtgcgaaggaTTATGGTGGTTATGGTTATGGTGGTTATGGTTGTTATGGTTATGGTTATGGTTATGGTTATggttactacgtcgatgcctggggccaagga
IGHDS5                                             --------------------.............................................................------------------------------

                                                   --FR3------><----------------------------------------CDR3-----------------------------------------><--FR4------
                                                    T  Y  Y  C  A  K  D  Y  G  G  Y  G  Y  G  G  Y  G  C  Y  G  Y  G  Y  G  Y  G  Y  G  Y  Y  V  D  A  W  G  Q  G 
JL_003_H08-T7.ab1_(reversed)                   327 acatactactgtgcgaaggaTTATGGTGGTTATGGTTATGGTGGTTATGGTTGTTATGGTTATGGTTATGGTTATGGTTATggttactacgtcgatgcctggggccaagga
IGHDS5                                             --------------------.............................................................------------------------------

                                                   --FR3------><----------------------------------------CDR3-----------------------------------------><--FR4------
                                                    T  Y  Y  C  A  K  D  Y  G  G  Y  G  Y  G  G  Y  G  C  Y  G  Y  G  Y  G  Y  G  Y  G  Y  Y  V  D  A  W  G  Q  G 
JL_003_H10-T7.ab1_(reversed)                   327 acatactactgtgcgaaggaTTATGGTGGTTATGGTTATGGTGGTTATGGTTGTTATGGTTATGGTTATGGTTATGGTTATggttactacgtcgatgcctggggccaagga
IGHDS5                                             --------------------.............................................................------------------------------

                                                   --FR3------><----------------------------------------CDR3-----------------------------------------><--FR4------
                                                    T  Y  Y  C  A  K  D  Y  G  G  Y  G  Y  G  G  Y  G  C  Y  G  Y  G  Y  G  Y  G  Y  G  Y  Y  V  H  A  W  G  *  G 
S2351_43_C06_006.ab1                           327 acatactactgtgcgaaggaTTATGGTGGTTATGGTTATGGTGGTTATGGTTGTTATGGTTATGGTTATGGTTATGGTTATggttactacgtccatgcctggggttaaggt
IGHDS5                                             --------------------.............................................................------------------------------

                                                   --FR3------><----------------------------------------CDR3-----------------------------------------><--FR4------
                                                    T  Y  Y  C  A  K  D  Y  G  G  Y  G  Y  G  G  Y  G  C  Y  G  Y  G  Y  G  Y  G  Y  G  Y  Y  V  D  A  W  G  Q  G 
T02418_G01_JL-011_T7_G01_002.ab1_(reversed)    327 acatactactgtgcgaaggaTTATGGTGGTTATGGTTATGGTGGTTATGGTTGTTATGGTTATGGTTATGGTTATGGTTATggttactacgtcgatgcctggggccaagga
IGHDS5                                             --------------------.............................................................------------------------------

                                                   --FR3------><----------------------------------------CDR3-----------------------------------------><--FR4------
                                                    T  Y  Y  C  A  K  D  Y  G  G  Y  G  Y  G  G  Y  G  C  Y  G  Y  G  Y  G  Y  G  Y  G  Y  Y  V  D  A  W  G  Q  G 
T02418_G02_JL-011_T7_G02_002.ab1_(reversed)    327 acatactactgtgcgaaggaTTATGGTGGTTATGGTTATGGTGGTTATGGTTGTTATGGTTATGGTTATGGTTATGGTTATggttactacgtcgatgcctggggccaagga
IGHDS5                                             --------------------.............................................................------------------------------

                                                   --FR3------><----------------------------------------CDR3-----------------------------------------><--FR4------
                                                    T  Y  Y  C  A  K  D  Y  G  G  Y  G  Y  G  G  Y  G  C  Y  G  Y  G  Y  G  Y  G  Y  G  Y  Y  V  D  A  W  G  Q  G 
T02418_G03_JL-011_T7_G03_010.ab1_(reversed)    327 acatactactgtgcgaaggaTTATGGTGGTTATGGTTATGGTGGTTATGGTTGTTATGGTTATGGTTATGGTTATGGTTATggttactacgtcgatgcctggggccaagga
IGHDS5                                             --------------------.............................................................------------------------------

                                                   --FR3------><----------------------------------------CDR3-----------------------------------------><--FR4------
                                                    T  Y  Y  C  A  K  D  Y  G  G  Y  G  Y  G  G  Y  G  C  Y  G  Y  G  Y  G  Y  G  Y  G  Y  Y  V  D  A  W  G  Q  G 
T02418_H02_JL-011_T7_H02_001.ab1               327 acatactactgtgcgaaggaTTATGGTGGTTATGGTTATGGTGGTTATGGTTGTTATGGTTATGGTTATGGTTATGGTTATggttactacgtcgatgcctggggccaagga
IGHDS5                                             --------------------.............................................................------------------------------

                                                   --FR3------><----------------------------------------CDR3-----------------------------------------><--FR4------
                                                    T  Y  Y  C  A  K  D  L  C  Y  G  G  Y  G  Y  G  G  L  G  C  Y  G  Y  G  Y  G  Y  G  Y  G  F  D  A  W  G  Q  G 
T02344_D06_JL-005_T7_D06_021.ab1               306 acatactactgtgcaaaagatctgtGTTATGGTGGTTATGGTTATGGTGGTTTGGGTTGTTATGGTTATGGTTATGGTTATGGTTAcggtttcgatgcctggggccaagga
IGHDS5                                             -------------------------...........................at................................-------------------------

                                                   --FR3------><----------------------------------------CDR3-----------------------------------------><--FR4------
                                                    T  Y  Y  C  A  R  R  C  S  Y  G  G  Y  G  Y  G  G  Y  G  C  Y  D  Y  G  Y  I  Y  G  F  V  V  D  A  W  G  Q  G 
T02344_G11_JL-005_T7_G11_042.ab1               306 acatactactgtgcaagacgatGTAGTTATGGTGGTTATGGTTATGGTGGTTATGGTTGTTATGATTATGGTTATATTTATGGTTttgtcgtcgatgcctggggccaagga
IGHDS5                                             ----------------------..........................................g..........gg........--------------------------

                                                   --FR3------><----------------------------------------CDR3-----------------------------------------><--FR4------
                                                    T  Y  Y  C  A  R  V  M  C  G  Y  G  Y  G  Y  Y  G  C  Y  G  Y  G  Y  G  Y  G  Y  G  F  S  V  D  P  W  G  Q  G 
T02345_E05_JL-006_T7_E05_020.ab1               306 acatactactgtgcaagagTTATGTGTGGTTATGGTTATGGTTATTATGGTTGTTATGGTTATGGTTATGGTTATGGTTATggttttagcgtcgatccctggggccaagga
IGHDS5                                             -------------------..-....................gg.....................................------------------------------

                                                   --FR3------><----------------------------------------CDR3-----------------------------------------><--FR4------
                                                    T  Y  Y  C  A  K  H  Y  G  G  C  G  Y  G  G  Y  G  Y  Y  A  Y  G  Y  D  Y  G  Y  G  C  H  V  D  A  W  G  Q  G 
T02346_B05_JL-007_T7_B05_023.ab1               306 acatactactgtgcgaagcacTATGGTGGTTGTGGTTATGGTGGTTATGGTTATTATGCTTATGGTTATGATTATGGTTATggttgtcacgtcgatgcctggggccaagga
IGHDS5                                             ---------------------..........a....................g.....g...........g..........------------------------------

                                                   --FR3------><----------------------------------------CDR3-----------------------------------------><--FR4------
                                                    T  Y  Y  C  A  R  V  M  C  G  Y  G  Y  G  Y  Y  G  C  Y  G  Y  G  Y  G  Y  G  Y  G  F  S  V  D  P  W  G  Q  G 
T02346_F04_JL-007_T7_F04_011.ab1               306 acatactactgtgcaagagTTATGTGTGGTTATGGTTATGGTTATTATGGTTGTTATGGTTATGGTTATGGTTATGGTTATggttttagcgtcgatccctggggccaagga
IGHDS5                                             -------------------..-....................gg.....................................------------------------------

                                                   --FR3------><----------------------------------------CDR3-----------------------------------------><--FR4------
                                                    T  Y  Y  C  V  T  V  H  C  A  Y  G  Y  G  G  F  D  C  Y  G  D  G  Y  G  Y  D  Y  S  Y  Y  G  D  A  W  G  Q  G 
T02347_F01_JL-008_T7_F01_003.ab1               306 acatactactgtgttactgtacaTTGTGCTTATGGTTATGGTGGTTTTGATTGTTATGGTGATGGTTATGGTTATGATTATtcgtactacggcgatgcctggggccaagga
IGHDS5                                             -----------------------.g...g.................a..g..........t...............g....------------------------------

                                                   --FR3------><----------------------------------------CDR3-----------------------------------------><--FR4------
                                                    T  Y  Y  C  A  K  D  Y  G  G  Y  G  Y  G  G  Y  G  C  Y  G  Y  G  Y  G  Y  G  Y  G  Y  Y  V  D  A  W  G  Q  G 
JL_012_G08-T7.ab1_(reversed)                   327 acatactactgtgcgaaggaTTATGGTGGTTATGGTTATGGTGGTTATGGTTGTTATGGTTATGGTTATGGTTATGGTTATggttactacgtcgatgcctggggccaagga
IGHDS5                                             --------------------.............................................................------------------------------

                                                   --FR3------><----------------------------------------CDR3-----------------------------------------><--FR4------
                                                    T  Y  Y  C  A  K  D  Y  G  G  Y  G  Y  G  G  N  G  C  G  G  Y  V  Y  G  Y  G  Y  G  F  Y  V  D  A  W  G  Q  G 
JL_012_H02-T7.ab1                              327 acatactactgtgcgaaagaTTATGGTGGTTATGGTTATGGCGGTAATGGTTGTGGTGGTTATGTTTATGGTTATGGTTATggattctacgtcgatgcctggggccaagga
IGHDS5                                             --------------------.....................t...t........ta........g................------------------------------

                                                   --FR3------><----------------------------------------CDR3-----------------------------------------><--FR4------
                                                    T  Y  Y  C  A  K  D  Y  G  G  Y  G  Y  G  G  Y  G  C  Y  G  Y  G  Y  G  Y  G  Y  G  Y  Y  V  D  A  W  G  Q  G 
JL_012_H03-T7.ab1_(reversed)                   327 acatactactgtgcgaaggaTTATGGTGGTTATGGTTATGGTGGTTATGGTTGTTATGGTTATGGTTATGGTTATGGTTATggttactacgtcgatgcctggggccaagga
IGHDS5                                             --------------------.............................................................------------------------------

                                                   --FR3------><-----------------------------------------CDR3-----------------------------------------><--FR4------
                                                    T  Y  Y  C  A  K  D  Y  G  G  Y  G  Y  G  G  Y  G  C  Y  G  Y  G  Y  G  *  W  L  W  L  L  R  R  C  L  G  P  R 
T02416_D10_JL-009_T7_D10_037.ab1               327 acatactactgtgcgaaggaTTATGGTGGTTATGGTTATGGTGGTTATGGTTGTTATGGTTATGGTTATGGTTAATGGTTATggttactacgtcgatgcctggggccaagga
IGHDS5                                             --------------------...................................................-..........------------------------------

                                                   --FR3------><------------------------------------------CDR3------------------------------------------><--FR4------
                                                    T  Y  Y  C  A  R  G  V  K  P  Y  G  G  Y  G  Y  G  G  Y  G  C  Y  G  Y  G  Y  G  Y  G  Y  Y  V  D  A  W  G  Q  G 
T02416_A07_JL-009_T7_A07_032.ab1_(reversed)    327 acatactactgtgcaagaggggttaagccTTATGGTGGTTATGGTTATGGTGGTTATGGTTGTTATGGTTATGGTTATGGTTATGGTTactacgtcgatgcctggggccaagga
IGHDS5                                             -----------------------------...........................................................--------------------------

                                                   --FR3------><------------------------------------------CDR3------------------------------------------><--FR4------
                                                    T  Y  Y  C  T  T  V  H  Q  I  C  G  G  Y  G  Y  G  G  F  G  C  Y  V  Y  A  Y  G  Y  G  Y  Y  I  E  A  W  G  Q  G 
JL_002_C08-T7.ab1                              306 acatactactgtactactgtgcaccagatTTGTGGTGGTTATGGTTATGGTGGTTTTGGTTGTTATGTTTATGCTTATGGTTATGGTTactacatcgaggcctggggccaagga
IGHDS5                                             -----------------------------..a.......................a...........g.....g..............--------------------------

                                                   --FR3------><------------------------------------------CDR3------------------------------------------><--FR4------
                                                    T  Y  Y  C  T  T  V  H  L  H  Y  G  G  Y  G  Y  G  G  Y  G  C  Y  G  Y  G  Y  G  Y  G  C  Y  V  D  A  W  G  Q  G 
JL_012_A08-T7.ab1_(reversed)                   327 acatactactgtactactgtgcacctgcaTTATGGTGGTTATGGTTATGGTGGTTATGGTTGTTATGGTTATGGTTATGGTTATGGTTgctacgtcgatgcctggggccaagga
IGHDS5                                             -----------------------------...........................................................--------------------------

                                                   --FR3------><------------------------------------------CDR3------------------------------------------><--FR4------
                                                    T  Y  Y  C  T  T  V  I  L  I  Y  G  G  Y  G  Y  G  G  Y  G  C  Y  G  Y  G  Y  G  Y  G  F  Y  V  D  A  W  G  Q  G 
T02417_C03_JL-010_T7_C03_014.ab1_(reversed)    327 acatactactgtactactgtgatactaATTTATGGTGGTTATGGTTATGGTGGTTATGGTTGTTATGGTTATGGTTATGGTTATGGTTtttacgtcgatgcctggggccaagga
IGHDS5                                             ---------------------------.g...........................................................--------------------------

                                                   --FR3------><------------------------------------------CDR3------------------------------------------><--FR4------
                                                    T  Y  Y  C  A  K  D  G  V  Y  G  Y  G  G  Y  G  C  Y  G  Y  G  Y  G  Y  D  Y  G  Y  T  Y  Y  V  D  A  W  G  Q  G 
T02347_H01_JL-008_T7_H01_001.ab1               306 acatactactgtgcgaaggaTGGTGTTTATGGTTATGGTGGTTATGGTTGTTATGGTTATGGTTATGGTTATGATTATggttatacttactacgtcgatgcctggggccaagga
IGHDS5                                             --------------------.....g...............................................g....------------------------------------

                                                   --FR3------><------------------------------------------CDR3------------------------------------------><--FR4------
                                                    T  Y  Y  C  A  K  W  Y  G  G  Y  G  Y  G  G  Y  G  C  Y  G  Y  G  Y  G  Y  G  Y  G  P  Y  Y  V  D  A  W  G  Q  G 
JL_012_G03-T7.ab1_(reversed)                   327 acatactactgtgcgaagtGGTATGGTGGTTATGGTTATGGTGGTTATGGTTGTTATGGTTATGGTTATGGTTATGGTTATggtccatactacgtcgatgcctggggccaagga
IGHDS5                                             -------------------.t............................................................---------------------------------

                                                   --FR3------><-------------------------------------------CDR3--------------------------------------------><--FR4------
                                                    T  Y  Y  C  T  T  V  H  R  R  C  G  Y  G  Y  G  G  Y  G  C  Y  G  Y  G  Y  I  Y  D  Y  G  H  Y  I  D  A  W  G  Q  G 
T02345_B07_JL-006_T7_B07_031.ab1               306 acatactactgtactactgtgcaccggaggtGTGGTTATGGTTATGGTGGTTATGGTTGTTATGGTTATGGTTATATTTATGATTATggtcactatatcgatgcctggggccaagga
IGHDS5                                             -------------------------------............................................gg.....g....------------------------------

                                                   --FR3------><-------------------------------------------CDR3--------------------------------------------><--FR4------
                                                    T  Y  Y  C  T  T  V  H  R  R  C  G  Y  G  Y  G  G  Y  G  C  Y  G  Y  G  Y  I  Y  D  Y  G  H  Y  I  D  A  W  G  Q  G 
T02346_B06_JL-007_T7_B06_023.ab1               306 acatactactgtactactgtgcaccggaggtGTGGTTATGGTTATGGTGGTTATGGTTGTTATGGTTATGGTTATATTTATGATTATggtcactatatcgatgcctggggccaagga
IGHDS5                                             -------------------------------............................................gg.....g....------------------------------

                                                   --FR3------><-------------------------------------------CDR3--------------------------------------------><--FR4------
                                                    T  Y  Y  C  T  T  V  H  Q  I  F  N  L  C  G  G  Y  G  Y  G  G  Y  G  C  Y  G  Y  G  Y  G  F  Y  V  D  A  W  G  Q  G 
T02347_A08_JL-008_T7_A08_032.ab1               306 acatactactgtactactgtgcaccagatctttaatctTTGTGGTGGTTATGGTTATGGTGGTTATGGTTGTTATGGTTATGGTTATGGgttctacgtcgatgcctggggccaagga
IGHDS5                                             --------------------------------------..a................................................----------------------------

                                                   --FR3------><-------------------------------------------CDR3--------------------------------------------><--FR4------
                                                    T  Y  Y  C  A  K  L  Y  G  G  A  G  Y  G  H  Y  G  C  F  G  Y  G  Y  G  Y  G  Y  G  Y  T  T  N  V  D  A  W  G  Q  G 
T02347_C02_JL-008_T7_C02_006.ab1               306 acatactactgtgcgaagctcTATGGTGGTGCTGGTTATGGTCATTATGGTTGTTTTGGTTATGGTTATGGTTATGGTTATggttatacaacgaacgtcgatgcctggggccaagga
IGHDS5                                             ---------------------.........ta..........gg...........a.........................------------------------------------

                                                   --FR3------><---------------------------------------------CDR3---------------------------------------------><--FR4------
                                                    T  Y  Y  C  T  T  V  H  R  Y  G  G  Y  G  Y  G  G  Y  G  C  Y  G  Y  G  Y  G  Y  G  Y  G  Y  T  D  V  D  A  W  G  Q  G 
T02418_B10_JL-011_T7_B10_039.ab1_(reversed)    327 acatactactgtactactgtgcaccGTTATGGTGGTTATGGTTATGGTGGTTATGGTTGTTATGGTTATGGTTATGGTTATGGTTATggttatacggacgtcgatgcctggggccaagga
IGHDS5                                             -------------------------..............................................................---------------------------------

                                                   --FR3------><---------------------------------------------CDR3---------------------------------------------><--FR4------
                                                    T  Y  Y  C  A  K  A  R  S  Y  G  G  F  G  Y  G  G  D  G  Y  Y  G  Y  R  Y  A  Y  G  Y  K  E  Y  Y  V  D  A  W  G  Q  G 
JL_009_H12-T7.ab1_(reversed)                   306 acatactactgtgcgaaagctcGTAGTTATGGTGGTTTTGGTTATGGTGGTGATGGTTATTATGGTTATCGTTATGCTTATGGTTATAaggaatactacgtcgatgcctggggccaagga
IGHDS5                                             ----------------------...............a.............t......g..........g......g...........--------------------------------

                                                   --FR3------><---------------------------------------------CDR3---------------------------------------------><--FR4------
                                                    T  Y  Y  C  T  T  V  H  R  Y  G  G  Y  G  Y  G  G  Y  G  C  Y  G  Y  G  Y  G  Y  G  Y  G  Y  T  D  V  D  A  W  G  Q  G 
S2351_40_H05_015.ab1_(reversed)                327 acatactactgtactactgtgcaccGTTATGGTGGTTATGGTTATGGTGGTTATGGTTGTTATGGTTATGGTTATGGTTATGGTTATggttatacggacgtcgatgcctggggccaagga
IGHDS5                                             -------------------------..............................................................---------------------------------

                                                   --FR3------><---------------------------------------------CDR3---------------------------------------------><--FR4------
                                                    T  Y  Y  C  T  T  V  Q  Q  Q  P  P  S  L  M  V  V  M  V  M  V  V  M  V  V  M  V  M  V  M  V  M  A  L  D  A  W  G  Q  G 
T02344_B01_JL-005_T7_B01_007.ab1               306 acatactactgtactactgtgcaacaacaaccaccttcccTTATGGTGGTTATGGTTATGGTGGTTATGGTTGTTATGGTTATGGTTATGGTTATGGctctcgatgcctggggccaagga
IGHDS5                                             ----------------------------------------.........................................................-----------------------

                                                   --FR3------><---------------------------------------------CDR3---------------------------------------------><--FR4------
                                                    T  Y  Y  C  T  T  V  H  C  G  V  G  Y  G  G  Y  G  C  S  G  Y  G  Y  G  Y  G  Y  G  Y  T  D  H  Y  V  E  A  W  G  Q  G 
T02345_E08_JL-006_T7_E08_028.ab1_(reversed)    306 acatactactgtactactgtgcaTTGTGGTGTTGGTTATGGTGGTTATGGTTGTAGTGGTTATGGTTATGGTTATGGTTATGGTTATACggaccactacgtcgaagcctggggccaagga
IGHDS5                                             -----------------------.g.....ta................------...................................-------------------------------

                                                   --FR3------><---------------------------------------------CDR3---------------------------------------------><--FR4------
                                                    T  Y  Y  C  T  T  V  H  Q  N  R  G  C  Y  G  G  Y  G  Y  G  G  Y  G  C  Y  G  Y  G  Y  G  Y  G  H  V  D  A  W  G  Q  G 
T02347_C10_JL-008_T7_C10_038.ab1               306 acatactactgtactactgtgcaccagaatagagggtGTTATGGTGGTTATGGTTATGGTGGTTATGGTTGTTATGGTTATGGTTATGGTTATGGTcacgtcgatgcctggggccaagga
IGHDS5                                             -------------------------------------...........................................................------------------------

                                                   --FR3------><---------------------------------------------CDR3---------------------------------------------><--FR4------
                                                    T  Y  Y  C  T  T  V  H  Q  I  C  S  Y  G  G  Y  G  Y  G  G  Y  G  C  Y  G  Y  G  Y  G  Y  G  Y  G  V  D  A  W  G  Q  G 
JL_012_E11-T7.ab1                              327 acatactactgtactactgtgcaccagatctGTAGTTATGGTGGTTATGGTTATGGTGGTTATGGTTGTTATGGTTATGGTTATGGTTATGGTTATggcgtcgatgcctggggccaagga
IGHDS5                                             -------------------------------.................................................................------------------------

                                                   --FR3------><----------------------------------------------CDR3-----------------------------------------------><--FR4------
                                                    T  *  Y  C  A  K  F  Q  K  A  E  N  Y  G  G  Y  G  Y  G  G  Y  G  C  Y  G  Y  G  Y  G  Y  G  T  D  Y  V  D  A  W  G  Q  G 
T02416_D01_JL-009_T7_D01_005.ab1_(reversed)    327 acatagtactgtgcgaagttccaaaaagcagaaAATTATGGTGGTTATGGTTATGGTGGTTATGGTTGTTATGGTTATGGTTATGGTTATGGTacggactacgtcgatgcctggggccaagga
IGHDS5                                             ---------------------------------.g..........................................................------------------------------

                                                   --FR3------><----------------------------------------------CDR3-----------------------------------------------><--FR4------
                                                    T  Y  Y  C  T  T  V  H  Q  I  Y  G  G  Y  G  Y  G  G  Y  G  C  Y  G  Y  G  Y  G  Y  G  Y  G  Y  N  Y  V  D  A  W  G  Q  G 
T02418_C04_JL-011_T7_C04_014.ab1_(reversed)    327 acatactactgtactactgtgcaccagatcTATGGTGGTTATGGTTATGGTGGTTATGGTTGTTATGGTTATGGTTATGGTTATGGTTATggttataactacgtcgatgcctggggccaagga
IGHDS5                                             ------------------------------............................................................---------------------------------

                                                   --FR3------><----------------------------------------------CDR3-----------------------------------------------><--FR4------
                                                    T  Y  Y  C  T  T  V  H  Q  I  Y  G  G  Y  G  Y  G  G  Y  G  C  Y  G  Y  G  Y  G  Y  G  Y  G  Y  N  Y  V  D  A  W  G  Q  G 
S2351_31_G04_014.ab1_(reversed)                327 acatactactgtactactgtgcaccagatcTATGGTGGTTATGGTTATGGTGGTTATGGTTGTTATGGTTATGGTTATGGTTATGGTTATggttataactacgtcgatgcctggggccaagga
IGHDS5                                             ------------------------------............................................................---------------------------------

                                                   --FR3------><----------------------------------------------CDR3-----------------------------------------------><--FR4------
                                                    T  Y  Y  C  T  T  V  H  Q  I  Y  G  G  Y  G  Y  G  G  Y  G  C  Y  G  Y  G  Y  G  Y  G  Y  G  Y  N  Y  V  D  A  W  G  Q  G 
T02418_E12_JL-011_T7_E12_044.ab1               327 acatactactgtactactgtgcaccagatcTATGGTGGTTATGGTTATGGTGGTTATGGTTGTTATGGTTATGGTTATGGTTATGGTTATggttataactacgtcgatgcctggggccaagga
IGHDS5                                             ------------------------------............................................................---------------------------------

                                                   --FR3------><----------------------------------------------CDR3-----------------------------------------------><--FR4------
                                                    T  Y  Y  C  T  T  V  H  Q  I  Y  G  G  Y  G  Y  G  G  Y  G  C  Y  G  Y  G  Y  G  Y  G  Y  G  Y  N  Y  V  D  A  W  G  Q  G 
T02418_G12_JL-011_T7_G12_042.ab1               327 acatactactgtactactgtgcaccagatcTATGGTGGTTATGGTTATGGTGGTTATGGTTGTTATGGTTATGGTTATGGTTATGGTTATggttataactacgtcgatgcctggggccaagga
IGHDS5                                             ------------------------------............................................................---------------------------------

                                                   --FR3------><----------------------------------------------CDR3-----------------------------------------------><--FR4------
                                                    T  Y  Y  C  T  T  V  H  Q  I  Y  G  G  Y  G  Y  G  G  Y  G  C  Y  G  Y  G  Y  G  Y  G  Y  G  Y  N  Y  V  D  A  W  G  Q  G 
T02418_H01_JL-011_T7_H01_001.ab1               327 acatactactgtactactgtgcaccagatcTATGGTGGTTATGGTTATGGTGGTTATGGTTGTTATGGTTATGGTTATGGTTATGGTTATggttataactacgtcgatgcctggggccaagga
IGHDS5                                             ------------------------------............................................................---------------------------------

                                                   --FR3------><----------------------------------------------CDR3-----------------------------------------------><--FR4------
                                                    T  Y  Y  C  T  T  V  H  Q  I  C  Y  G  G  Y  G  Y  G  G  Y  G  C  Y  G  Y  G  Y  G  Y  G  Y  G  S  Y  V  D  A  W  G  Q  G 
T02345_G08_JL-006_T7_G08_026.ab1               306 acatactactgtactactgtgcaccagatctGTTATGGTGGTTATGGTTATGGTGGTTATGGTTGTTATGGTTATGGTTATGGTTATGGTTATggttcatacgtcgatgcctggggccaagga
IGHDS5                                             -------------------------------..............................................................------------------------------

                                                   --FR3------><----------------------------------------------CDR3-----------------------------------------------><--FR4------
                                                    T  Y  Y  C  T  T  V  H  Q  I  C  Y  G  G  Y  G  Y  G  G  Y  G  C  Y  G  Y  G  Y  G  Y  G  Y  G  S  Y  V  D  A  W  G  Q  G 
T02345_H01_JL-006_T7_H01_001.ab1               306 acatactactgtactactgtgcaccagatctGTTATGGTGGTTATGGTTATGGTGGTTATGGTTGTTATGGTTATGGTTATGGTTATGGTTATggttcatacgtcgatgcctggggccaagga
IGHDS5                                             -------------------------------..............................................................------------------------------

                                                   --FR3------><------------------------------------------------CDR3------------------------------------------------><--FR4------
                                                    T  Y  Y  C  T  T  V  H  R  Y  G  G  Y  G  Y  G  G  Y  G  C  Y  G  Y  G  Y  G  Y  G  Y  G  Y  G  Y  T  D  V  D  A  W  G  Q  G 
T02418_F09_JL-011_T7_F09_035.ab1_(reversed)    327 acatactactgtactactgtgcaccGTTATGGTGGTTATGGTTATGGTGGTTATGGTTGTTATGGTTATGGTTATGGTTATGGTTATggttatggttatacggacgtcgatgcctggggccaagga
IGHDS5                                             -------------------------..............................................................---------------------------------------

                                                   --FR3------><------------------------------------------------CDR3------------------------------------------------><--FR4------
                                                    T  Y  Y  C  T  T  V  H  R  Y  G  G  Y  G  Y  G  G  Y  G  C  Y  G  Y  G  Y  G  Y  G  Y  G  Y  G  Y  T  D  V  D  A  W  G  Q  G 
T02418_G05_JL-011_T7_G05_018.ab1               327 acatactactgtactactgtgcaccGTTATGGTGGTTATGGTTATGGTGGTTATGGTTGTTATGGTTATGGTTATGGTTATGGTTATggttatggttatacggacgtcgatgcctggggccaagga
IGHDS5                                             -------------------------..............................................................---------------------------------------

                                                   --FR3------><------------------------------------------------CDR3------------------------------------------------><--FR4------
                                                    T  Y  Y  C  T  T  V  H  Q  N  H  G  G  W  G  Y  G  G  Y  G  C  Y  G  Y  G  Y  G  Y  G  D  G  C  Y  Y  Y  V  D  A  W  G  Q  G 
T02344_E11_JL-005_T7_E11_044.ab1_(reversed)    306 acatactactgtactactgtgcaccagaaTCATGGTGGTTGGGGTTATGGTGGTTATGGTTGTTATGGTTATGGTTATGGTTATGGagatggttgttactactacgtcgatgcctggggccaagga
IGHDS5                                             -----------------------------.t.........at............................................----------------------------------------

                                                   --FR3------><-------------------------------------------------CDR3--------------------------------------------------><--FR4------
                                                    T  Y  Y  C  T  T  V  H  R  V  D  C  G  G  Y  G  Y  G  G  Y  G  C  Y  G  Y  G  Y  G  Y  G  Y  I  T  N  N  Y  V  D  A  W  G  Q  G 
JL_012_E06-T7.ab1_(reversed)                   327 acatactactgtactactgtgcaccgggtggaTTGTGGTGGTTATGGTTATGGTGGTTATGGTTGTTATGGTTATGGTTATGGTTATGGTTATAttaccaataactacgtcgatgcctggggccaagga
IGHDS5                                             --------------------------------..a...........................................................-----------------------------------

                                                   --FR3------><----------------------------------------------------CDR3-----------------------------------------------------><--FR4------
                                                    T  Y  Y  C  A  K  D  F  L  G  E  S  F  T  K  N  T  K  K  N  Y  G  G  Y  G  Y  G  G  Y  G  C  Y  G  Y  G  Y  G  Y  G  D  A  W  G  Q  G 
T02416_E11_JL-009_T7_E11_044.ab1_(reversed)    327 acatactactgtgcgaaggattttttgggggaatcattcacaaaaaacaccaaaaaaAATTATGGTGGTTATGGTTATGGTGGTTATGGTTGTTATGGTTATGGTTATGGTtatggggatgcctggggccaagga
IGHDS5                                             ---------------------------------------------------------.g....................................................------------------------

                                                   --FR3------><----CDR3-----><--FR4------
                                                    T  Y  F  C  T  R  F  Y  A  W  G  Q  G 
JL_012_A03-T7.ab1_(reversed)                   327 acatacttctgtacaagaTTTTatgcctggggccaagga
IGHDS6                                             ------------------....-----------------

                                                   --FR3------><-------------------CDR3--------------------><--FR4------
                                                    T  Y  Y  C  A  K  Y  G  Y  G  Y  G  C  G  Y  Y  V  D  A  W  G  Q  G 
JL_012_B12-T7.ab1                              327 acatactactgtgcgaagTATGGTTATGGTTATGGTTGTGGTTattatgtcgatgcctggggccaagga
IGHDS7                                             ------------------.........................--------------------------

                                                   --FR3------><----------------------CDR3-----------------------><--FR4------
                                                    T  Y  Y  C  V  K  I  G  Y  S  A  N  G  I  A  Y  A  Y  A  D  A  W  G  Q  G 
JL_012_A05-T7.ab1_(reversed)                   327 acatactactgtgtgaagatagGGTATAGTGCCAATGGTATTGCTTATGcttatgctgatgcctggggccaagga
IGHDS7                                             ----------------------.t.......gtt.....ta..g.....--------------------------

                                                   --FR3------><----------------------CDR3-----------------------><--FR4------
                                                    T  Y  Y  C  V  K  I  G  Y  S  A  N  G  I  A  Y  A  Y  A  D  A  W  G  Q  G 
JL_012_D09-T7.ab1_(reversed)                   327 acatactactgtgtgaagatagGGTATAGTGCCAATGGTATTGCTTATGcttatgctgatgcctggggccaagga
IGHDS7                                             ----------------------.t.......gtt.....ta..g.....--------------------------

                                                   --FR3------><----------------------CDR3-----------------------><--FR4------
                                                    T  Y  Y  C  A  K  G  C  Y  S  A  Y  N  Y  G  Y  E  C  I  D  A  W  G  Q  G 
T02344_H08_JL-005_T7_H08_025.ab1_(reversed)    306 acatactactgtgcgaaggGTTGTTATAGTGCTTATAATTATGGTTATGAGTGTatcgatgcctggggccaagga
IGHDS7                                             -------------------............g....gg...........gt...---------------------

                                                   --FR3------><----------------------CDR3-----------------------><--FR4------
                                                    T  Y  Y  C  A  S  Y  S  G  Y  G  Y  G  Y  G  F  Y  G  I  D  A  W  G  R  G 
T02347_C09_JL-008_T7_C09_038.ab1               306 acatactactgtgcaagTTATAGTGGTTATGGTTATGGTTATGGtttctatggtatagacgcctggggccgaggg
IGHDS7                                             -----------------...........................-------------------------------

                                                   --FR3------><------------------------CDR3------------------------><--FR4------
                                                    T  Y  Y  C  A  V  D  C  S  G  Y  G  Y  G  Y  G  C  G  Y  G  R  T  W  G  Q  G 
JL_002_C10-T7.ab1_(reversed)                   306 acatactactgtgcagttgaTTGTAGTGGTTATGGTTATGGTTATGGTTGTGGTTATGGccgaacctggggccaagga
IGHDS7                                             --------------------..a....................................-------------------

                                                   --FR3------><------------------------CDR3------------------------><--FR4------
                                                    T  Y  Y  C  A  K  C  Y  S  G  Y  G  Y  G  Y  G  S  G  Y  L  H  A  W  G  Q  G 
T02344_E03_JL-005_T7_E03_012.ab1_(reversed)    306 acatactactgtgcgaaaTGTTATAGTGGTTATGGTTATGGTTATGGTAGTGGTTATttgcatgcctggggccaagga
IGHDS7                                             ------------------..............................t........---------------------

                                                   --FR3------><------------------------CDR3------------------------><--FR4------
                                                    T  Y  Y  C  A  K  C  Y  S  G  Y  G  Y  G  Y  G  S  G  Y  L  H  A  W  G  Q  G 
T02344_G03_JL-005_T7_G03_010.ab1_(reversed)    306 acatactactgtgcgaaaTGTTATAGTGGTTATGGTTATGGTTATGGTAGTGGTTATttgcatgcctggggccaagga
IGHDS7                                             ------------------..............................t........---------------------

                                                   --FR3------><------------------------CDR3------------------------><--FR4------
                                                    T  Y  Y  C  A  K  C  Y  S  G  Y  G  Y  G  Y  G  S  G  Y  L  H  A  W  G  Q  G 
T02344_H05_JL-005_T7_H05_017.ab1_(reversed)    306 acatactactgtgcgaaaTGTTATAGTGGTTATGGTTATGGTTATGGTAGTGGTTATttgcatgcctggggccaagga
IGHDS7                                             ------------------..............................t........---------------------

                                                   --FR3------><------------------------CDR3------------------------><--FR4------
                                                    T  Y  Y  C  A  R  D  E  C  N  W  V  Y  G  Y  S  Y  G  F  V  D  P  W  G  Q  G 
T02346_G07_JL-007_T7_G07_026.ab1_(reversed)    306 acatactactgtgcaagagatgagTGTAATTGGGTTTATGGTTATAGTTATGGTttcgtcgatccctggggccaagga
IGHDS7                                             ------------------------...t..a.t.g..........g........------------------------

                                                   --FR3------><-------------------------CDR3--------------------------><--FR4------
                                                    T  Y  Y  C  A  R  D  L  C  Y  S  G  Y  G  Y  G  Y  G  C  G  F  G  A  W  G  Q  G 
T02416_G09_JL-009_T7_G09_034.ab1               306 acatactactgtgcaagagatctTTGTTATAGTGGTTATGGTTATGGTTATGGTTGTGGTTTTGGggcctggggccaagga
IGHDS7                                             -----------------------......................................a...----------------

                                                   --FR3------><-------------------------CDR3--------------------------><--FR4------
                                                    T  Y  Y  C  A  K  H  S  G  S  G  Y  G  N  S  C  G  F  G  G  I  D  A  W  G  R  G 
T02345_C03_JL-006_T7_C03_014.ab1               306 acatactactgtgcgaaacACAGTGGTAGTGGTTATGGTAATAGTTGTGGTTTTGGtggtatagacgcctggggccgaggg
IGHDS7                                             -------------------.t......ta..........t..g.........a...-------------------------

                                                   --FR3------><-------------------------CDR3--------------------------><--FR4------
                                                    T  Y  Y  C  T  E  S  C  Y  S  G  Y  G  Y  G  Y  G  C  G  Y  G  Y  A  W  G  Q  G 
T02346_D08_JL-007_T7_D08_029.ab1               306 acatactactgtacagaaAGTTGTTATAGTGGTTATGGTTATGGTTATGGTTGTGGTTATGGTTatgcctggggccaagga
IGHDS7                                             ------------------..............................................-----------------

                                                   --FR3------><-------------------------CDR3--------------------------><--FR4------
                                                    T  Y  Y  C  A  I  G  C  Y  S  A  Y  G  Y  G  Y  D  C  G  Y  R  Y  I  W  G  Q  G 
T02347_E03_JL-008_T7_E03_012.ab1               306 acatactactgtgcgatTGGTTGTTATAGTGCTTATGGTTATGGTTATGATTGTGGTTATCGTTatatctggggccaagga
IGHDS7                                             -----------------.a............g.................g..........g...-----------------

                                                   --FR3------><-------------------------CDR3--------------------------><--FR4------
                                                    T  Y  Y  C  A  R  V  I  V  V  M  V  M  V  I  K  K  K  Y  Y  V  D  A  W  G  Q  G 
T02347_F10_JL-008_T7_F10_035.ab1               306 acatactactgtgcaagagTTATAGTGGTTATGGTTATGGTAATcaaaaaaaagtactacgtcgatgcctggggccaagga
IGHDS7                                             -------------------......................t..-------------------------------------

                                                   --FR3------><---------------------------CDR3---------------------------><--FR4------
                                                    T  Y  Y  C  A  K  D  P  L  I  V  V  M  V  M  V  M  V  V  V  R  V  D  A  W  G  Q  G 
T02416_F07_JL-009_T7_F07_027.ab1               327 acatactactgtgcgaaggatccccTTATAGTGGTTATGGTTATGGTTATGGTTGTGGTTAgggtcgatgcctggggccaagga
IGHDS7                                             -------------------------....................................-----------------------

                                                   --FR3------><---------------------------CDR3---------------------------><--FR4------
                                                    T  Y  Y  C  A  K  Q  G  Y  G  Y  G  Y  G  C  G  Y  G  Y  R  Y  V  D  A  W  G  Q  G 
T02418_A02_JL-011_T7_A02_008.ab1_(reversed)    327 acatactactgtgcgaagcagGGTTATGGTTATGGTTATGGTTGTGGTTATGGTTAccgctacgtcgatgcctggggccaagga
IGHDS7                                             ---------------------...................................----------------------------

                                                   --FR3------><---------------------------CDR3---------------------------><--FR4------
                                                    T  Y  Y  C  A  K  C  S  Y  G  G  Y  G  Y  G  Y  C  C  G  Y  G  Y  D  A  W  G  Q  G 
JL_002_C02-T7.ab1                              306 acatactactgtgcgaagtGTAGTTATGGTGGTTATGGTTATGGTTATTGTTGTGGTTATGGTTAcgatgcctggggccaagga
IGHDS7                                             -------------------..t.....a....................g................-------------------

                                                   --FR3------><---------------------------CDR3---------------------------><--FR4------
                                                    T  Y  Y  C  A  K  C  S  Y  G  G  Y  G  Y  G  Y  C  C  G  Y  G  Y  D  A  W  G  Q  G 
JL_002_D04-T7.ab1                              306 acatactactgtgcgaagtGTAGTTATGGTGGTTATGGTTATGGTTATTGTTGTGGTTATGGTTAcgatgcctggggccaagga
IGHDS7                                             -------------------..t.....a....................g................-------------------

                                                   --FR3------><---------------------------CDR3---------------------------><--FR4------
                                                    T  Y  Y  C  A  S  C  Y  S  G  Y  G  I  G  Y  G  C  V  V  G  Y  E  S  A  R  G  Q  G 
JL_009_B03-T7.ab1_(reversed)                   306 acatactactgtgcaagTTGTTATAGTGGTTATGGTATTGGTTATGGTTGTGTTGTTGGTTATGaaagtgcccggggccaagga
IGHDS7                                             -----------------...................ta..............g.ta........--------------------

                                                   --FR3------><---------------------------CDR3---------------------------><--FR4------
                                                    T  Y  Y  C  A  S  Y  S  G  Y  G  Y  G  H  G  C  G  Y  G  Y  G  V  D  A  W  G  Q  G 
T02416_H11_JL-009_T7_H11_041.ab1               306 acatactactgtgcaagTTATAGTGGTTATGGTTATGGTCATGGTTGTGGTTATGGTTATGGagtcgatgcctggggccaagga
IGHDS7                                             -----------------......................t......................----------------------

                                                   --FR3------><---------------------------CDR3---------------------------><--FR4------
                                                    T  Y  Y  C  A  K  G  R  Y  S  G  Y  G  Y  G  Y  G  C  G  Y  A  K  D  A  W  G  Q  G 
JL_012_D04-T7.ab1                              327 acatactactgtgcgaagggacGTTATAGTGGTTATGGTTATGGTTATGGTTGTGGTTATGctaaagatgcctggggccaagga
IGHDS7                                             ----------------------.......................................-----------------------

                                                   --FR3------><---------------------------CDR3---------------------------><--FR4------
                                                    T  Y  Y  C  A  S  S  Y  S  G  C  S  F  G  S  G  C  T  Y  T  Y  V  D  T  W  G  Q  G 
T02344_C02_JL-005_T7_C02_006.ab1               306 acatattactgtgcaagTTCTTATAGTGGTTGTAGCTTTGGTTCAGGTTGTACTTATacttacgtcgatacctggggccaagga
IGHDS7                                             -----------------..g...........a.g.t.a.....at......gg....---------------------------

                                                   --FR3------><---------------------------CDR3---------------------------><--FR4------
                                                    T  Y  Y  C  A  S  S  Y  S  G  C  S  F  G  S  G  C  T  Y  T  Y  V  D  T  W  G  Q  G 
T02344_C09_JL-005_T7_C09_038.ab1               306 acatattactgtgcaagTTCTTATAGTGGTTGTAGCTTTGGTTCAGGTTGTACTTATacttacgtcgatacctggggccaagga
IGHDS7                                             -----------------..g...........a.g.t.a.....at......gg....---------------------------

                                                   --FR3------><---------------------------CDR3---------------------------><--FR4------
                                                    T  Y  Y  C  A  R  D  C  Y  S  D  Y  G  Y  G  Y  G  C  A  R  G  Y  G  A  W  G  Q  G 
T02346_G12_JL-007_T7_G12_042.ab1_(reversed)    306 acatactactgtgcaagagaTTGTTATAGTGATTATGGTTATGGTTATGGTTGTGCTCGGGGTTATGGcgcctggggccaagga
IGHDS7                                             --------------------...........g.......................g.tat........----------------

                                                   --FR3------><---------------------------CDR3---------------------------><--FR4------
                                                    T  Y  Y  C  A  K  D  C  Y  S  G  Y  G  N  C  Y  G  C  G  Y  C  Y  N  A  W  G  Q  G 
T02347_H03_JL-008_T7_H03_009.ab1               306 acatactactgtgcgaaggaTTGTTATAGTGGTTATGGTAACTGTTATGGTTGTGGTTATTGTTATaatgcctggggccaagga
IGHDS7                                             --------------------...................t.tg.................g.....------------------

                                                   --FR3------><---------------------------CDR3---------------------------><--FR4------
                                                    T  Y  Y  C  A  R  V  F  S  C  Y  G  V  G  Y  G  C  C  V  G  G  V  D  A  W  G  Q  G 
T02347_H07_JL-008_T7_H07_025.ab1               306 acatactactgtgcaagagtgTTTAGTTGTTATGGTGTTGGTTATGGTTGTTGTgtgggtggcgtcgatgcctggggccaagga
IGHDS7                                             ---------------------.a....g........ta.............g..------------------------------

                                                   --FR3------><---------------------------CDR3---------------------------><--FR4------
                                                    T  Y  Y  C  A  K  N  Y  G  Y  G  Y  G  C  G  Y  G  Y  G  F  Y  V  D  A  W  G  Q  G 
JL_012_F12-T7.ab1_(reversed)                   327 acatattactgtgcaaaaaaTTATGGTTATGGTTATGGTTGTGGTTATGGTTATGGcttctacgtcgatgcctggggccaagga
IGHDS7                                             --------------------....................................----------------------------

                                                   --FR3------><---------------------------CDR3---------------------------><--FR4------
                                                    T  Y  Y  C  A  S  G  Y  G  Y  G  Y  G  C  G  Y  G  L  E  T  Y  V  D  A  W  G  Q  G 
JL_012_H04-T7.ab1                              327 acatactactgtgcaAGTGGTTATGGTTATGGTTATGGTTGTGGTTATGGTTtggaaacctacgtcgatgcctggggccaagga
IGHDS7                                             ---------------.....................................--------------------------------

                                                   --FR3------><----------------------------CDR3-----------------------------><--FR4------
                                                    T  Y  Y  C  A  G  C  Y  S  G  Y  G  Y  G  Y  G  C  G  Y  G  Y  G  L  D  A  W  G  Q  G 
T02344_D12_JL-005_T7_D12_045.ab1               306 acatactactgtgcggGTTGTTATAGTGGTTATGGTTATGGTTATGGTTGTGGTTATGGTTATGGcctagatgcctggggccaagga
IGHDS7                                             ----------------.................................................----------------------

                                                   --FR3------><----------------------------CDR3-----------------------------><--FR4------
                                                    T  Y  Y  C  A  T  C  Y  S  S  S  S  Y  A  Y  G  C  A  Y  G  Y  Y  V  D  A  W  G  Q  G 
T02344_F09_JL-005_T7_F09_035.ab1               306 acatattactgtgcaacaTGTTATAGTAGTAGTAGTTATGCTTATGGTTGTGCTTATGGTTactacgtcgatgcctggggccaagga
IGHDS7                                             ------------------.........g..ta.g......g...........g........--------------------------

                                                   --FR3------><----------------------------CDR3-----------------------------><--FR4------
                                                    T  Y  Y  C  A  K  Y  S  C  Y  S  G  Y  G  N  G  Y  V  C  G  N  Y  V  D  A  W  G  Q  G 
T02344_G09_JL-005_T7_G09_034.ab1               306 acatactactgtgcaaaataTAGTTGTTATAGTGGTTATGGTAATGGTTATGTTTGTGGTaactacgtcgatgcctggggccaagga
IGHDS7                                             --------------------......................t.........g.......---------------------------

                                                   --FR3------><----------------------------CDR3-----------------------------><--FR4------
                                                    T  Y  Y  C  A  R  G  H  G  Y  G  Y  G  C  G  Y  G  Y  Y  Y  T  G  V  D  A  W  G  Q  G 
T02345_B06_JL-006_T7_B06_023.ab1_(reversed)    306 acatactactgtgcaagaggccATGGTTATGGTTATGGTTGTGGTTATGGTTATTATTATACaggtgtcgatgcctggggccaagga
IGHDS7                                             ----------------------................................gg......-------------------------

                                                   --FR3------><----------------------------CDR3-----------------------------><--FR4------
                                                    T  Y  Y  C  A  K  D  L  C  Y  S  G  Y  G  Y  G  Y  G  C  A  Y  G  Y  G  V  W  G  Q  G 
T02345_E01_JL-006_T7_E01_004.ab1_(reversed)    306 acatactactgtgcaaaagatctTTGTTATAGTGGTTATGGTTATGGTTATGGTTGTGCATATGGTTATggtgtgtggggccaagga
IGHDS7                                             -----------------------...................................gt.........------------------

                                                   --FR3------><----------------------------CDR3-----------------------------><--FR4------
                                                    T  Y  Y  C  A  Y  S  G  Y  G  Y  G  Y  G  C  G  Y  G  Y  G  Y  Y  V  D  A  W  G  Q  G 
T02346_A12_JL-007_T7_A12_048.ab1_(reversed)    306 acatactactgtgccTATAGTGGTTATGGTTATGGTTATGGTTGTGGTTATGGTTATGGatactacgtcgatgcctggggccaagga
IGHDS7                                             ---------------............................................----------------------------

                                                   --FR3------><------------------------------CDR3------------------------------><--FR4------
                                                    T  Y  Y  C  A  S  G  Y  G  Y  G  Y  G  C  G  Y  G  Y  G  Y  R  G  Y  V  D  A  W  G  Q  G 
T02416_A11_JL-009_T7_A11_048.ab1_(reversed)    327 acatactactgtgcaagTGGTTATGGTTATGGTTATGGTTGTGGTTATGGTTATGGTTATAgggggtacgtcgatgcctggggccaagga
IGHDS7                                             -----------------............................................-----------------------------

                                                   --FR3------><------------------------------CDR3------------------------------><--FR4------
                                                    T  Y  Y  C  A  R  F  Y  G  Y  G  Y  S  Y  G  C  G  Y  G  Y  G  A  Y  V  D  A  W  G  Q  G 
JL_009_F11-T7.ab1_(reversed)                   306 acatactactgtgcgaggttctaTGGTTATGGTTATAGTTATGGTTGTGGTTATGGTTATGGcgcctacgtcgatgcctggggccaagga
IGHDS7                                             -----------------------.............g.........................----------------------------

                                                   --FR3------><------------------------------CDR3------------------------------><--FR4------
                                                    T  Y  Y  C  A  K  S  C  Y  S  C  Y  G  Y  G  W  G  C  G  Y  G  D  G  Y  N  A  W  G  Q  G 
T02344_A06_JL-005_T7_A06_024.ab1_(reversed)    306 acatactactgtgcaaaaAGTTGTTATAGTTGTTATGGTTATGGTTGGGGTTGTGGTTATGGTGATGGTTAcaatgcctggggccaagga
IGHDS7                                             ------------------............g...............at...............t.......-------------------

                                                   --FR3------><------------------------------CDR3------------------------------><--FR4------
                                                    T  Y  Y  C  A  K  S  C  Y  S  C  Y  G  Y  G  W  G  C  G  Y  G  D  G  Y  N  A  W  G  Q  G 
T02345_D02_JL-006_T7_D02_005.ab1_(reversed)    306 acatactactgtgcaaaaAGTTGTTATAGTTGTTATGGTTATGGTTGGGGTTGTGGTTATGGTGATGGTTAcaatgcctggggccaagga
IGHDS7                                             ------------------............g...............at...............t.......-------------------

                                                   --FR3------><------------------------------CDR3------------------------------><--FR4------
                                                    T  Y  Y  C  A  R  T  E  H  I  C  A  S  D  Y  G  W  D  Y  D  C  I  Y  V  D  A  W  G  Q  G 
T02346_C03_JL-007_T7_C03_014.ab1               306 acatactactgtgcaaggacagaacaTATTTGTGCTAGTGATTATGGTTGGGATTATGATTGTatctacgtcgatgcctggggccaagga
IGHDS7                                             --------------------------..g....ta.....g........at.g.....g....---------------------------

                                                   --FR3------><------------------------------CDR3------------------------------><--FR4------
                                                    T  Y  Y  C  A  S  C  T  S  G  Y  G  Y  G  Y  G  C  G  Y  G  Y  G  Y  V  D  A  W  G  Q  G 
T02347_A07_JL-008_T7_A07_032.ab1_(reversed)    306 acatactactgtgcaagTTGTACTAGTGGTTATGGTTATGGTTATGGTTGTGGTTATGGTTATGGTtacgtcgatgcctggggccaagga
IGHDS7                                             -----------------....ta...........................................------------------------

                                                   --FR3------><------------------------------CDR3------------------------------><--FR4------
                                                    T  Y  Y  C  A  R  D  S  G  Y  G  Y  G  Y  G  C  G  Y  G  Y  G  S  Y  V  D  A  W  G  Q  G 
T02347_B10_JL-008_T7_B10_039.ab1_(reversed)    306 acatactactgtgcaagagaTAGTGGTTATGGTTATGGTTATGGTTGTGGTTATGGTTATGGTTcatacgtcgatgcctggggccaagga
IGHDS7                                             --------------------............................................--------------------------

                                                   --FR3------><-------------------------------CDR3--------------------------------><--FR4------
                                                    T  Y  Y  C  A  F  C  Y  G  G  Y  G  Y  G  D  G  C  T  Y  D  Y  G  F  Y  V  D  A  W  G  Q  G 
JL_009_G06-T7.ab1                              306 acatactactgtgcattTTGTTATGGTGGTTATGGTTACGGTGATGGTTGTACTTATGATTATGGTTtctacgtcgatgcctggggccaagga
IGHDS7                                             -----------------.......a.............t...t........gg.....g........--------------------------

                                                   --FR3------><-------------------------------CDR3--------------------------------><--FR4------
                                                    T  Y  Y  C  A  R  D  R  S  C  Y  S  G  Y  G  Y  G  Y  G  C  G  Y  G  Y  G  N  A  W  G  Q  G 
T02416_G11_JL-009_T7_G11_042.ab1_(reversed)    306 acatactactgtgcaagagaccGTAGTTGTTATAGTGGTTATGGTTATGGTTATGGTTGTGGTTATGGTTATGGgaatgcctggggccaagga
IGHDS7                                             ----------------------....................................................-------------------

                                                   --FR3------><-------------------------------CDR3--------------------------------><--FR4------
                                                    T  Y  Y  C  A  K  F  S  S  C  Y  S  D  Y  G  Y  D  Y  G  C  G  Y  G  Y  G  D  A  W  G  Q  G 
T02344_A04_JL-005_T7_A04_016.ab1               306 acatactactgtgcaaaattttccAGTTGTTATAGTGATTATGGTTATGATTATGGTTGTGGTTATGGTtatggtgatgcctggggccaagga
IGHDS7                                             ------------------------.............g...........g...................------------------------

                                                   --FR3------><-------------------------------CDR3--------------------------------><--FR4------
                                                    T  Y  Y  C  A  K  F  S  S  C  Y  S  D  Y  G  Y  D  Y  G  C  G  Y  G  Y  G  D  A  W  G  Q  G 
T02344_C06_JL-005_T7_C06_022.ab1               306 acatactactgtgcaaaattttccAGTTGTTATAGTGATTATGGTTATGATTATGGTTGTGGTTATGGTtatggtgatgcctggggccaagga
IGHDS7                                             ------------------------.............g...........g...................------------------------

                                                   --FR3------><-------------------------------CDR3--------------------------------><--FR4------
                                                    T  Y  Y  C  A  K  D  S  G  G  Y  G  Y  G  Y  D  C  G  Y  G  Y  G  Y  Y  V  D  A  W  G  Q  G 
T02345_B12_JL-006_T7_B12_047.ab1               306 acatactactgtgcgaaggatagTGGTGGTTATGGTTATGGTTATGATTGTGGTTATGGTTATGGTTactacgtcgatgcctggggccaagga
IGHDS7                                             -----------------------.a.....................g....................--------------------------

                                                   --FR3------><-------------------------------CDR3--------------------------------><--FR4------
                                                    T  Y  Y  C  A  K  S  S  C  D  S  D  Y  G  D  G  Y  G  C  G  W  S  L  S  Y  T  A  W  G  Q  G 
T02345_D04_JL-006_T7_D04_013.ab1               306 acatactactgtgcaaaaaGTAGTTGTGATAGTGATTATGGTGACGGTTATGGTTGTGGTTGGAGTTTGAGTTACACtgcctggggccaagga
IGHDS7                                             -------------------........t......g.......t.t................atg...atg....t..----------------

                                                   --FR3------><-------------------------------CDR3--------------------------------><--FR4------
                                                    T  Y  Y  C  A  R  K  S  G  Y  G  Y  A  Y  G  C  G  Y  G  Y  G  T  T  Y  D  D  A  W  G  Q  G 
T02346_H02_JL-007_T7_H02_001.ab1               306 acatactactgtgcgagaaAAAGTGGTTATGGTTATGCTTATGGTTGTGGTTATGGTTATGGaactacgtacgacgatgcctggggccaagga
IGHDS7                                             -------------------.t................g........................-------------------------------

                                                   --FR3------><-------------------------------CDR3--------------------------------><--FR4------
                                                    T  Y  Y  C  A  R  G  G  Y  G  V  G  Y  G  C  G  S  G  L  C  Y  T  Y  L  L  D  A  W  G  Q  G 
T02347_A06_JL-008_T7_A06_024.ab1_(reversed)    306 acatactactgtgcaagagGTGGTTATGGTGTCGGTTATGGTTGTGGTAGTGGTCTGTGTTATACttatttgctcgatgcctggggccaagga
IGHDS7                                             -------------------...........tat...............ta....tatg.......----------------------------

                                                   --FR3------><--------------------------------CDR3--------------------------------><--FR4------
                                                    T  Y  Y  C  A  K  D  L  V  I  V  V  M  V  M  V  M  V  V  V  M  A  V  L  R  R  C  L  G  P  R 
T02417_B07_JL-010_T7_B07_031.ab1               327 acatactactgtgcaaaagatcTTGTTATAGTGGTTATGGTTATGGTTATGGTTGTGGTTATGGccgtactacgtcgatgcctggggccaagga
IGHDS7                                             ----------------------..........................................------------------------------

                                                   --FR3------><--------------------------------CDR3--------------------------------><--FR4------
                                                    T  Y  Y  C  A  K  D  L  V  I  V  V  M  V  M  V  M  G  V  G  M  G  V  L  H  R  C  L  G  A  R 
T02417_E05_JL-010_T7_E05_020.ab1               327 acatactactgtgcaaaagatcTTGTTATAGTGGTTATGGTTATGGTTATGGGTGTGGGTATGGgcgtactacatcgatgcctgggggcaagga
IGHDS7                                             ----------------------..............................t.....t.....------------------------------

                                                   --FR3------><---------------------------------CDR3---------------------------------><--FR4------
                                                    T  Y  Y  C  A  F  Y  S  G  Y  G  Y  G  Y  G  C  G  Y  G  Y  G  Y  S  H  Y  V  D  A  W  G  Q  G 
T02416_B02_JL-009_T7_B02_007.ab1_(reversed)    327 acatactactgtgccttcTATAGTGGTTATGGTTATGGTTATGGTTGTGGTTATGGTTATGGTTATtctcactacgtcgatgcctggggccaagga
IGHDS7                                             ------------------................................................------------------------------

                                                   --FR3------><---------------------------------CDR3---------------------------------><--FR4------
                                                    T  Y  Y  C  A  R  D  S  C  Y  S  G  Y  G  Y  G  Y  G  C  G  Y  G  S  Y  Y  V  D  A  W  G  Q  G 
T02344_B12_JL-005_T7_B12_047.ab1               306 acatactactgtgcaagagaTAGTTGTTATAGTGGTTATGGTTATGGTTATGGTTGTGGTTATGGctcttactacgtcgatgcctggggccaagga
IGHDS7                                             --------------------.............................................-------------------------------

                                                   --FR3------><---------------------------------CDR3---------------------------------><--FR4------
                                                    T  Y  Y  C  A  R  D  L  F  L  V  D  Y  G  V  G  Y  G  C  G  Y  G  D  G  Y  V  D  A  W  G  Q  G 
T02345_A02_JL-006_T7_A02_008.ab1_(reversed)    306 acatactactgtgcaagagatctctttttggtTGATTATGGTGTAGGTTATGGTTGTGGTTATGGCGATGGatacgtcgatgcctggggccaagga
IGHDS7                                             --------------------------------..g.......tat....................tt....-------------------------

                                                   --FR3------><---------------------------------CDR3---------------------------------><--FR4------
                                                    T  Y  Y  C  T  T  V  W  R  E  S  C  Y  S  G  Y  G  N  P  F  D  C  D  Y  G  C  D  A  W  G  Q  G 
T02346_F02_JL-007_T7_F02_003.ab1_(reversed)    306 acatactactgtactactgtgtggcgtgagAGTTGTTATAGTGGTTATGGTAATCCGTTTGATTGTGATTATGGTTgtgatgcctggggccaagga
IGHDS7                                             ------------------------------.....................t..ggt.a..g.....g........--------------------

                                                   --FR3------><---------------------------------CDR3---------------------------------><--FR4------
                                                    T  Y  Y  C  A  R  V  F  G  C  S  S  G  Y  G  V  G  Y  Y  C  G  Y  G  Y  V  F  D  A  W  G  Q  G 
T02347_C01_JL-008_T7_C01_006.ab1_(reversed)    306 acatactactgtgcaagagtgttTGGTTGTAGTAGTGGTTATGGTGTCGGTTATTATTGTGGTTATGGTTATGTTTtcgatgcctggggccaagga
IGHDS7                                             -----------------------.a.....ta.............tat......gg.................g..--------------------

                                                   --FR3------><---------------------------------CDR3---------------------------------><--FR4------
                                                    T  Y  Y  C  T  T  V  H  A  R  S  C  N  S  G  Y  G  Y  G  Y  G  C  G  Y  G  Y  D  A  W  G  Q  G 
T02347_G05_JL-008_T7_G05_018.ab1_(reversed)    306 acatactactgtactactgtgcacgcacGTAGTTGTAATAGTGGTTATGGTTATGGTTATGGTTGTGGTTATGGTTATgatgcctggggccaagga
IGHDS7                                             ----------------------------........t.........................................------------------

                                                   --FR3------><---------------------------------CDR3----------------------------------><--FR4------
                                                    T  Y  Y  C  A  K  F  F  F  R  W  L  W  L  W  *  W  L  W  C  W  L  W  R  L  H  R  C  L  G  P  R 
JL_009_H05-T7.ab1_(reversed)                   306 acatactactgtgcgaagtttTTTTTTAGGTGGTTATGGTTATGGTGATGGTTGTGGTGTTGGTTATGGagactacatcgatgcctggggccaagga
IGHDS7                                             ---------------------..g..ata.................t...........ta.........----------------------------

                                                   --FR3------><----------------------------------CDR3-----------------------------------><--FR4------
                                                    T  Y  Y  C  T  T  V  H  Q  S  C  Y  S  G  Y  G  Y  G  C  G  C  R  Y  G  N  G  V  D  A  W  G  Q  G 
T02345_G10_JL-006_T7_G10_034.ab1_(reversed)    306 acatactactgtactactgtgcaccagaGTTGTTATAGTGGTTATGGTTATGGTTGTGGTTGTCGTTATGGTAATGGTgtcgatgcctggggccaagga
IGHDS7                                             ----------------------------...........................a.......g........t.....---------------------

                                                   --FR3------><----------------------------------CDR3-----------------------------------><--FR4------
                                                    T  Y  Y  C  A  R  D  Q  R  S  C  Y  S  G  Y  G  Y  G  Y  G  C  G  Y  G  F  H  V  D  A  W  G  Q  G 
T02346_A11_JL-007_T7_A11_048.ab1               306 acatactactgtgcaagagatcagcGTAGTTGTTATAGTGGTTATGGTTATGGTTATGGTTGTGGTTATGGTTttcacgtcgatgcctggggccaagga
IGHDS7                                             -------------------------................................................--------------------------

                                                   --FR3------><------------------------------------CDR3------------------------------------><--FR4------
                                                    T  Y  Y  C  A  R  S  C  Y  S  G  Y  G  Y  G  Y  G  C  G  Y  G  Y  G  Y  T  A  Y  V  D  A  W  G  Q  G 
JL_009_A04-T7.ab1_(reversed)                   306 acatactactgtgcaagaAGTTGTTATAGTGGTTATGGTTATGGTTATGGTTGTGGTTATGGTTATGGTTATACcgcgtacgtcgatgcctggggccaagga
IGHDS7                                             ------------------........................................................----------------------------

                                                   --FR3------><------------------------------------CDR3------------------------------------><--FR4------
                                                    T  Y  Y  C  A  R  V  M  S  C  Y  S  A  Y  G  Y  G  Y  G  C  D  Y  I  Y  G  G  A  V  Y  A  W  G  Q  G 
JL_009_G03-T7.ab1_(reversed)                   306 acatactactgtgcaagagttatgAGTTGTTATAGTGCTTATGGTTATGGTTATGGTTGTGATTATATTTATGGcggagcagtttatgcctggggccaagga
IGHDS7                                             ------------------------.............g.......................g....gg......----------------------------

                                                   --FR3------><------------------------------------CDR3------------------------------------><--FR4------
                                                    T  Y  Y  C  A  R  D  N  S  C  Y  S  G  Y  G  Y  G  Y  G  C  G  Y  G  Y  G  S  Y  V  D  A  W  G  Q  G 
T02418_F06_JL-011_T7_F06_019.ab1               327 acatactactgtgcaagagataacAGTTGTTATAGTGGTTATGGTTATGGTTATGGTTGTGGTTATGGTTATGGctcctacgtcgatgcctggggccaagga
IGHDS7                                             ------------------------..................................................----------------------------

                                                   --FR3------><------------------------------------CDR3------------------------------------><--FR4------
                                                    T  Y  Y  C  A  R  D  N  S  C  Y  S  G  Y  G  Y  G  Y  G  C  G  Y  G  Y  G  S  Y  V  D  A  W  G  Q  G 
T02418_F10_JL-011_T7_F10_035.ab1_(reversed)    327 acatactactgtgcaagagataacAGTTGTTATAGTGGTTATGGTTATGGTTATGGTTGTGGTTATGGTTATGGctcctacgtcgatgcctggggccaagga
IGHDS7                                             ------------------------..................................................----------------------------

                                                   --FR3------><-------------------------------------CDR3-------------------------------------><--FR4------
                                                    V  Y  Y  C  A  K  D  V  C  Y  S  G  Y  G  Y  G  Y  G  C  G  Y  G  Y  G  Y  T  L  T  S  M  P  G  A  K 
T02417_D10_JL-010_T7_D10_037.ab1_(reversed)    327 gtgtactactgtgcgaaggatgtTTGTTATAGTGGTTATGGTTATGGTTATGGTTGTGGTTATGGTTATGGTTATACccttacgtcgatgcctggggccaagga
IGHDS7                                             -----------------------......................................................---------------------------

                                                   --FR3------><-------------------------------------CDR3--------------------------------------><--FR4------
                                                    T  Y  Y  C  T  T  V  Q  C  Y  S  G  Y  G  Y  G  Y  G  C  G  Y  G  Y  G  R  R  T  Y  V  D  A  W  G  Q  G 
T02416_C02_JL-009_T7_C02_006.ab1_(reversed)    327 acatactactgtactactgtgcaaTGTTATAGTGGTTATGGTTATGGTTATGGTTGTGGTTATGGTTATGGTagacgaacctacgtcgatgcctggggccaagga
IGHDS7                                             ------------------------................................................---------------------------------

                                                   --FR3------><-------------------------------------CDR3--------------------------------------><--FR4------
                                                    T  Y  Y  C  T  R  D  R  S  C  Y  S  G  Y  V  Y  G  Y  G  C  G  Y  G  Y  G  Y  Y  T  T  Y  A  W  G  Q  G 
T02344_C07_JL-005_T7_C07_030.ab1               306 acatactactgtacaagagatcGTAGTTGTTACAGTGGTTATGTTTATGGTTATGGTTGTGGTTACGGTTATGGTTActatactacatatgcctggggccaagga
IGHDS7                                             ----------------------..........t..........g.....................t...........----------------------------

                                                   --FR3------><-------------------------------------CDR3--------------------------------------><--FR4------
                                                    T  Y  Y  C  A  R  D  R  C  Y  S  G  Y  G  Y  G  Y  G  C  G  Y  G  Y  G  S  T  Y  Y  V  D  A  W  G  Q  G 
T02346_C12_JL-007_T7_C12_046.ab1_(reversed)    306 acatactactgtgcaagagaTCGTTGTTATAGTGGTTATGGTTATGGTTATGGTTGTGGTTATGGTTATGGTTccacatactacgtcgatgcctggggccaagga
IGHDS7                                             --------------------.a...................................................--------------------------------

                                                   --FR3------><-------------------------------------CDR3--------------------------------------><--FR4------
                                                    T  Y  Y  C  T  T  V  H  Q  I  C  V  Y  G  Y  G  Y  G  C  G  Y  G  Y  G  Y  D  H  Y  V  D  A  W  G  Q  G 
JL_012_H11-T7.ab1_(reversed)                   327 acatactactgtactactgtgcaccagatTTGTGTGTATGGTTATGGTTATGGTTGTGGTTATGGTTATGGTTATgaccactacgtcgatgcctggggccaagga
IGHDS7                                             -----------------------------.a...gt.......................................------------------------------

                                                   --FR3------><---------------------------------------CDR3---------------------------------------><--FR4------
                                                    T  Y  Y  C  A  K  D  H  F  F  I  C  Y  G  D  Y  D  Y  D  Y  G  C  G  D  G  Y  N  Y  Y  G  D  A  W  G  Q  G 
JL_009_C12-T7.ab1_(reversed)                   306 acatactactgtgcgaaggatcattttttTATTTGTTATGGTGATTATGATTATGATTATGGTTGTGGTGATGGTTATaattactacggcgatgcctggggccaagga
IGHDS7                                             -----------------------------..g.......a...g.....g.....g.............t........------------------------------

                                                   --FR3------><---------------------------------------CDR3---------------------------------------><--FR4------
                                                    T  Y  Y  C  A  K  D  H  F  F  I  C  Y  G  D  Y  D  Y  D  Y  G  C  G  D  G  Y  N  Y  Y  G  D  A  W  G  Q  G 
JL_009_E06-T7.ab1_(reversed)                   306 acatactactgtgcgaaggatcattttttTATTTGTTATGGTGATTATGATTATGATTATGGTTGTGGTGATGGTTATaattactacggcgatgcctggggccaagga
IGHDS7                                             -----------------------------..g.......a...g.....g.....g.............t........------------------------------

                                                   --FR3------><---------------------------------------CDR3---------------------------------------><--FR4------
                                                    T  Y  Y  C  A  K  E  S  C  Y  S  G  Y  G  Y  G  Y  G  C  G  Y  H  Y  G  Y  T  K  Y  Y  V  D  A  W  G  Q  G 
JL_009_F02-T7.ab1_(reversed)                   306 acatactactgtgcgaaggagAGTTGTTATAGTGGTTATGGTTATGGTTATGGTTGTGGTTATCATTATGGTTATACcaaatactacgtcgatgcctggggccaagga
IGHDS7                                             ---------------------..........................................gg............-------------------------------

                                                   --FR3------><---------------------------------------CDR3---------------------------------------><--FR4------
                                                    T  Y  Y  C  A  K  D  H  F  F  I  C  Y  G  D  Y  D  Y  D  Y  G  C  G  D  G  Y  N  Y  Y  G  D  A  W  G  Q  G 
JL_009_H11-T7.ab1_(reversed)                   306 acatactactgtgcgaaggatcattttttTATTTGTTATGGTGATTATGATTATGATTATGGTTGTGGTGATGGTTATaattactacggcgatgcctggggccaagga
IGHDS7                                             -----------------------------..g.......a...g.....g.....g.............t........------------------------------

                                                   --FR3------><----------------------------------------CDR3-----------------------------------------><--FR4------
                                                    T  Y  Y  C  T  T  V  H  T  S  C  Y  S  G  Y  G  Y  G  Y  G  C  G  Y  G  Y  G  F  L  I  Y  V  D  A  W  G  Q  G 
JL_002_B05-T7.ab1                              306 acatactactgtactactgtgcacacTAGTTGTTATAGTGGTTATGGTTATGGTTATGGTTGTGGTTATGGTTATGGTTttttgatttacgtcgatgcctggggccaagga
IGHDS7                                             --------------------------.....................................................--------------------------------

                                                   --FR3------><----------------------------------------CDR3-----------------------------------------><--FR4------
                                                    T  Y  Y  C  T  T  V  H  T  S  C  Y  S  G  Y  G  Y  G  Y  G  C  G  Y  G  Y  G  F  L  I  Y  V  D  A  W  G  Q  G 
JL_002_B07-T7.ab1                              306 acatactactgtactactgtgcacacTAGTTGTTATAGTGGTTATGGTTATGGTTATGGTTGTGGTTATGGTTATGGTTttttgatttacgtcgatgcctggggccaagga
IGHDS7                                             --------------------------.....................................................--------------------------------

                                                   --FR3------><----------------------------------------CDR3-----------------------------------------><--FR4------
                                                    T  Y  Y  C  T  T  V  H  Q  K  K  R  S  C  Y  S  G  Y  G  Y  G  Y  G  C  G  Y  G  Y  Y  Y  V  D  A  W  G  Q  G 
T02344_G08_JL-005_T7_G08_026.ab1_(reversed)    306 acatactactgtactactgtgcaccaaaaaaaacGTAGTTGTTATAGTGGTTATGGTTATGGTTATGGTTGTGGTTATGGTTATtactacgtcgatgcctggggccaagga
IGHDS7                                             ----------------------------------..................................................---------------------------

                                                   --FR3------><----------------------------------------CDR3-----------------------------------------><--FR4------
                                                    T  Y  Y  C  A  R  T  Q  K  S  C  N  S  G  Y  N  Y  H  Y  G  C  G  Y  G  S  G  Y  A  Y  Y  V  D  A  W  G  Q  G 
T02347_G03_JL-008_T7_G03_010.ab1               306 acatattactgtgcaagaacccaaaaaAGTTGTAATAGTGGTTATAATTATCATTATGGTTGTGGTTATGGTAGTGGTTAcgcttactacgtcgatgcctggggccaagga
IGHDS7                                             ---------------------------......t...........gg....gg...................ta......-------------------------------

                                                   --FR3------><------------------------------------------CDR3------------------------------------------><--FR4------
                                                    T  Y  Y  C  T  T  V  L  V  L  D  T  S  C  Y  S  G  Y  G  Y  G  Y  G  C  G  Y  G  Y  G  Y  Y  V  D  A  W  G  Q  G 
T02416_B06_JL-009_T7_B06_023.ab1               327 acatactactgtactactgtgttggttttggatacaAGTTGTTATAGTGGTTATGGTTATGGTTATGGTTGTGGTTATGGTTATGGTTactacgtcgatgcctggggccaagga
IGHDS7                                             ------------------------------------....................................................--------------------------

                                                   --FR3------><----------------CDR3-----------------><--FR4------
                                                    V  Y  Y  C  A  K  E  S  S  Y  S  G  Y  G  Y  D  A  W  G  Q  G 
T02416_G04_JL-009_T7_G04_010.ab1_(reversed)    306 gtgtactactgtgcgaaggaaaGTAGTTATAGTGGTTATGGTTATgatgcctggggccaagga
IGHDS8                                             ----------------------.......................------------------

                                                   --FR3------><------------------CDR3------------------><--FR4------
                                                    T  Y  Y  C  A  R  W  N  Y  G  Y  A  Y  S  Y  R  S  A  W  G  Q  G 
T02345_E09_JL-006_T7_E09_036.ab1_(reversed)    306 acatactactgtgcaaggtggaaTTATGGTTATGCTTATAGTTATagatccgcctggggccaagga
IGHDS8                                             -----------------------...........g..........---------------------

                                                   --FR3------><------------------CDR3------------------><--FR4------
                                                    T  Y  Y  C  A  R  W  N  Y  G  Y  A  Y  S  Y  R  S  A  W  G  Q  G 
T02346_F10_JL-007_T7_F10_035.ab1_(reversed)    306 acatactactgtgcaaggtggaaTTATGGTTATGCTTATAGTTATagatccgcctggggccaagga
IGHDS8                                             -----------------------...........g..........---------------------

                                                   --FR3------><------------------CDR3------------------><--FR4------
                                                    T  Y  Y  C  A  K  S  S  Y  S  G  Y  G  Y  S  I  D  A  W  G  R  G 
T02347_D04_JL-008_T7_D04_013.ab1               306 acatactactgtgcgaagaGTAGTTATAGTGGTTATGGTtatagtatagacgcctggggccgaggg
IGHDS8                                             -------------------....................---------------------------

                                                   --FR3------><------------------CDR3------------------><--FR4------
                                                    T  Y  Y  C  A  N  M  V  I  V  P  I  Y  Y  G  I  D  A  W  G  R  G 
T02347_E09_JL-008_T7_E09_036.ab1_(reversed)    306 acatactactgtgcaaaTATGGTTATAGTTccaatttactatggtatagacgcctggggccgaggg
IGHDS8                                             -----------------.............------------------------------------

                                                   --FR3------><-------------------CDR3--------------------><--FR4------
                                                    T  Y  Y  C  A  S  F  C  I  G  Y  G  Y  G  Y  S  Y  Q  T  W  G  Q  G 
JL_012_D05-T7.ab1_(reversed)                   327 acatactactgtgcaagtttTTGTATTGGTTATGGTTATGGTTATAGTTAccagacctggggccaagga
IGHDS8                                             --------------------..a..g........................-------------------

                                                   --FR3------><-------------------CDR3--------------------><--FR4------
                                                    T  Y  Y  C  A  N  C  G  Y  D  Y  G  Y  S  L  M  I  D  T  W  G  R  G 
T02344_A10_JL-005_T7_A10_040.ab1_(reversed)    306 acatactactgtgcaaATTGTGGTTATGATTATGGTTATAGTctgatgatagacacctggggccgaggg
IGHDS8                                             ----------------..a.........g.............---------------------------

                                                   --FR3------><-------------------CDR3--------------------><--FR4------
                                                    T  Y  Y  C  A  R  R  D  W  S  D  S  G  W  G  Y  L  D  A  W  G  Q  G 
T02344_A11_JL-005_T7_A11_048.ab1               306 acatactactgtgcgagaagagattGGAGTGATAGTGGTTGGGGTtatctcgatgcctggggccaagga
IGHDS8                                             -------------------------.t...t.........at...------------------------

                                                   --FR3------><-------------------CDR3--------------------><--FR4------
                                                    T  Y  Y  C  A  R  C  G  Y  G  Y  G  Y  T  Y  A  Y  I  A  W  G  Q  G 
T02344_H01_JL-005_T7_H01_001.ab1_(reversed)    306 acatactactgtgcaaggtGTGGTTATGGTTATGGTTATACGTATGCTTATAttgcctggggccaagga
IGHDS8                                             -------------------.....................gt....g.....-----------------

                                                   --FR3------><-------------------CDR3--------------------><--FR4------
                                                    T  Y  Y  C  A  R  R  G  Y  G  V  S  Y  G  Y  Y  V  D  A  W  G  Q  G 
T02345_E11_JL-006_T7_E11_044.ab1               306 acatactactgtgcgaggagaGGTTATGGTGTTAGTTATGGgtactacgtcgatgcctggggccaagga
IGHDS8                                             ---------------------.........ta.........----------------------------

                                                   --FR3------><-------------------CDR3--------------------><--FR4------
                                                    T  Y  Y  C  A  K  D  S  G  Y  G  Y  G  Y  S  Y  V  D  A  W  G  Q  G 
T02345_F04_JL-006_T7_F04_011.ab1               306 acatactactgtgcgaaggaTAGTGGTTATGGTTATGGTTATAGctacgtcgatgcctggggccaagga
IGHDS8                                             --------------------........................-------------------------

                                                   --FR3------><-------------------CDR3--------------------><--FR4------
                                                    T  Y  Y  C  A  R  R  D  W  S  D  S  G  W  G  Y  L  D  A  W  G  Q  G 
T02347_A11_JL-008_T7_A11_048.ab1               306 acatactactgtgcgagaagagattGGAGTGATAGTGGTTGGGGTtatctcgatgcctggggccaagga
IGHDS8                                             -------------------------.t...t.........at...------------------------

                                                   --FR3------><---------------------CDR3---------------------><--FR4------
                                                    T  Y  Y  C  T  S  G  Y  G  F  G  Y  S  Y  G  G  G  I  D  A  W  G  R  G 
T02344_H10_JL-005_T7_H10_033.ab1               306 acatactactgtacaagTGGTTATGGTTTTGGTTATAGTTATGGaggtggtatagacgcctggggccgaggg
IGHDS8                                             -----------------...........a...............----------------------------

                                                   --FR3------><---------------------CDR3---------------------><--FR4------
                                                    T  Y  Y  C  T  T  V  H  L  S  G  Y  G  Y  G  Y  S  Y  G  T  W  G  Q  G 
T02345_E06_JL-006_T7_E06_020.ab1_(reversed)    306 acatactactgtactactgtgcacctaAGTGGTTATGGTTATGGTTATAGTTATggtacctggggccaagga
IGHDS8                                             ---------------------------...........................------------------

                                                   --FR3------><---------------------CDR3---------------------><--FR4------
                                                    T  Y  Y  C  A  N  Y  S  G  Y  G  Y  G  Y  S  Y  G  F  G  A  W  G  R  G 
T02345_F10_JL-006_T7_F10_035.ab1               306 acatactactgtgcgaaTTATAGTGGTTATGGTTATGGTTATAGTtatggttttggggcctggggccgaggg
IGHDS8                                             -----------------............................---------------------------

                                                   --FR3------><---------------------CDR3---------------------><--FR4------
                                                    T  Y  Y  C  A  R  Y  S  Y  G  Y  S  Y  G  Y  N  Y  V  D  A  W  G  Q  G 
T02346_A05_JL-007_T7_A05_024.ab1               306 acatactactgtgcaagaTATAGTTATGGTTATAGTTATGGTTAcaactacgtcgatgcctggggccaagga
IGHDS8                                             ------------------...g......................----------------------------

                                                   --FR3------><---------------------CDR3---------------------><--FR4------
                                                    T  Y  Y  C  T  T  V  H  L  V  M  V  M  V  I  E  G  I  D  A  W  G  R  G 
T02347_E10_JL-008_T7_E10_036.ab1_(reversed)    306 acatactactgtactactgtgcaccTGGTTATGGTTATGGTTATAGagggtatagacgcctggggccgaggg
IGHDS8                                             -------------------------.....................--------------------------

                                                   --FR3------><---------------------CDR3---------------------><--FR4------
                                                    T  Y  Y  C  T  T  V  R  S  Y  S  G  Y  G  Y  G  Y  S  Y  A  W  G  Q  G 
JL_012_G04-T7.ab1_(reversed)                   327 acatactactgtactactgtgcGTAGTTATAGTGGTTATGGTTATGGTTATAGTTatgcctggggccaagga
IGHDS8                                             ----------------------.................................-----------------

                                                   --FR3------><----------------------CDR3-----------------------><--FR4------
                                                    T  Y  Y  C  A  N  S  G  Y  G  Y  G  Y  S  Y  G  Y  G  I  D  A  W  G  R  G 
T02344_E02_JL-005_T7_E02_004.ab1               306 acatactactgtgcgaaTAGTGGTTATGGTTATGGTTATAGTTATGGTtatggtatagacgcctggggccgaggg
IGHDS8                                             -----------------...............................---------------------------

                                                   --FR3------><----------------------CDR3-----------------------><--FR4------
                                                    T  Y  Y  C  A  R  E  D  S  G  Y  G  Y  G  Y  S  F  G  I  D  A  W  G  R  G 
T02344_G02_JL-005_T7_G02_002.ab1_(reversed)    306 acatactactgtgcaagagaggATAGTGGTTATGGTTATGGTTATAGTtttggtatagacgcctggggccgaggg
IGHDS8                                             ----------------------..........................---------------------------

                                                   --FR3------><----------------------CDR3-----------------------><--FR4------
                                                    T  Y  Y  C  A  R  E  D  S  G  Y  G  Y  G  Y  S  F  G  I  D  A  W  G  R  G 
T02345_C12_JL-006_T7_C12_046.ab1_(reversed)    306 acatactactgtgcaagagaggATAGTGGTTATGGTTATGGTTATAGTtttggtatagacgcctggggccgaggg
IGHDS8                                             ----------------------..........................---------------------------

                                                   --FR3------><----------------------CDR3-----------------------><--FR4------
                                                    T  Y  Y  C  A  N  Y  N  S  Y  G  Y  G  Y  N  Y  A  L  I  D  A  W  G  R  G 
T02345_H04_JL-006_T7_H04_009.ab1               306 acatactactgtgcaaaTTATAATAGTTATGGTTATGGTTATAATTATGcccttatagacgcctggggccgaggg
IGHDS8                                             -----------------.....g.g..................g.....--------------------------

                                                   --FR3------><----------------------CDR3-----------------------><--FR4------
                                                    T  Y  Y  C  A  R  D  Y  G  Y  G  Y  S  Y  G  L  N  G  I  D  A  W  G  R  G 
T02346_B09_JL-007_T7_B09_039.ab1_(reversed)    306 acatactactgtgcaagagaTTATGGTTATGGTTATAGTTATGGTctcaatggtatagacgcctggggccgaggg
IGHDS8                                             --------------------.........................------------------------------

                                                   --FR3------><----------------------CDR3-----------------------><--FR4------
                                                    T  Y  Y  C  A  R  G  S  S  G  I  G  Y  A  Y  S  Y  A  L  D  A  W  G  R  G 
T02346_E12_JL-007_T7_E12_044.ab1               306 acatattactgtgcaagaggaagTAGTGGTATTGGTTATGCTTATAGTtatgctctagacgcctggggccgaggg
IGHDS8                                             -----------------------.......ta........g.......---------------------------

                                                   --FR3------><----------------------CDR3-----------------------><--FR4------
                                                    T  Y  Y  C  A  R  G  S  S  G  I  G  Y  A  Y  S  Y  A  L  D  A  W  G  R  G 
T02346_G06_JL-007_T7_G06_018.ab1               306 acatattactgtgcaagaggaagTAGTGGTATTGGTTATGCTTATAGTtatgctctagacgcctggggccgaggg
IGHDS8                                             -----------------------.......ta........g.......---------------------------

                                                   --FR3------><----------------------CDR3-----------------------><--FR4------
                                                    T  Y  Y  C  A  R  Y  S  G  Y  G  Y  G  Y  S  S  N  G  I  D  A  W  G  R  G 
T02346_G11_JL-007_T7_G11_042.ab1               306 acatactactgtgcaagaTATAGTGGTTATGGTTATGGTTATAGTTctaatggtatagacgcctggggccgaggg
IGHDS8                                             ------------------............................-----------------------------

                                                   --FR3------><----------------------CDR3-----------------------><--FR4------
                                                    T  Y  Y  C  A  N  Y  N  S  Y  G  Y  G  Y  N  Y  A  L  I  D  A  W  G  R  G 
T02347_A12_JL-008_T7_A12_048.ab1               306 acatactactgtgcaaaTTATAATAGTTATGGTTATGGTTATAATTATGcccttatagacgcctggggccgaggg
IGHDS8                                             -----------------.....g.g..................g.....--------------------------

                                                   --FR3------><----------------------CDR3-----------------------><--FR4------
                                                    T  Y  Y  C  A  K  D  F  S  Y  S  G  Y  G  Y  G  Y  S  Y  G  A  W  G  R  G 
T02347_C11_JL-008_T7_C11_046.ab1               306 acatactactgtgcaaaagatttTAGTTATAGTGGTTATGGTTATGGTtatagttatggcgcctggggccgaggg
IGHDS8                                             -----------------------.........................---------------------------

                                                   --FR3------><----------------------CDR3-----------------------><--FR4------
                                                    T  Y  Y  C  A  R  G  Y  G  D  G  Y  S  Y  G  Y  Y  G  I  D  A  W  G  R  G 
T02347_H11_JL-008_T7_H11_041.ab1_(reversed)    306 acatactactgtgcaagagGTTATGGTGATGGTTATAGTTATGGttactatggtatagacgcctggggccgaggg
IGHDS8                                             -------------------........t................-------------------------------

                                                   --FR3------><------------------------CDR3------------------------><--FR4------
                                                    T  Y  Y  C  S  R  S  D  S  D  D  G  Y  V  Y  S  Y  A  S  S  A  A  W  G  Q  G 
JL_009_B06-T7.ab1_(reversed)                   306 acatactactgttcaaggAGTGATAGTGATGATGGTTATGTTTATAGTTATGCTTcttctgctgcctggggccaagga
IGHDS8                                             ------------------...t......g.t.........g...........g..-----------------------

                                                   --FR3------><------------------------CDR3------------------------><--FR4------
                                                    T  Y  Y  C  S  R  S  D  S  D  D  G  Y  V  Y  S  Y  A  S  S  A  A  W  G  Q  G 
JL_009_C09-T7.ab1_(reversed)                   306 acatactactgttcaaggAGTGATAGTGATGATGGTTATGTTTATAGTTATGCTTcttctgctgcctggggccaagga
IGHDS8                                             ------------------...t......g.t.........g...........g..-----------------------

                                                   --FR3------><------------------------CDR3------------------------><--FR4------
                                                    T  Y  Y  C  A  S  Y  S  G  Y  G  Y  G  I  S  R  W  H  Y  V  D  A  W  G  Q  G 
T02417_C04_JL-010_T7_C04_014.ab1_(reversed)    327 acatactactgtgcaagTTATAGTGGTTATGGTTATGGTATTAGTagatggcactacgtcgatgcctggggccaagga
IGHDS8                                             -----------------......................ta....---------------------------------

                                                   --FR3------><------------------------CDR3------------------------><--FR4------
                                                    T  Y  Y  C  A  S  G  D  G  Y  G  D  S  Y  G  D  T  Y  D  I  D  A  W  G  R  G 
T02344_A09_JL-005_T7_A09_040.ab1_(reversed)    306 acatactactgtgcaagTGGTGATGGTTATGGTGATAGTTATGGAGATACatatgatatagacgcctggggccgaggg
IGHDS8                                             -----------------....t...........t..........tt....----------------------------

                                                   --FR3------><------------------------CDR3------------------------><--FR4------
                                                    T  Y  Y  C  A  R  D  G  L  G  Y  G  F  S  S  A  Y  T  K  S  D  A  W  G  R  G 
T02344_B05_JL-005_T7_B05_023.ab1               306 acatactactgtgcaagagaTGGTTTAGGTTATGGTTTTAGTTCTGCTTATACaaaatcagacgcctggggccgaggg
IGHDS8                                             --------------------.....at..........a.....a..g......-------------------------

                                                   --FR3------><------------------------CDR3------------------------><--FR4------
                                                    V  Y  Y  C  A  K  E  Y  S  G  Y  G  Y  G  Y  S  Y  G  G  I  D  A  W  G  R  G 
T02344_D05_JL-005_T7_D05_021.ab1               306 gtgtactactgtgcgaaggaaTATAGTGGTTATGGTTATGGTTATAGttatggtggtatagacgcctggggccgaggg
IGHDS8                                             ---------------------..........................-------------------------------

                                                   --FR3------><------------------------CDR3------------------------><--FR4------
                                                    T  Y  Y  C  A  K  S  Y  S  G  Y  G  V  G  Y  S  P  Y  Y  V  A  A  W  G  Q  G 
T02344_G07_JL-005_T7_G07_026.ab1               306 acatactactgtgcgaagAGTTATAGTGGTTATGGTGTTGGTTATAGTccttactacgtcgctgcctggggccaagga
IGHDS8                                             ------------------..................ta..........------------------------------

                                                   --FR3------><------------------------CDR3------------------------><--FR4------
                                                    T  Y  Y  C  A  K  F  Y  S  G  Y  G  Y  G  Y  R  K  Y  G  I  D  A  W  G  R  G 
T02344_H09_JL-005_T7_H09_033.ab1               306 acatactactgtgcgaagttcTATAGTGGTTATGGTTATGGTTATAGgaaatatggtatagacgcctggggccgaggg
IGHDS8                                             ---------------------..........................-------------------------------

                                                   --FR3------><------------------------CDR3------------------------><--FR4------
                                                    T  Y  Y  C  A  T  H  S  G  Y  G  Y  G  Y  S  Y  A  N  Y  V  D  A  W  G  Q  G 
T02345_B09_JL-006_T7_B09_039.ab1_(reversed)    306 acatactactgtgcaacccATAGTGGTTATGGTTATGGTTATAGTTATGccaactacgtcgatgcctggggccaagga
IGHDS8                                             -------------------..............................-----------------------------

                                                   --FR3------><------------------------CDR3------------------------><--FR4------
                                                    T  Y  Y  C  A  K  D  L  S  G  Y  G  Y  G  Y  S  P  Y  G  I  D  A  W  G  R  G 
T02347_C06_JL-008_T7_C06_022.ab1_(reversed)    306 acatactactgtgcgaaggatctTAGTGGTTATGGTTATGGTTATAGcccctatggtatagacgcctggggccgaggg
IGHDS8                                             -----------------------........................-------------------------------

                                                   --FR3------><------------------------CDR3------------------------><--FR4------
                                                    T  Y  Y  C  A  S  Y  S  G  Y  G  Y  G  Y  S  R  W  H  Y  V  D  A  W  G  Q  G 
JL_012_H12-T7.ab1_(reversed)                   327 acatactactgtgcaagTTATAGTGGTTATGGTTATGGTTATAGTagatggcactacgtcgatgcctggggccaagga
IGHDS8                                             -----------------............................---------------------------------

                                                   --FR3------><-------------------------CDR3--------------------------><--FR4------
                                                    T  Y  Y  C  A  R  D  S  G  Y  G  Y  G  Y  S  Y  G  Y  T  K  K  D  A  W  G  R  G 
T02345_B05_JL-006_T7_B05_023.ab1               306 acatactactgtgcaagggaTAGTGGTTATGGTTATGGTTATAGTTATGGTTATACaaagaaagacgcctggggccgaggg
IGHDS8                                             --------------------....................................-------------------------

                                                   --FR3------><-------------------------CDR3--------------------------><--FR4------
                                                    T  Y  Y  C  A  R  C  Y  T  G  Y  D  Y  G  Y  S  Y  C  Y  D  I  D  V  W  G  R  G 
T02346_D03_JL-007_T7_D03_013.ab1_(reversed)    306 acatactactgtgcaagatGTTATACTGGTTATGATTATGGTTATAGTTAttgttatgacatagacgtctggggccgaggg
IGHDS8                                             -------------------......g........g...............-------------------------------

                                                   --FR3------><-------------------------CDR3--------------------------><--FR4------
                                                    T  Y  Y  C  A  R  G  S  G  Y  G  Y  G  Y  S  Y  D  N  Y  Y  V  D  A  W  G  Q  G 
T02347_A10_JL-008_T7_A10_040.ab1_(reversed)    306 acatactactgtgcaagaggTAGTGGTTATGGTTATGGTTATAGTTATGataactactacgtcgatgcctggggccaagga
IGHDS8                                             --------------------.............................--------------------------------

                                                   --FR3------><-------------------------CDR3--------------------------><--FR4------
                                                    T  Y  Y  C  A  G  D  Y  S  G  A  G  T  G  Y  S  Y  G  D  Y  V  D  A  W  G  Q  G 
T02347_G07_JL-008_T7_G07_026.ab1_(reversed)    306 acatactactgtgcaggtgaTTATAGTGGTGCTGGTACTGGTTATAGTTATGGTgactacgtcgatgcctggggccaagga
IGHDS8                                             --------------------..........ta....ta................---------------------------

                                                   --FR3------><-------------------------CDR3--------------------------><--FR4------
                                                    T  Y  Y  C  T  T  V  H  Q  P  Y  S  G  Y  G  Y  G  Y  T  S  I  D  A  W  G  R  G 
T02347_H04_JL-008_T7_H04_009.ab1_(reversed)    306 acatactactgtactactgtgcaccagccTTATAGTGGTTATGGTTATGGTTATACTTctatagacgcctggggccgaggg
IGHDS8                                             -----------------------------..........................g..-----------------------

                                                   --FR3------><---------------------------CDR3---------------------------><--FR4------
                                                    T  Y  Y  C  A  K  R  K  K  R  D  S  G  Y  G  Y  G  Y  S  F  G  V  D  A  W  G  Q  G 
T02344_F12_JL-005_T7_F12_043.ab1               306 acatactactgtgcaaaaagaaaaaaacgagATAGTGGTTATGGTTATGGTTATAGTTTTGGTgtcgatgcctggggccaagga
IGHDS8                                             -------------------------------...........................a....---------------------

                                                   --FR3------><---------------------------CDR3---------------------------><--FR4------
                                                    T  Y  Y  C  A  R  D  S  S  A  S  G  D  D  Y  G  Y  S  Y  G  N  Y  D  A  W  G  Q  G 
T02345_F06_JL-006_T7_F06_019.ab1_(reversed)    306 acatactactgtgcaagagataGTAGTGCCAGTGGTGATGATTATGGTTATAGTTATGGTAATtacgatgcctggggccaagga
IGHDS8                                             ----------------------.....tat......t...g...................t..---------------------

                                                   --FR3------><---------------------------CDR3---------------------------><--FR4------
                                                    T  Y  Y  C  A  R  D  S  S  A  S  G  D  D  Y  G  Y  S  Y  G  N  Y  D  A  W  G  Q  G 
T02346_F06_JL-007_T7_F06_019.ab1_(reversed)    306 acatactactgtgcaagagataGTAGTGCCAGTGGTGATGATTATGGTTATAGTTATGGTAATtacgatgcctggggccaagga
IGHDS8                                             ----------------------.....tat......t...g...................t..---------------------

                                                   --FR3------><----------------------------CDR3-----------------------------><--FR4------
                                                    T  Y  Y  C  T  T  V  H  H  S  G  Y  G  Y  G  Y  S  Y  G  S  Y  Y  V  D  A  W  G  Q  G 
JL_003_A08-T7.ab1_(reversed)                   327 acatactactgtactactgtgcaccaTAGTGGTTATGGTTATGGTTATAGTTATGGctcatactacgtcgatgcctggggccaagga
IGHDS8                                             --------------------------..............................-------------------------------

                                                   --FR3------><----------------------------CDR3-----------------------------><--FR4------
                                                    T  Y  Y  C  T  T  V  H  H  S  G  Y  G  Y  G  Y  S  Y  G  S  Y  Y  V  D  A  W  G  Q  G 
JL_003_C03-T7.ab1_(reversed)                   327 acatactactgtactactgtgcaccaTAGTGGTTATGGTTATGGTTATAGTTATGGctcatactacgtcgatgcctggggccaagga
IGHDS8                                             --------------------------..............................-------------------------------

                                                   --FR3------><----------------------------CDR3-----------------------------><--FR4------
                                                    T  Y  Y  C  T  T  V  H  H  S  G  Y  G  Y  G  Y  S  Y  G  S  Y  Y  V  D  A  W  G  Q  G 
JL_003_C04-T7.ab1_(reversed)                   327 acatactactgtactactgtgcaccaTAGTGGTTATGGTTATGGTTATAGTTATGGctcatactacgtcgatgcctggggccaagga
IGHDS8                                             --------------------------..............................-------------------------------

                                                   --FR3------><----------------------------CDR3-----------------------------><--FR4------
                                                    T  Y  Y  C  T  T  V  H  H  S  G  Y  G  Y  G  Y  S  Y  G  S  Y  Y  V  D  A  W  G  Q  G 
JL_003_D01-T7.ab1_(reversed)                   327 acatactactgtactactgtgcaccaTAGTGGTTATGGTTATGGTTATAGTTATGGctcatactacgtcgatgcctggggccaagga
IGHDS8                                             --------------------------..............................-------------------------------

                                                   --FR3------><----------------------------CDR3-----------------------------><--FR4------
                                                    T  Y  Y  C  T  T  V  H  H  S  G  Y  G  Y  G  Y  S  Y  G  S  Y  Y  V  D  A  W  G  Q  G 
S2351_32_H04_016.ab1                           327 acatactactgtactactgtgcaccaTAGTGGTTATGGTTATGGTTATAGTTATGGctcatactacgtcgatgcctggggccaagga
IGHDS8                                             --------------------------..............................-------------------------------

                                                   --FR3------><----------------------------CDR3-----------------------------><--FR4------
                                                    T  Y  Y  C  T  T  V  H  Q  Y  Y  S  G  Y  G  Y  G  Y  S  Y  G  F  F  D  A  W  G  Q  G 
S2351_39_G05_013.ab1                           327 acatactactgtactactgtgcaccagtaTTATAGTGGTTATGGTTATGGTTATAGTTATGGTttcttcgatgcctggggccaagga
IGHDS8                                             -----------------------------..................................------------------------

                                                   --FR3------><----------------------------CDR3-----------------------------><--FR4------
                                                    T  Y  Y  C  T  T  V  H  Q  Y  Y  S  G  Y  G  Y  G  Y  S  Y  G  F  F  D  A  W  G  Q  G 
T02418_E04_JL-011_T7_E04_012.ab1               327 acatactactgtactactgtgcaccagtaTTATAGTGGTTATGGTTATGGTTATAGTTATGGTttcttcgatgcctggggccaagga
IGHDS8                                             -----------------------------..................................------------------------

                                                   --FR3------><----------------------------CDR3-----------------------------><--FR4------
                                                    T  Y  Y  C  A  R  V  F  S  G  Y  G  Y  G  Y  S  Y  G  L  D  Y  G  I  D  A  W  G  R  G 
T02344_A03_JL-005_T7_A03_016.ab1_(reversed)    306 acatactactgtgcaagagtaTTTAGTGGTTATGGTTATGGTTATAGTTATGGTTtagactatggtatagacgcctggggccgaggg
IGHDS8                                             ---------------------.a................................--------------------------------

                                                   --FR3------><----------------------------CDR3-----------------------------><--FR4------
                                                    T  Y  Y  C  A  C  N  Y  G  Y  G  Y  S  Y  I  Y  Y  S  H  S  R  Y  V  D  A  W  G  Q  G 
T02344_C10_JL-005_T7_C10_038.ab1               306 acatactactgtgcatgcaaTTATGGTTATGGTTATAGTTATATTTATtatagccatagccgctacgtcgatgcctggggccaagga
IGHDS8                                             --------------------......................gg....---------------------------------------

                                                   --FR3------><----------------------------CDR3-----------------------------><--FR4------
                                                    T  Y  Y  C  T  T  V  L  F  Y  S  D  Y  G  Y  G  N  S  D  G  F  A  I  D  A  W  G  R  G 
T02344_D02_JL-005_T7_D02_005.ab1_(reversed)    306 acatactactgtactactgtgttgttTTATAGTGATTATGGTTATGGTAATAGCGATGGgtttgctatagacgcctggggccgaggg
IGHDS8                                             --------------------------........g.............t....tt....----------------------------

                                                   --FR3------><----------------------------CDR3-----------------------------><--FR4------
                                                    T  Y  Y  C  A  K  G  G  Y  S  G  Y  G  Y  G  Y  S  Y  G  Y  G  G  I  D  A  W  G  R  G 
T02344_E05_JL-005_T7_E05_020.ab1               306 acatactactgtgcgaagggcgGTTATAGTGGTTATGGTTATGGTTATAGTTATGGTTATggaggtatagacgcctggggccgaggg
IGHDS8                                             ----------------------......................................---------------------------

                                                   --FR3------><----------------------------CDR3-----------------------------><--FR4------
                                                    T  Y  Y  C  A  K  D  L  L  D  Y  S  G  Y  G  Y  G  Y  I  Y  Y  A  L  D  A  W  G  R  G 
T02346_C07_JL-007_T7_C07_030.ab1_(reversed)    306 acatactactgtgcgaaggatctgttggaTTATAGTGGTTATGGTTATGGTTATAtttactatgcattagacgcctggggccgaggg
IGHDS8                                             -----------------------------..........................--------------------------------

                                                   --FR3------><----------------------------CDR3-----------------------------><--FR4------
                                                    T  Y  Y  C  A  S  Y  F  G  Y  S  G  Y  G  Y  G  Y  S  Y  G  F  Y  V  N  A  W  G  Q  G 
T02347_G04_JL-008_T7_G04_010.ab1_(reversed)    306 acatactactgtgcaagttatttTGGCTATAGTGGTTATGGTTATGGTTATAGTTATGGTTtctacgtcaatgcctggggccaagga
IGHDS8                                             -----------------------.a.t..................................--------------------------

                                                   --FR3------><------------------------------CDR3------------------------------><--FR4------
                                                    T  Y  Y  C  A  T  Q  R  S  Y  S  G  Y  G  Y  G  Y  S  Y  G  F  Y  G  I  D  A  W  G  R  G 
T02347_B03_JL-008_T7_B03_015.ab1_(reversed)    306 acatactactgtgcaacacaacGTAGTTATAGTGGTTATGGTTATGGTTATAGTTATGGtttctatggtatagacgcctggggccgaggg
IGHDS8                                             ----------------------.....................................-------------------------------

                                                   --FR3------><------------------------------CDR3------------------------------><--FR4------
                                                    T  Y  Y  C  T  T  V  H  Q  I  Y  S  G  Y  G  V  G  Y  S  Y  G  Y  G  I  D  A  W  G  R  G 
T02347_F09_JL-008_T7_F09_035.ab1_(reversed)    306 acatactactgtactactgtgcaccagatcTATAGTGGTTATGGTGTTGGTTATAGTTATGGctatggtatagacgcctggggccgaggg
IGHDS8                                             ------------------------------...............ta...............----------------------------

                                                   --FR3------><-------------------------------CDR3--------------------------------><--FR4------
                                                    T  Y  Y  C  A  R  D  Y  S  Y  S  G  Y  G  Y  G  Y  S  Y  G  Y  Q  Y  Y  V  D  A  W  G  Q  G 
T02416_F03_JL-009_T7_F03_011.ab1               327 acatactactgtgcaagagattaTAGTTATAGTGGTTATGGTTATGGTTATAGTTATGGTTAccagtactacgtcgatgcctggggccaagga
IGHDS8                                             -----------------------.......................................-------------------------------

                                                   --FR3------><-------------------------------CDR3--------------------------------><--FR4------
                                                    T  Y  Y  C  T  T  V  H  Q  L  S  G  Y  A  Y  G  Y  S  Y  A  I  Y  Y  G  I  D  A  W  G  R  G 
T02345_D12_JL-006_T7_D12_045.ab1_(reversed)    306 acatactactgtactactgtgcaccagttgAGTGGTTATGCTTATGGTTATAGTTATGctatttactatggtatagacgcctggggccgaggg
IGHDS8                                             ------------------------------..........g.................-----------------------------------

                                                   --FR3------><---------------------------------CDR3---------------------------------><--FR4------
                                                    T  Y  Y  C  T  T  V  H  Q  I  F  G  D  D  Y  G  Y  S  Y  G  V  I  Y  Y  G  I  D  A  W  G  R  G 
T02346_F08_JL-007_T7_F08_027.ab1               306 acatactactgtactactgtgcaccagattttTGGTGATGATTATGGTTATAGTTATGGTgtaatttactatggtatagacgcctggggccgaggg
IGHDS8                                             --------------------------------....t...g...................------------------------------------

                                                   --FR3------><---------------------------------CDR3---------------------------------><--FR4------
                                                    T  Y  Y  C  T  T  V  H  Q  I  W  S  Y  S  G  D  D  Y  G  W  S  Y  G  Y  Y  V  D  A  W  G  Q  G 
T02347_E04_JL-008_T7_E04_012.ab1_(reversed)    306 acatactactgtactactgtgcaccagatttGGAGTTATAGTGGTGATGATTATGGTTGGAGTTATGGTTattacgtcgatgcctggggccaagga
IGHDS8                                             -------------------------------.t............t...g........at..........--------------------------

                                                   --FR3------><------------------------------------CDR3------------------------------------><--FR4------
                                                    T  Y  Y  C  T  T  V  H  Q  I  F  F  V  C  G  Y  G  Y  G  Y  S  Y  G  C  L  C  D  V  D  A  W  G  Q  G 
T02416_E08_JL-009_T7_E08_028.ab1               327 acatactactgtactactgtgcaccagattttttttgtTTGTGGTTATGGTTATGGTTATAGTTATGGTTgcttgtgcgacgtcgatgcctggggccaagga
IGHDS8                                             --------------------------------------.a..............................--------------------------------

                                                   --FR3------><------------------------------------CDR3------------------------------------><--FR4------
                                                    T  Y  Y  C  T  T  V  H  Q  I  F  C  S  Y  G  Y  G  Y  S  Y  G  N  A  L  Y  Y  G  I  D  A  W  G  R  G 
T02344_E04_JL-005_T7_E04_012.ab1               306 acatactactgtactactgtgcaccagatcTTTTGTAGTTATGGTTATGGTTATAGTTATGGTaacgctctttactatggtatagacgcctggggccgaggg
IGHDS8                                             ------------------------------.a.a..g..........................---------------------------------------

                                                   --FR3------><------------------------------------CDR3------------------------------------><--FR4------
                                                    T  Y  Y  C  T  T  V  H  Q  I  F  C  G  Y  G  Y  G  Y  S  Y  G  N  A  L  Y  Y  A  I  D  A  W  G  R  G 
T02347_E01_JL-008_T7_E01_004.ab1               306 acatactactgtactactgtgcaccagatcTTTTGTGGTTATGGTTATGGTTATAGTTATGGTaacgctctttactatgctatagacgcctggggccgaggg
IGHDS8                                             ------------------------------.a.a.............................---------------------------------------

                                                   --FR3------><-------------------------------------CDR3--------------------------------------><--FR4------
                                                    T  Y  Y  C  T  T  V  H  Q  S  H  I  S  G  Y  G  Y  G  Y  S  Y  G  F  W  I  Y  Y  D  I  D  A  W  G  R  G 
T02346_B03_JL-007_T7_B03_015.ab1_(reversed)    306 acatactactgtactactgtgcaccagtcccacataAGTGGTTATGGTTATGGTTATAGTTATGGTTtttggatttactatgatatagacgcctggggccgaggg
IGHDS8                                             ------------------------------------...............................--------------------------------------

                                                   --FR3------><----CDR3-----><--FR4------
                                                    T  Y  Y  C  A  T  R  D  A  W  G  Q  G 
T02344_A12_JL-005_T7_A12_048.ab1_(reversed)    306 acatactactgtgcgaCTCGcgatgcctggggccaagga
IGHDS9                                             ----------------....-------------------

                                                   --FR3------><---------------CDR3---------------><--FR4------
                                                    T  Y  Y  C  A  K  Q  R  P  T  E  Y  G  I  D  A  W  G  R  G 
T02346_E08_JL-007_T7_E08_028.ab1_(reversed)    306 acatactactgtgcaaaacaacGCCCCACCGagtatggtatagacgcctggggccgaggg
IGHDS9                                             ----------------------.........-----------------------------

                                                   --FR3------><------------------CDR3------------------><--FR4------
                                                    T  Y  Y  C  A  R  H  K  K  T  R  W  G  A  D  V  D  A  W  G  Q  G 
JL_009_A08-T7.ab1_(reversed)                   306 acatactactgtgcaagacacaaaaaAACTCGGTGGGGCgctgacgtcgatgcctggggccaagga
IGHDS9                                             --------------------------.............---------------------------

                                                   --FR3------><------------------CDR3------------------><--FR4------
                                                    T  Y  Y  C  T  T  V  H  Q  I  R  S  R  W  G  F  D  A  W  G  Q  G 
T02346_D01_JL-007_T7_D01_005.ab1_(reversed)    306 acatactactgtactactgtgcaccagattaGGAGTCGGTGGGGcttcgatgcctggggccaagga
IGHDS9                                             -------------------------------.a.c.........----------------------

                                                   --FR3------><-------------------CDR3--------------------><--FR4------
                                                    V  Y  Y  C  A  K  D  A  K  D  K  K  T  R  W  G  V  D  A  W  G  Q  G 
T02345_G06_JL-006_T7_G06_018.ab1               306 gtgtactactgtgcgaaggatgccaaagataaaaaAACTCGGTGGGGcgtcgatgcctggggccaagga
IGHDS9                                             -----------------------------------............----------------------

                                                   --FR3------><-------------------CDR3--------------------><--FR4------
                                                    V  Y  Y  C  A  K  D  A  K  D  K  K  T  R  W  G  V  D  A  W  G  Q  G 
T02345_H03_JL-006_T7_H03_009.ab1_(reversed)    306 gtgtactactgtgcgaaggatgccaaagataaaaaAACTCGGTGGGGcgtcgatgcctggggccaagga
IGHDS9                                             -----------------------------------............----------------------

                                                   --FR3------><-------------------CDR3--------------------><--FR4------
                                                    T  Y  Y  C  T  T  V  H  Q  M  L  T  R  W  G  Y  V  D  A  W  G  Q  G 
T02346_G09_JL-007_T7_G09_034.ab1_(reversed)    306 acatactactgtactactgtgcaccagatgttgACTCGGTGGGGctacgtcgatgcctggggccaagga
IGHDS9                                             ---------------------------------...........-------------------------

                                                   --FR3------><-------------------CDR3--------------------><--FR4------
                                                    V  Y  Y  C  A  K  D  A  K  D  K  K  T  R  W  G  V  D  A  W  G  Q  G 
T02346_H05_JL-007_T7_H05_017.ab1_(reversed)    306 gtgtactactgtgcgaaggatgccaaagataaaaaAACTCGGTGGGGcgtcgatgcctggggccaagga
IGHDS9                                             -----------------------------------............----------------------

                                                   --FR3------><-------------------CDR3--------------------><--FR4------
                                                    V  Y  Y  C  A  K  D  A  K  D  K  K  T  R  W  G  V  D  A  W  G  Q  G 
T02347_B05_JL-008_T7_B05_023.ab1_(reversed)    306 gtgtactactgtgcgaaggatgccaaagataaaaaAACTCGGTGGGGcgtcgatgcctggggccaagga
IGHDS9                                             -----------------------------------............----------------------

                                                   --FR3------><---------------CDR3---------------><--FR4------
                                                    T  Y  Y  C  A  N  T  N  I  N  N  F  Y  V  D  A  W  G  Q  G 
T02346_E04_JL-007_T7_E04_012.ab1               306 acatactactgcgcaaacACCAACATCAacaacttctacgtcgatgcctggggccaagga
IGHDS10                                            ------------------....t.....--------------------------------

                                                   --FR3------><-------------------CDR3--------------------><--FR4------
                                                    T  Y  Y  C  T  T  V  H  M  M  M  V  T  A  T  H  L  D  A  W  G  Q  G 
T02418_F03_JL-011_T7_F03_011.ab1_(reversed)    327 acatactactgtactactgtgcacaTGATGATGGTTACTGCTACACatctcgatgcctggggccaagga
IGHDS10                                            -------------------------.....................-----------------------

                                                   --FR3------><------------------------CDR3------------------------><--FR4------
                                                    T  Y  Y  C  A  K  K  T  I  V  M  M  V  T  A  S  K  Y  Y  V  D  A  W  G  Q  G 
JL_012_A01-T7.ab1_(reversed)                   327 acatactactgcgcaaaaaAGACTATCGTGATGATGGTTACTGCTTCAaagtactacgtcgatgcctggggccaagga
IGHDS10                                            -------------------...a..c...................a..------------------------------

                                                   --FR3------><-------CDR3--------><--FR4------
                                                    T  Y  Y  C  T  R  G  F  A  Y  A  W  G  Q  G 
JL_012_B04-T7.ab1_(reversed)                   327 acatactactgtacaagagGTTTTGCTTatgcctggggccaagga
IGHDS11                                            -------------------......g..-----------------

                                                   --FR3------><-------CDR3--------><--FR4------
                                                    T  Y  Y  C  T  R  G  F  A  Y  A  W  G  Q  G 
JL_012_C02-T7.ab1_(reversed)                   327 acatactactgtacaagagGTTTTGCTTatgcctggggccaagga
IGHDS11                                            -------------------......g..-----------------

                                                   --FR3------><-------CDR3--------><--FR4------
                                                    T  Y  Y  C  A  R  V  W  E  G  A  W  G  Q  G 
T02347_E02_JL-008_T7_E02_004.ab1_(reversed)    306 acatactactgtgcaagagTTTGGgagggtgcctggggccaagga
IGHDS11                                            -------------------.....---------------------

                                                   --FR3------><-------------------CDR3--------------------><--FR4------
                                                    T  Y  Y  C  T  T  V  H  Q  F  G  P  K  R  Y  Y  V  D  A  W  G  Q  G 
S2351_36_D05_007.ab1_(reversed)                327 acatactactgtactactgtgcaccagtttggACCAAAAagatactacgtcgatgcctggggccaagga
IGHDS11                                            --------------------------------.......------------------------------

                                                   --FR3------><-------------------CDR3--------------------><--FR4------
                                                    T  Y  Y  C  A  R  V  L  V  M  V  L  E  L  N  Y  V  D  A  W  G  Q  G 
T02345_H02_JL-006_T7_H02_001.ab1_(reversed)    306 acatactactgtgcaagagTTTTGGTTATGGTgttagaattaaactacgtcgatgcctggggccaagga
IGHDS11                                            -------------------.............-------------------------------------

                                                   --FR3------><----------------------------CDR3-----------------------------><--FR4------
                                                    T  Y  F  C  A  K  N  Y  G  G  Y  G  C  D  G  F  D  Y  G  Y  G  Y  V  D  A  W  G  Q  G 
JL_009_G01-T7.ab1_(reversed)                   306 acatacttctgtgcgaagaaTTATGGTGGTTATGGTTGTGATGGTTTTGATTATGGCTATGGgtacgtcgatgcctggggccaagga
IGHDS11                                            --------------------...................t.........g......t.....-------------------------

                                                   --FR3------><---------------------------------CDR3---------------------------------><--FR4------
                                                    T  Y  Y  C  A  R  V  A  Y  G  Y  G  G  S  G  C  Y  G  V  G  Y  A  Y  T  Y  V  D  A  W  G  Q  G 
T02346_G08_JL-007_T7_G08_026.ab1_(reversed)    306 acatactactgtgcaagagtTGCTTATGGTTATGGTGGTAGCGGTTGTTATGGTGTCGGTTATGCTTATacatacgtcgatgcctggggccaagga
IGHDS11                                            --------------------..g................tat............t.t.......g....---------------------------

                                                   --FR3------><----------------------------------CDR3-----------------------------------><--FR4------
                                                    T  Y  Y  C  A  R  G  A  S  G  Y  G  I  Y  G  C  Y  G  V  G  Y  G  D  G  Y  G  I  D  A  W  G  Q  G 
T02347_G12_JL-008_T7_G12_042.ab1_(reversed)    306 acatactactgtgcgagaGGTGCCAGTGGTTATGGTATTTATGGTTGTTATGGTGTTGGTTATGGTGATGGTTATggaatcgatgcctggggccaagga
IGHDS11                                            ------------------....gtta..........gg................t...........t........------------------------

                                                   --FR3------><-------------------------------------------CDR3--------------------------------------------><--FR4------
                                                    T  Y  Y  C  A  K  D  S  T  P  A  Y  G  G  V  G  V  G  G  Y  G  C  Y  G  F  R  Y  A  Y  G  S  Y  V  D  A  W  G  Q  G 
JL_009_C08-T7.ab1_(reversed)                   306 acatactactgtgcgaaggatagtacccccgcgTATGGTGGTGTGGGTGTTGGTGGTTATGGTTGTTATGGTTTCCGTTATGCTTATGGTTcctacgtcgatgcctggggccaagga
IGHDS11                                            ---------------------------------.........tat...ta........................tg......g........--------------------------

                                                   --FR3------><------------------------CDR3------------------------><--FR4------
                                                    S  Y  Y  C  A  Q  S  S  G  S  S  Y  N  Y  D  V  A  L  Y  V  D  A  W  G  Q  G 
T02346_E06_JL-007_T7_E06_020.ab1               306 tcatactactgtgcacaaaGTAGTGGTAGTAGTTATAACTATgatgttgccctctacgtcgatgcctggggccaagga
IGHDS12                                            -------------------..g..ta...........gt...------------------------------------

                                                   --FR3------><----------------------------------------------------------------CDR3--------------------------------------------------------------------------------><--FR4------
                                                    T  Y  Y  C  A  N  C  P  D  G  Y  G  Y  G  Y  G  C  G ------ S  Y  G  C  S  G  Y  D  C  Y  G  Y  G  G  Y  ---------------------G  Y  S  S  Y  S  Y  S  C  S  D  A  W  G  Q  G 
T02418_G06_JL-011_T7_G06_018.ab1               327 acatactactgtgcgaaTTGTCCTGATGGTTATGGTTATGGTTATGGTTGTGGT------AGTTATGGTTGTAGTGGTTATGATTGTTATGGTTATGGTGGTTATG---------------------GTTATAGTAGTTATAGTTATAGTTGTAGcgatgcctggggccaagga
IGHDS12 (->IGHDs14)                                -----------------................a....................tatggt..............................................gtggttatggtggttatggtg........................a...-------------------

                                                   --FR3------><------------------------------------------------------------------CDR3---------------------------------------------------------------------------------><--FR4------
                                                    T  Y  Y  C  T  N  R  G  P  D  G  Y  G  Y  G  Y  G  C  G ------ S  Y  G  C  S  G  Y  D  C  Y  G  Y  G  G  Y  G --------------------- Y  S  S  Y  S  Y  S  Y  S  S  T  W  G  Q  G 
S2351_34_B05_003.ab1_(reversed)                327 acatactactgtactaaccgcgGTCCTGATGGTTATGGTTATGGTTATGGTTGTGGT------AGTTATGGTTGTAGTGGTTATGATTGTTATGGTTATGGTGGTTATGGT---------------------TATAGTAGTTATAGTTATAGTTATAGctcgacctggggccaagga
IGHDS12 (->IGHDs14)                                ----------------------..............a....................tatggt................................................ggttatggtggttatggtggt..........................-------------------

                                                   --FR3------><-------------------------------------------------------------------CDR3-----------------------------------------------------------------------------------><--FR4------
                                                    T  Y  Y  C  A  N  L  C  P  D  G  Y  G  Y  G  Y  G  C  G ------ S  Y  G  C  S  G  Y  D  C  Y  D  Y  G  G  Y  G --------------------- Y  S  S  Y  S  Y  S  Y  S  Y  E  A  W  G  Q  G 
T02347_B07_JL-008_T7_B07_031.ab1               306 acatactactgtgcaaatttgTGTCCTGATGGTTATGGTTATGGTTATGGTTGTGGT------AGTTATGGTTGTAGTGGTTATGATTGTTATGATTATGGTGGTTATGGT---------------------TATAGTAGTTATAGTTATAGTTATAGTTAcgaagcctggggccaagga
IGHDS12 (->IGHDs14)                                ---------------------...............a....................tatggt...............................g................ggttatggtggttatggtggt.............................-------------------

                                                   --FR3------><---------------------------------------------------------------------CDR3------------------------------------------------------------------------------------><--FR4------
                                                    T  Y  Y  C  A  R  S  P  D  G  Y  G  Y  G  Y  G  C  G ------ S  Y  G  C  S  G  Y  D  C  Y  G  Y  G  G  Y  G --------------------- Y  S  S  Y  S  Y  S  Y  S  Y  E  C  D  A  W  G  Q  G 
T02344_G12_JL-005_T7_G12_042.ab1               306 acatactactgtgcaagaaGTCCTGATGGTTATGGTTATGGTTATGGTTGTGGT------AGTTATGGTTGTAGTGGTTATGATTGTTATGGTTATGGTGGTTATGGT---------------------TATAGTAGTTATAGTTATAGTTATAGTTACGAATgcgatgcctggggccaagga
IGHDS12 (->IGHDs14)                                -------------------..............a....................tatggt................................................ggttatggtggttatggtggt..................................--------------------

                                                   --FR3------><----------------------------------------------------------------------CDR3-------------------------------------------------------------------------------------><--FR4------
                                                    T  Y  Y  C  A  S  S  C  P  D  G  Y  G  Y  G  Y  G  C  G ------ S  Y  G  C  S  G  Y  D  C  Y  G  Y  G  G  Y  G --------------------- Y  S  S  Y  S  Y  S  Y  S  T  T  S  M  P  G  A  K 
T02345_A05_JL-006_T7_A05_024.ab1               306 acatactactgtgcaagTAGTTGTCCTGATGGTTATGGTTATGGTTATGGTTGTGGT------AGTTATGGTTGTAGTGGTTATGATTGTTATGGTTATGGTGGTTATGGT---------------------TATAGTAGTTATAGTTATAGTTATAGTactacgtcgatgcctggggccaagga
IGHDS12 (->IGHDs14)                                -----------------...................a....................tatggt................................................ggttatggtggttatggtggt...........................--------------------------

                                                   --FR3------><----------------------------------------------------------------------CDR3--------------------------------------------------------------------><--FR4------
                                                    T  Y  Y  C  T  T  V  H  Q  T  C  P  D  G  Y  G  Y  G  Y  G  C  G ------ S  Y  G  C  S  G  Y  D  C  Y  G  Y  G  G  Y  G --- Y  G  S  Y  S  D  R  Y  V  D  A  W  G  Q  G 
T02417_C07_JL-010_T7_C07_030.ab1               327 acatactactgtactactgtgcaccagacTTGTCCTGATGGTTATGGTTATGGTTATGGTTGTGGT------AGTTATGGTTGTAGTGGTTATGATTGTTATGGTTATGGTGGTTATGGT---TATGGTAGTTATAGTGacagatacgtcgatgcctggggccaagga
IGHDS12 (->IGHDs14)                                -----------------------------................a....................tatggt................................................ggt......g.....g...-----------------------------

                                                   --FR3------><----------------------------------------------------------------------CDR3--------------------------------------------------------------------------------------><--FR4------
                                                    T  Y  Y  C  T  T  V  H  Q  T  C  P  D  G  Y  G  Y  G  Y  G  C  G ------ S  Y  G  C  S  G  Y  D  C  Y  G  Y  G  G  Y  G --------------------- Y  S  S  Y  S  D  R  Y  V  D  A  W  G  Q  G 
T02417_C09_JL-010_T7_C09_038.ab1               327 acatactactgtactactgtgcaccagacTTGTCCTGATGGTTATGGTTATGGTTATGGTTGTGGT------AGTTATGGTTGTAGTGGTTATGATTGTTATGGTTATGGTGGTTATGGT---------------------TATAGTAGTTATAGTGACAGatacgtcgatgcctggggccaagga
IGHDS12 (->IGHDs14)                                -----------------------------................a....................tatggt................................................ggttatggtggttatggtggt...............t.t..-------------------------

                                                   --FR3------><-------------------------------------------------------------------------CDR3-----------------------------------------------------------------------------------------><--FR4------
                                                    T  Y  Y  C  A  K  S  C  P  D  G  Y  G  Y  G  Y  G  C  G ------ S  Y  G  C  S  G  Y  D  C  Y  G  Y  G  G  ---------------------C  G  W  S  S  Y  S  Y  S  Y  S  Y  E  N  Y  I  N  A  W  G  Q  G 
T02417_F11_JL-010_T7_F11_043.ab1               327 acatactactgtgcgaaaAGTTGTCCTGATGGTTATGGTTATGGTTATGGTTGTGGT------AGTTATGGTTGTAGTGGTTATGATTGTTATGGTTATGGTGGTT---------------------GTGGTTGGAGTAGTTATAGTTATAGTTATAGTTACGAAaactacatcaatgcctggggccaaggg
IGHDS12 (->IGHDs14)                                ------------------..................a....................tatggt...........................................atggtggttatggtggttatg......at..............................---------------------------

                                                   --FR3------><-------------------------------------------------------------------------CDR3-----------------------------------------------------------------------------------------><--FR4------
                                                    T  Y  Y  C  A  R  D  D  C  P  D  G  Y  G  Y  G  Y  G  C  G ------ S  Y  G  C  S  G  Y  D  C  Y  G  Y  G  G  Y  G --------------------- Y  S  S  Y  S  Y  S  Y  S  Y  L  F  I  D  A  *  E  K  E 
JL_012_E03-T7.ab1                              327 acatactactgtgcaagagatgaTTGTCCTGATGGTTATGGTTATGGTTATGGTTGTGGT------AGTTATGGTTGTAGTGGTTATGATTGTTATGGTTATGGTGGTTATGGT---------------------TATAGTAGTTATAGTTATAGTTATAGTTACctattcatcgatgcctgagaaaaagag
IGHDS12 (->IGHDs14)                                -----------------------................a....................tatggt................................................ggttatggtggttatggtggt..............................---------------------------

                                                   --FR3------><----------------------------------------------------------------------------CDR3-------------------------------------------------------------------------------------------><--FR4------
                                                    T  Y  Y  C  A  K  D  L  F  L  M  V  M  V  M  V  M  V  V  V------  V  M  V  V  V  V  M  I  V  M  V  M  V  V  M  V---------------------  I  V  V  I  V  I  V  I  V  T  N  Y  H  S  S  M  P  G  A  K 
T02417_C01_JL-010_T7_C01_006.ab1               327 acatactactgtgcgaaggatcTTTTCCTGATGGTTATGGTTATGGTTATGGTTGTGGT------AGTTATGGTTGTAGTGGTTATGATTGTTATGGTTATGGTGGTTATGGT---------------------TATAGTAGTTATAGTTATAGTTATAGTTACGAATtatcattcgtcgatgcctggggccaagga
IGHDS12 (->IGHDs14)                                ----------------------..g.............a....................tatggt................................................ggttatggtggttatggtggt..................................-----------------------------

                                                   --FR3------><----------------------------------------------------------------------------CDR3-------------------------------------------------------------------------------------------><--FR4------
                                                    T  Y  Y  C  A  R  *  K  L  S  *  W  L  W  L  W  L  W  L  W  ------*  L  W  L  *  W  L  *  L  L  W  L  W  W  L  W  ---------------------L  *  *  L  *  L  *  L  *  L  G  I  Y  L  S  M  P  G  A  K 
T02346_C02_JL-007_T7_C02_006.ab1               306 acatactactgtgcaagataaaAGTTGTCCTGATGGTTATGGTTATGGTTATGGTTGTGGT------AGTTATGGTTGTAGTGGTTATGATTGTTATGGTTATGGTGGTTATGGT---------------------TATAGTAGTTATAGTTATAGTTATAGTTAGGAATATACttgtcgatgcctggggccaagga
IGHDS12 (->IGHDs14)                                ----------------------..................a....................tatggt................................................ggttatggtggttatggtggt.............................c........-----------------------

                                                   --FR3------><----------------------------------------------------------------------------CDR3--------------------------------------------------------------------------------------------><--FR4------
                                                    T  Y  Y  C  A  S  L  P  C  P  D  G  Y  G  Y  G  Y  G  C  G ------ S  Y  G  C  S  G  Y  D  C  Y  G  Y  G  G  Y  G --------------------- Y  L  S  Y  I  Y  S  Y  S  Y  K  Y  T  Y  V  H  A  W  D  P  G 
T02417_D11_JL-010_T7_D11_045.ab1               327 acatactactgtgcaagcctaccTTGTCCTGATGGTTATGGTTATGGTTATGGTTGTGGT------AGTTATGGTTGTAGTGGTTATGATTGTTATGGTTATGGTGGTTATGGT---------------------TATTTAAGTTATATTTATAGTTATAGTTACAAATACACctacgtccatgcctgggaccccgga
IGHDS12 (->IGHDs14)                                -----------------------................a....................tatggt................................................ggttatggtggttatggtggt...agt.......g................g....t..-------------------------

                                                   --FR3------><-----------------------------------------------------------------------------CDR3---------------------------------------------------------------------------------------------><--FR4------
                                                    T  Y  Y  C  A  R  E  N  R  F  V  L  M  V  M  V  M  V  M  V  V  V------  V  M  V  V  V  V  M  I  V  M  V  M  V  V  M  V---------------------  I  R  V  I  V  I  V  I  V  T  N  C  V  S  M  P  G  A  K 
T02346_F01_JL-007_T7_F01_003.ab1               306 acatactactgtgcaagagagaatagATTTGTCCTGATGGTTATGGTTATGGTTATGGTTGTGGT------AGTTATGGTTGTAGTGGTTATGATTGTTATGGTTATGGTGGTTATGGT---------------------TATAAGAGTTATAGTTATAGTTATAGTTACGAATtgtgtgtcgatgcctggggccaagga
IGHDS12 (->IGHDs14)                                --------------------------.g................a....................tatggt................................................ggttatggtggttatggtggt....gt............................--------------------------

                                                   --FR3------><-----------------------------------------------------------------------------CDR3---------------------------------------------------------------------------------------------><--FR4------
                                                    T  Y  Y  C  A  R  E  N  R  F  V  L  M  V  M  V  M  V  M  V  V  V------  V  M  V  V  V  V  M  I  V  M  V  M  V  V  M  V---------------------  I  R  V  I  V  I  V  I  V  T  N  C  V  S  M  P  G  A  K 
T02347_A05_JL-008_T7_A05_024.ab1               306 acatactactgtgcaagagagaatagATTTGTCCTGATGGTTATGGTTATGGTTATGGTTGTGGT------AGTTATGGTTGTAGTGGTTATGATTGTTATGGTTATGGTGGTTATGGT---------------------TATAAGAGTTATAGTTATAGTTATAGTTACGAATtgtgtgtcgatgcctggggccaagga
IGHDS12 (->IGHDs14)                                --------------------------.g................a....................tatggt................................................ggttatggtggttatggtggt....gt............................--------------------------

                                                   --FR3------><------------------------------------------------------------------------------CDR3---------------------------------------------------------------------------------------------><--FR4------
                                                    T  Y  Y  C  T  T  V  Q  L  S  C  P  D  G  Y  G  Y  G  Y  G  C  G ------ S  Y  G  C  S  G  Y  D  C  Y  G  Y  G  G  Y  G --------------------- Y  S  S  Y  S  Y  S  Y  S  Y  E  Y  Y  V  D  A  W  G  Q  G 
T02346_H03_JL-007_T7_H03_009.ab1               306 acatactactgtactactgtgcaactgaGTTGTCCTGATGGTTATGGTTATGGTTATGGTTGTGGT------AGTTATGGTTGTAGTGGTTATGATTGTTATGGTTATGGTGGTTATGGT---------------------TATAGTAGTTATAGTTATAGTTATAGTTACGAATactacgtcgatgcctggggccaagga
IGHDS12 (->IGHDs14)                                ----------------------------.................a....................tatggt................................................ggttatggtggttatggtggt..................................--------------------------

                                                   --FR3------><------------------------------------------------------------------------------CDR3---------------------------------------------------------------------------------------------><--FR4------
                                                    T  Y  Y  C  T  T  V  H  Q  T  S  P  D  G  Y  G  Y  G  Y  G  C  G ------ S  Y  G  C  S  G  Y  D  C  Y  G  Y  G  G  Y  G --------------------- Y  S  S  Y  S  Y  S  Y  S  Y  E  C  Y  V  D  A  W  G  Q  G 
T02347_H05_JL-008_T7_H05_017.ab1               306 acatactactgtactactgtgcaccaaaccaGTCCTGATGGTTATGGTTATGGTTATGGTTGTGGT------AGTTATGGTTGTAGTGGTTATGATTGTTATGGTTATGGTGGTTATGGT---------------------TATAGTAGTTATAGTTATAGTTATAGTTACGAATgttacgtcgatgcctggggccaagga
IGHDS12 (->IGHDs14)                                -------------------------------..............a....................tatggt................................................ggttatggtggttatggtggt..................................--------------------------

                                                   --FR3------><-------------------------------------------------------------------------------CDR3-----------------------------------------------------------------------------------------------><--FR4------
                                                    T  Y  Y  C  T  T  V  H  Q  R  G  C  P  D  G  Y  G  Y  G  Y  G  C  G ------ S  Y  G  C  S  G  Y  D  C  Y  G  Y  G  G  Y  G --------------------- Y  S  S  Y  S  Y  S  Y  S  Y  E  Y  Y  V  D  A  W  G  Q  G 
JL_003_B09-T7.ab1                              327 acatactactgtactactgtgcaccagagagGTTGTCCTGATGGTTATGGTTATGGTTATGGTTGTGGT------AGTTATGGTTGTAGTGGTTATGATTGTTATGGTTATGGTGGTTATGGT---------------------TATAGTAGTTATAGTTATAGTTATAGTTACGAATactacgtcgatgcctggggccaagga
IGHDS12 (->IGHDs14)                                -------------------------------.................a....................tatggt................................................ggttatggtggttatggtggt..................................--------------------------

                                                   --FR3------><-------------------------------------------------------------------------------CDR3-----------------------------------------------------------------------------------------------><--FR4------
                                                    T  Y  Y  C  T  T  V  H  L  L  F  C  P  D  G  Y  G  Y  G  Y  G  C  G ------ S  Y  G  C  S  G  Y  D  C  S  G  Y  G  G  Y  G --------------------- Y  R  S  Y  S  Y  G  Y  S  Y  Q  F  Y  V  D  Y  W  G  L  G 
S2351_41_A06_002.ab1                           327 acatactactgtactactgtgcacctgttattTTGTCCTGATGGTTATGGTTATGGTTATGGTTGTGGT------AGTTATGGTTGTAGTGGTTATGATTGTTCTGGTTATGGTGGTTATGGT---------------------TATAGAAGTTATAGCTATGGTTATAGTTACCAATtttatgtcgattactggggcctagga
IGHDS12 (->IGHDs14)                                --------------------------------................a....................tatggt............................a...................ggttatggtggttatggtggt.....t........t...a...........g...--------------------------

                                                   --FR3------><-------------------------------------------------------------------------------CDR3-----------------------------------------------------------------------------------------------><--FR4------
                                                    T  Y  Y  C  T  T  V  H  Q  R  G  C  P  D  G  Y  G  Y  G  Y  G  C  G ------ S  Y  G  C  S  G  Y  D  C  Y  G  Y  G  G  Y  G --------------------- Y  S  S  Y  S  Y  S  Y  S  Y  *  Y  Y  V  D  A  W  G  Q  R 
S2351_50_B07_003.ab1                           327 acatactactgtactactgtgcaccagagagGTTGTCCTGATGGTTATGGTTATGGTTATGGTTGTGGT------AGTTATGGTTGTAGTGGTTATGATTGTTATGGTTATGGTGGTTATGGC---------------------TATAGTAGTTATAGTTATAGTTATAGTTACTAATactacgtcgatgcctggggccaaaga
IGHDS12 (->IGHDs14)                                -------------------------------.................a....................tatggt...............................................tggttatggtggttatggtggt..............................g...--------------------------

                                                   --FR3------><-------------------------------------------------------------------------------CDR3-----------------------------------------------------------------------------------------------><--FR4------
                                                    T  Y  Y  C  T  T  V  H  L  L  C  P  D  G  Y  G  Y  G  Y  G  C  G ------ S  Y  G  C  S  G  Y  D  C  Y  G  Y  G  G  Y  G --------------------- Y  S  S  Y  S  Y  S  Y  S  Y  E  W  G  Y  V  D  A  W  G  Q  G 
JL_012_G01-T7.ab1                              327 acatactactgtactactgtgcaccttctTTGTCCTGATGGTTATGGTTATGGTTATGGTTGTGGT------AGTTATGGTTGTAGTGGTTATGATTGTTATGGTTATGGTGGTTATGGT---------------------TATAGTAGTTATAGTTATAGTTATAGTTACGAATggggttacgtcgatgcctggggccaagga
IGHDS12 (->IGHDs14)                                -----------------------------................a....................tatggt................................................ggttatggtggttatggtggt..................................-----------------------------

                                                   --FR3------><---------------------------------------------------------------------------------CDR3------------------------------------------------------------------------------------------------><--FR4------
                                                    T  Y  Y  C  T  T  V  H  Q  I  Q  R  S  C  P  D  G  Y  G  Y  G  Y  G  C  G ------ S  Y  G  C  S  G  Y  D  C  Y  G  Y  G  G  Y  G --------------------- Y  S  S  Y  S  Y  S  Y  S  Y  E  Y  V  D  A  W  G  Q  G 
T02344_H11_JL-005_T7_H11_041.ab1               306 acatactactgtactactgtgcaccagattcaacGTAGTTGTCCTGATGGTTATGGTTATGGTTATGGTTGTGGT------AGTTATGGTTGTAGTGGTTATGATTGTTATGGTTATGGTGGTTATGGT---------------------TATAGTAGTTATAGTTATAGTTATAGTTACGaatacgtcgatgcctggggccaagga
IGHDS12 (->IGHDs14)                                ----------------------------------....................a....................tatggt................................................ggttatggtggttatggtggt...............................--------------------------

                                                   --FR3------><---------------------------------------------------------------------------------CDR3------------------------------------------------------------------------------------------------><--FR4------
                                                    T  Y  Y  C  T  T  V  H  Q  M  R  S  C  P  D  G  Y  G  Y  G  Y  G  C  G ------ S  Y  G  C  S  G  Y  D  C  Y  G  Y  G  G  Y  G --------------------- Y  S  S  Y  S  Y  S  Y  S  Y  E  Y  Y  V  D  A  W  G  Q  G 
T02346_D06_JL-007_T7_D06_021.ab1               306 acatactactgtactactgtgcaccagatgcGTAGTTGTCCTGATGGTTATGGTTATGGTTATGGTTGTGGT------AGTTATGGTTGTAGTGGTTATGATTGTTATGGTTATGGTGGTTATGGT---------------------TATAGTAGTTATAGTTATAGTTATAGTTACGAgtactacgtcgatgcctggggccaagga
IGHDS12 (->IGHDs14)                                -------------------------------....................a....................tatggt................................................ggttatggtggttatggtggt................................----------------------------

                                                   --FR3------><---------------------------------------------------------------------------------CDR3------------------------------------------------------------------------------------------------><--FR4------
                                                    T  Y  Y  C  T  T  V  H  H  V  K  C  C  C  P  D  G  Y  G  Y  G  Y  G  C  G ------ S  Y  G  C  S  G  Y  D  C  Y  G  Y  G  S  Y  D --------------------- Y  S  S  Y  S  V  S  Y  S  Y  E  Y  V  D  A  W  G  Q  G 
T02346_F12_JL-007_T7_F12_043.ab1               306 acatactactgtactactgtgcaccatgtaaaatGTTGTTGTCCTGATGGTTATGGTTATGGTTATGGTTGTGGT------AGTTATGGTTGTAGTGGTTATGATTGTTATGGTTATGGTAGTTATGAT---------------------TATAGTAGTTATAGTGTTAGTTATAGTTACGaatacgtcgatgcctggggccaagga
IGHDS12 (->IGHDs14)                                ----------------------------------..a.................a....................tatggt.......................................g......g.ggttatggtggttatggtggt...............ta..............--------------------------

                                                   --FR3------><---------------------------------------------------------------------------------CDR3------------------------------------------------------------------------------------------------><--FR4------
                                                    T  Y  Y  C  T  T  V  H  Q  F  G  S  C  P  D  G  Y  G  Y  G  Y  G  C  G ------ S  Y  G  C  S  G  Y  D  C  Y  G  Y  G  G  Y  G --------------------- Y  S  S  Y  S  Y  S  Y  S  Y  E  Y  Y  V  D  A  W  G  Q  G 
JL_012_F02-T7.ab1                              327 acatactactgtactactgtgcaccagtttgGTAGTTGTCCTGATGGTTATGGTTATGGTTATGGTTGTGGT------AGTTATGGTTGTAGTGGTTATGATTGTTATGGTTATGGTGGTTATGGT---------------------TATAGTAGTTATAGTTATAGTTATAGTTACGAATactacgtcgatgcctggggccaagga
IGHDS12 (->IGHDs14)                                -------------------------------....................a....................tatggt................................................ggttatggtggttatggtggt..................................--------------------------

                                                   --FR3------><----------------------------------------------------------------------------CDR3-----------------------------------------------------------------------------><--FR4------
                                                    T  Y  Y  C  T  T  V  P  H  S  P  D  G  Y  S  Y  G  Y  G  C  G  Y  G  S  Y  G  C  S  G  Y  D  C  Y  G  Y  G  G  Y  G  G  Y  G  G  Y  G  G  Y  S  I  P  K  Y  Y  Y  V  D  A  W  G  Q  G 
T02416_C12_JL-009_T7_C12_046.ab1               327 acatactactgtactactgtgccccaTAGTCCTGATGGTTATAGTTATGGTTATGGTTGTGGTTATGGTAGTTATGGTTGTAGTGGTTATGATTGTTATGGCTATGGTGGTTATGGTGGTTATGGTGGTTATGGTGGTTATAGTAttccgaagtattactacgtcgatgcctggggccaagga
IGHDS12                                            --------------------------.t.........................................................................t...........................................--------------------------------------

                                                   --FR3------><----------------------------------------------------------------------------------CDR3--------------------------------------------------------------------------------------------------><--FR4------
                                                    T  Y  Y  C  T  T  V  H  H  Q  Q  K  S  C  P  D  G  Y  G  Y  G  Y  G  C  G ------ S  Y  G  C  S  G  Y  D  C  Y  G  Y  G  G  Y  G --------------------- Y  S  S  Y  S  Y  S  Y  S  Y  E  Y  Y  V  D  A  W  G  Q  G 
JL_012_G09-T7.ab1                              327 acatactactgtactactgtgcaccatcaacaaaaaAGTTGTCCTGATGGTTATGGTTATGGTTATGGTTGTGGT------AGTTATGGTTGTAGTGGTTATGATTGTTATGGTTATGGTGGTTATGGT---------------------TATAGTAGTTATAGTTATAGTTATAGTTACGAATactacgtcgatgcctggggccaagga
IGHDS12 (->IGHDs14)                                ------------------------------------..................a....................tatggt................................................ggttatggtggttatggtggt..................................--------------------------

                                                   --FR3------><-----------------------------------------------------------------------------CDR3------------------------------------------------------------------------------><--FR4------
                                                    T  Y  Y  C  A  K  W  I  V  L  M  V  I  V  M  V  M  V  V  V  M  V  V  M  V  V  V  V  M  I  V  M  V  M  V  V  M  V  V  M  V  V  M  V  V  I  V  V  I  V  I  V  I  V  T  A  M  P  G  G  K 
T02416_A09_JL-009_T7_A09_040.ab1               327 acatactactgtgcgaagtggaTTGTCCTGATGGTTATAGTTATGGTTATGGTTGTGGTTATGGTAGTTATGGTTGTAGTGGTTATGATTGTTATGGTTATGGTGGTTATGGTGGTTATGGTGGTTATGGTGGTTATAGTAGTTATAGTTATAGTTATAGTtacggcgatgcctgggggcaagga
IGHDS12                                            ----------------------...........................................................................................................................................------------------------

                                                   --FR3------><------------------------------------------------------------------------------CDR3------------------------------------------------------------------------------><--FR4------
                                                    T  Y  Y  C  A  K  D  L  V  V  L  M  V  I  V  M  V  M  V  V  V  M  V  V  M  V  V  V  V  M  I  V  M  V  M  V  V  M  V  V  M  V  V  M  V  V  I  V  V  I  V  I  V  I  V  T  I  A  W  S  K  G 
T02416_E12_JL-009_T7_E12_044.ab1               327 acatactactgtgcgaaggatcTCGTTGTCCTGATGGTTATAGTTATGGTTATGGTTGTGGTTATGGTAGTTATGGTTGTAGTGGTTATGATTGTTATGGTTATGGTGGTTATGGTGGTTATGGTGGTTATGGTGGTTATAGTAGTTATAGTTATAGTTATAGTTACGAttgcctggagcaaagga
IGHDS12                                            ----------------------.a.................................................................................................................................................-----------------

                                                   --FR3------><------------------------------------------------------------------------------------CDR3---------------------------------------------------------------------------------------------------><--FR4------
                                                    T  Y  Y  C  T  T  V  H  Q  N  T  L  R  S  C  P  D  G  Y  G  Y  G  Y  G  C  S ------ S  Y  G  C  S  G  Y  D  C  Y  G  Y  G  G  Y  G --------------------- Y  S  S  Y  S  Y  S  Y  S  Y  E  F  Y  V  D  A  W  G  Q  G 
T02344_D04_JL-005_T7_D04_013.ab1               306 acatactactgtactactgtgcaccagaacacactacGTAGTTGTCCTGATGGTTATGGTTATGGTTATGGTTGTAGT------AGTTATGGTTGTAGTGGTTATGATTGTTATGGTTATGGTGGTTATGGT---------------------TATAGTAGTTATAGTTATAGTTATAGTTACGAATtctacgtcgatgcctggggccaagga
IGHDS12 (->IGHDs14)                                -------------------------------------....................a.................g..tatggt................................................ggttatggtggttatggtggt..................................--------------------------

                                                   --FR3------><-------------------------------------------------------------------------------------CDR3-----------------------------------------------------------------------------------------------------><--FR4------
                                                    T  Y  Y  C  T  T  V  H  T  K  Q  N  K  K  S  C  P  D  G  Y  G  Y  G  Y  G  C  G ------ S  Y  G  C  S  G  Y  D  C  Y  G  Y  G  G  Y  G --------------------- Y  S  S  Y  S  Y  S  Y  S  Y  E  S  Y  V  D  A  W  G  Q  G 
T02344_E08_JL-005_T7_E08_028.ab1               306 acatactactgtactactgtgcatacaaagcaaaacaaaaaaAGTTGTCCTGATGGTTATGGTTATGGTTATGGTTGTGGT------AGTTATGGTTGTAGTGGTTATGATTGTTATGGTTATGGTGGTTATGGT---------------------TATAGTAGTTATAGTTATAGTTATAGTTACGAATcctacgtcgatgcctggggccaagga
IGHDS12 (->IGHDs14)                                ------------------------------------------..................a....................tatggt................................................ggttatggtggttatggtggt..................................--------------------------

                                                   --FR3------><---------------------------------------------------------------------------------------CDR3------------------------------------------------------------------------------------------------------><--FR4------
                                                    T  Y  Y  C  T  T  V  H  H  K  P  K  K  S  K  S  C  P  D  G  Y  G  Y  G  Y  G  W  G ------ S  Y  G  C  S  G  Y  D  C  Y  G  V  G  G  Y  G --------------------- Y  S  S  Y  S  Y  S  Y  S  Y  E  Y  Y  V  D  A  W  G  Q  G 
T02346_H01_JL-007_T7_H01_001.ab1               306 acatactactgtactactgtgcaccacaaaccaaaaaaatcaaaaAGTTGTCCTGATGGTTATGGTTATGGTTATGGTTGGGGT------AGTTATGGTTGTAGTGGTTATGATTGTTATGGTGTTGGTGGTTATGGT---------------------TATAGTAGTTATAGTTATAGTTATAGTTACGAATactacgtcgatgcctggggccaagga
IGHDS12 (->IGHDs14)                               ---------------------------------------------..................a................t...tatggt.................................ta.............ggttatggtggttatggtggt..................................--------------------------

                                                   --FR3------><------------------------------------------------------------------------------------CDR3------------------------------------------------------------------------------------><--FR4------
                                                    T  Y  Y  C  A  R  V  F  P  K  C  P  D  G  Y  S  Y  G  Y  G  C  G  Y  G  S  Y  G  C  S  G  Y  D  C  Y  G  Y  G  G  Y  G  G  Y  G  G  Y  G  G  Y  S  S  Y  S  Y  S  Y  S  Y  E  Y  V  D  A  W  G  Q  G 
T02416_E01_JL-009_T7_E01_004.ab1               327 acatactactgtgcaagagtttttccaaaaTGTCCTGATGGTTATAGTTATGGTTATGGTTGTGGTTATGGTAGTTATGGTTGTAGTGGTTATGATTGTTATGGTTATGGTGGTTATGGTGGTTATGGTGGTTATGGTGGTTATAGTAGTTATAGTTATAGTTATAGTTACGaatacgtcgatgcctggggccaagga
IGHDS12                                            ------------------------------..............................................................................................................................................--------------------------

                                                   --FR3------><-------------------------------------------------------------------------------------CDR3--------------------------------------------------------------------------------------><--FR4------
                                                    T  Y  Y  C  T  T  V  H  R  C  C  P  D  G  Y  S  Y  G  Y  G  C  G  Y  G  S  Y  G  C  S  G  Y  D  C  Y  G  Y  G  G  Y  G  G  Y  G  G  Y  G  G  Y  S  S  Y  S  Y  S  Y  S  Y  E  S  Y  V  D  A  W  G  Q  G 
T02416_C11_JL-009_T7_C11_046.ab1               327 acatactactgtactactgtgcaccgatGTTGTCCTGATGGTTATAGTTATGGTTATGGTTGTGGTTATGGTAGTTATGGTTGTAGTGGTTATGATTGTTATGGTTATGGTGGTTATGGTGGTTATGGTGGTTATGGTGGTTATAGTAGTTATAGTTATAGTTATAGTTACGAATcctacgtcgatgcctggggccaagga
IGHDS12                                            ----------------------------...................................................................................................................................................--------------------------

                                                   --FR3------><---------------------------------------------------------------------------------------CDR3----------------------------------------------------------------------------------------><--FR4------
                                                    T  Y  Y  C  T  T  V  H  Q  L  G  C  P  D  G  Y  S  Y  G  Y  G  C  G  Y  G  S  Y  G  C  S  G  Y  D  C  Y  G  L  W  *  L  W  W  L  W  W  L  W  W  L  *  *  L  *  L  *  L  *  L  R  I  L  R  R  C  L  G  P  R 
T02416_C07_JL-009_T7_C07_030.ab1               327 acatactactgtactactgtgcaccagttggGTTGTCCTGATGGTTATAGTTATGGTTATGGTTGTGGTTATGGTAGTTATGGTTGTAGTGGTTATGATTGTTATGGGTTATGGTGATTATGGTGGTTATGGTGGTTATGGTGGTTATAGTAGTTATAGTTATAGTTATAGTTACGGATactacgtcgatgcctggggccaagga
IGHDS12                                            -------------------------------..........................................................................-..........g...........................................................a..--------------------------

                                                   --FR3------><-----------------------------------------------------------------------------------------CDR3-----------------------------------------------------------------------------------------><--FR4------
                                                    T  Y  Y  C  T  T  V  H  Q  G  C  P  D  G  Y  S  Y  G  Y  G  C  G  Y  G  S  Y  G  C  S  G  Y  D  C  Y  G  Y  G  W  L  W  W  V  Y  G  W  F  M  V  G  Y  S  S  Y  S  Y  S  Y  S  L  R  K  L  R  R  C  L  G  P  R 
T02416_A08_JL-009_T7_A08_032.ab1               327 acatactactgtactactgtgcaccaggGATGTCCTGATGGTTATAGTTATGGTTATGGTTGTGGTTATGGTAGTTATGGTTGTAGTGGTTATGATTGTTATGGGTATGGGTGGTTATGGTGGGTATATGGGTGGTTTATGGTGGGTTATAGTAGTTATAGTTATAGTTATAGTTTACGAAaactacgtcgatgcctggggccaagga
IGHDS12                                            ----------------------------.t..........................................................................t...-..............t.---.......-.......-.............................-.......---------------------------

                                                   --FR3------><----------------------------------------------------------------------------------------------CDR3-----------------------------------------------------------------------------------------------><--FR4
                                                    T  Y  Y  C  T  T  V  H  H  S  I  P  P  C  P  D  G  Y  S  Y  G  Y  G  C  G  Y  G  S  Y  G  C  S  G  Y  D  C  Y  G  Y  G  G  Y  G  G  Y  G  G  Y  G  G  Y  S  S  Y  S  Y  S  Y  S  Y  E  Y  T  F  D  Y  V  D  A  W 
T02416_A06_JL-009_T7_A06_024.ab1               327 acatactactgtactactgtgcaccattcaatcccgcccTGTCCTGATGGTTATAGTTATGGTTATGGTTGTGGTTATGGTAGTTATGGTTGTAGTGGTTATGATTGTTATGGTTATGGTGGTTATGGTGGTTATGGTGGTTATGGTGGTTATAGTAGTTATAGTTATAGTTATAGTTACGAATATACatttgactacgtcgatgcctgg
IGHDS12                                            ---------------------------------------.....................................................................................................................................................----------------------

                                                   --FR3------><----------------CDR3-----------------><--FR4------
                                                    T  Y  Y  C  T  T  V  H  Q  R  S  R  Y  Y  V  D  A  W  G  Q  G 
T02344_F10_JL-005_T7_F10_035.ab1_(reversed)    306 acatactactgtactactgtgcaccagaggaGTAGGTactacgtcgatgcctggggccaagga
IGHDS13                                            -------------------------------......--------------------------

                                                   --FR3------><----------------CDR3-----------------><--FR4------
                                                    T  Y  Y  C  T  T  V  H  Q  R  S  R  Y  Y  V  D  A  W  G  Q  G 
T02345_E04_JL-006_T7_E04_012.ab1_(reversed)    306 acatactactgtactactgtgcaccagaggaGTAGGTactacgtcgatgcctggggccaagga
IGHDS13                                            -------------------------------......--------------------------

                                                   --FR3------><----------------CDR3-----------------><--FR4------
                                                    T  Y  Y  C  T  T  V  H  Q  R  S  R  Y  Y  V  D  A  W  G  Q  G 
T02347_F04_JL-008_T7_F04_011.ab1_(reversed)    306 acatactactgtactactgtgcaccagaggaGTAGGTactacgtcgatgcctggggccaagga
IGHDS13                                            -------------------------------......--------------------------
