# Supplementary material for: Expansion of the Preimmune Antibody Repertoire by Junctional Diversity in Bos taurus
Source: PLoS One. 2014 Jun 13;9(6):e99808. doi: 10.1371/journal.pone.0099808 (PMC4057420; doi:10.1371/journal.pone.0099808)
Supplement: Figure S2 — Deduction of novel IGHDS14 sequence. A set of cDNA sequences was selected based on pairwise alignments with IGHDS12 in Figure S1. Regions between V and J segments were extracted and aligned with MUSCLE [26]. Consensus sequence corresponding to IGHDS14 is shown. Star (*) indicates a completely conserved nucleotide. (TXT) [file pone.0099808.s002.txt]

MUSCLE (3.7) multiple sequence alignment


T02417_D11_JL-010_T7_D11_045.ab1      ---------------CCTACCTTGTCCTGATGGTTATGGTTATGGTTATGGTTGTGGTAG
S2351_41_A06_002.ab1                  --------------TGTTATTTTGTCCTGATGGTTATGGTTATGGTTATGGTTGTGGTAG
T02346_F12_JL-007_T7_F12_043.ab1      ---------TGTAAAATGTTGTTGTCCTGATGGTTATGGTTATGGTTATGGTTGTGGTAG
T02417_F11_JL-010_T7_F11_043.ab1      ------------------AAGTTGTCCTGATGGTTATGGTTATGGTTATGGTTGTGGTAG
T02417_C07_JL-010_T7_C07_030.ab1      --------------------CTTGTCCTGATGGTTATGGTTATGGTTATGGTTGTGGTAG
T02417_C09_JL-010_T7_C09_038.ab1      --------------------CTTGTCCTGATGGTTATGGTTATGGTTATGGTTGTGGTAG
T02346_H01_JL-007_T7_H01_001.ab1      CAAACCAAAAAAATCAAAAAGTTGTCCTGATGGTTATGGTTATGGTTATGGTTGGGGTAG
T02346_F01_JL-007_T7_F01_003.ab1      -------------GAATAGATTTGTCCTGATGGTTATGGTTATGGTTATGGTTGTGGTAG
T02347_A05_JL-008_T7_A05_024.ab1      -------------GAATAGATTTGTCCTGATGGTTATGGTTATGGTTATGGTTGTGGTAG
T02347_B07_JL-008_T7_B07_031.ab1      -----------------ATTTGTGTCCTGATGGTTATGGTTATGGTTATGGTTGTGGTAG
S2351_34_B05_003.ab1_(reversed)       -----------------ACCGCGGTCCTGATGGTTATGGTTATGGTTATGGTTGTGGTAG
T02417_C01_JL-010_T7_C01_006.ab1      -------------------TCTTTTCCTGATGGTTATGGTTATGGTTATGGTTGTGGTAG
S2351_50_B07_003.ab1                  -----------------GAGGTTGTCCTGATGGTTATGGTTATGGTTATGGTTGTGGTAG
T02344_G12_JL-005_T7_G12_042.ab1      ----------------------AGTCCTGATGGTTATGGTTATGGTTATGGTTGTGGTAG
T02347_H05_JL-008_T7_H05_017.ab1      ------------------AACCAGTCCTGATGGTTATGGTTATGGTTATGGTTGTGGTAG
JL_012_G01-T7.ab1                     -----------------TTCTTTGTCCTGATGGTTATGGTTATGGTTATGGTTGTGGTAG
T02346_C02_JL-007_T7_C02_006.ab1      ---------------TAAAAGTTGTCCTGATGGTTATGGTTATGGTTATGGTTGTGGTAG
T02344_D04_JL-005_T7_D04_013.ab1      --------ACACACTACGTAGTTGTCCTGATGGTTATGGTTATGGTTATGGTTGTAGTAG
T02346_D06_JL-007_T7_D06_021.ab1      --------------TGCGTAGTTGTCCTGATGGTTATGGTTATGGTTATGGTTGTGGTAG
T02345_A05_JL-006_T7_A05_024.ab1      ------------------TAGTTGTCCTGATGGTTATGGTTATGGTTATGGTTGTGGTAG
JL_012_F02-T7.ab1                     -------------TTTGGTAGTTGTCCTGATGGTTATGGTTATGGTTATGGTTGTGGTAG
T02344_H11_JL-005_T7_H11_041.ab1      -----------TTCAACGTAGTTGTCCTGATGGTTATGGTTATGGTTATGGTTGTGGTAG
JL_003_B09-T7.ab1                     -----------------GAGGTTGTCCTGATGGTTATGGTTATGGTTATGGTTGTGGTAG
JL_012_G09-T7.ab1                     ---------TCAACAAAAAAGTTGTCCTGATGGTTATGGTTATGGTTATGGTTGTGGTAG
T02344_E08_JL-005_T7_E08_028.ab1      TACAAAGCAAAACAAAAAAAGTTGTCCTGATGGTTATGGTTATGGTTATGGTTGTGGTAG
T02346_H03_JL-007_T7_H03_009.ab1      --------------------GTTGTCCTGATGGTTATGGTTATGGTTATGGTTGTGGTAG
JL_012_E03-T7.ab1                     ------------------TGATTGTCCTGATGGTTATGGTTATGGTTATGGTTGTGGTAG
T02418_G06_JL-011_T7_G06_018.ab1      ---------------------TTGTCCTGATGGTTATGGTTATGGTTATGGTTGTGGTAG
                                                              ******************************  ****
consensus                                                AGTTGTCCTGATGGTTATGGTTATGGTTATGGTTGTGGTAG

T02417_D11_JL-010_T7_D11_045.ab1      TTATGGTTGTAGTGGTTATGATTGTTATGGTTATGGTGGTTATGGTTATTTAAGTTATAT
S2351_41_A06_002.ab1                  TTATGGTTGTAGTGGTTATGATTGTTCTGGTTATGGTGGTTATGGTTATAGAAGTTATAG
T02346_F12_JL-007_T7_F12_043.ab1      TTATGGTTGTAGTGGTTATGATTGTTATGGTTATGGTAGTTATGATTATAGTAGTTATAG
T02417_F11_JL-010_T7_F11_043.ab1      TTATGGTTGTAGTGGTTATGATTGTTATGGTTATGGTGGTTGTGGTTGGAGTAGTTATAG
T02417_C07_JL-010_T7_C07_030.ab1      TTATGGTTGTAGTGGTTATGATTGTTATGGTTATGGTGGTTATGGTTATGGTAGTTATAG
T02417_C09_JL-010_T7_C09_038.ab1      TTATGGTTGTAGTGGTTATGATTGTTATGGTTATGGTGGTTATGGTTATAGTAGTTATAG
T02346_H01_JL-007_T7_H01_001.ab1      TTATGGTTGTAGTGGTTATGATTGTTATGGTGTTGGTGGTTATGGTTATAGTAGTTATAG
T02346_F01_JL-007_T7_F01_003.ab1      TTATGGTTGTAGTGGTTATGATTGTTATGGTTATGGTGGTTATGGTTATAAGAGTTATAG
T02347_A05_JL-008_T7_A05_024.ab1      TTATGGTTGTAGTGGTTATGATTGTTATGGTTATGGTGGTTATGGTTATAAGAGTTATAG
T02347_B07_JL-008_T7_B07_031.ab1      TTATGGTTGTAGTGGTTATGATTGTTATGATTATGGTGGTTATGGTTATAGTAGTTATAG
S2351_34_B05_003.ab1_(reversed)       TTATGGTTGTAGTGGTTATGATTGTTATGGTTATGGTGGTTATGGTTATAGTAGTTATAG
T02417_C01_JL-010_T7_C01_006.ab1      TTATGGTTGTAGTGGTTATGATTGTTATGGTTATGGTGGTTATGGTTATAGTAGTTATAG
S2351_50_B07_003.ab1                  TTATGGTTGTAGTGGTTATGATTGTTATGGTTATGGTGGTTATGGCTATAGTAGTTATAG
T02344_G12_JL-005_T7_G12_042.ab1      TTATGGTTGTAGTGGTTATGATTGTTATGGTTATGGTGGTTATGGTTATAGTAGTTATAG
T02347_H05_JL-008_T7_H05_017.ab1      TTATGGTTGTAGTGGTTATGATTGTTATGGTTATGGTGGTTATGGTTATAGTAGTTATAG
JL_012_G01-T7.ab1                     TTATGGTTGTAGTGGTTATGATTGTTATGGTTATGGTGGTTATGGTTATAGTAGTTATAG
T02346_C02_JL-007_T7_C02_006.ab1      TTATGGTTGTAGTGGTTATGATTGTTATGGTTATGGTGGTTATGGTTATAGTAGTTATAG
T02344_D04_JL-005_T7_D04_013.ab1      TTATGGTTGTAGTGGTTATGATTGTTATGGTTATGGTGGTTATGGTTATAGTAGTTATAG
T02346_D06_JL-007_T7_D06_021.ab1      TTATGGTTGTAGTGGTTATGATTGTTATGGTTATGGTGGTTATGGTTATAGTAGTTATAG
T02345_A05_JL-006_T7_A05_024.ab1      TTATGGTTGTAGTGGTTATGATTGTTATGGTTATGGTGGTTATGGTTATAGTAGTTATAG
JL_012_F02-T7.ab1                     TTATGGTTGTAGTGGTTATGATTGTTATGGTTATGGTGGTTATGGTTATAGTAGTTATAG
T02344_H11_JL-005_T7_H11_041.ab1      TTATGGTTGTAGTGGTTATGATTGTTATGGTTATGGTGGTTATGGTTATAGTAGTTATAG
JL_003_B09-T7.ab1                     TTATGGTTGTAGTGGTTATGATTGTTATGGTTATGGTGGTTATGGTTATAGTAGTTATAG
JL_012_G09-T7.ab1                     TTATGGTTGTAGTGGTTATGATTGTTATGGTTATGGTGGTTATGGTTATAGTAGTTATAG
T02344_E08_JL-005_T7_E08_028.ab1      TTATGGTTGTAGTGGTTATGATTGTTATGGTTATGGTGGTTATGGTTATAGTAGTTATAG
T02346_H03_JL-007_T7_H03_009.ab1      TTATGGTTGTAGTGGTTATGATTGTTATGGTTATGGTGGTTATGGTTATAGTAGTTATAG
JL_012_E03-T7.ab1                     TTATGGTTGTAGTGGTTATGATTGTTATGGTTATGGTGGTTATGGTTATAGTAGTTATAG
T02418_G06_JL-011_T7_G06_018.ab1      TTATGGTTGTAGTGGTTATGATTGTTATGGTTATGGTGGTTATGGTTATAGTAGTTATAG
                                      ************************** ** *  **** *** **  *     ******* 
consensus                             TTATGGTTGTAGTGGTTATGATTGTTATGGTTATGGTGGTTATGGTTATAGTAGTTATAG

T02417_D11_JL-010_T7_D11_045.ab1      TTATAGTTATAGTTACAAATACAC--
S2351_41_A06_002.ab1                  CTATGGTTATAGTTACCAATTT----
T02346_F12_JL-007_T7_F12_043.ab1      TGTTAGTTATAGTTACG---------
T02417_F11_JL-010_T7_F11_043.ab1      TTATAGTTATAGTTACGAAA------
T02417_C07_JL-010_T7_C07_030.ab1      TGACAGA-------------------
T02417_C09_JL-010_T7_C09_038.ab1      TGACAGA-------------------
T02346_H01_JL-007_T7_H01_001.ab1      TTATAGTTATAGTTACGAAT------
T02346_F01_JL-007_T7_F01_003.ab1      TTATAGTTATAGTTACGAATTGTGT-
T02347_A05_JL-008_T7_A05_024.ab1      TTATAGTTATAGTTACGAATTGTGT-
T02347_B07_JL-008_T7_B07_031.ab1      TTATAGTTATAGTTA-----------
S2351_34_B05_003.ab1_(reversed)       TTATAGTTATAGCT-CGA--------
T02417_C01_JL-010_T7_C01_006.ab1      TTATAGTTATAGTTACGAATTATCA-
S2351_50_B07_003.ab1                  TTATAGTTATAGTTACTAAT------
T02344_G12_JL-005_T7_G12_042.ab1      TTATAGTTATAGTTACGAATG-----
T02347_H05_JL-008_T7_H05_017.ab1      TTATAGTTATAGTTACGAATGT----
JL_012_G01-T7.ab1                     TTATAGTTATAGTTACGAATGGGGT-
T02346_C02_JL-007_T7_C02_006.ab1      TTATAGTTATAGTTAGGAATATACTT
T02344_D04_JL-005_T7_D04_013.ab1      TTATAGTTATAGTTACGAATT-----
T02346_D06_JL-007_T7_D06_021.ab1      TTATAGTTATAGTTACGAGT------
T02345_A05_JL-006_T7_A05_024.ab1      TTATAGTTATAGT-------------
JL_012_F02-T7.ab1                     TTATAGTTATAGTTACGAAT------
T02344_H11_JL-005_T7_H11_041.ab1      TTATAGTTATAGTTACG---------
JL_003_B09-T7.ab1                     TTATAGTTATAGTTACGAAT------
JL_012_G09-T7.ab1                     TTATAGTTATAGTTACGAAT------
T02344_E08_JL-005_T7_E08_028.ab1      TTATAGTTATAGTTACGAATC-----
T02346_H03_JL-007_T7_H03_009.ab1      TTATAGTTATAGTTACGAAT------
JL_012_E03-T7.ab1                     TTATAGTTATAGTTACCTA-------
T02418_G06_JL-011_T7_G06_018.ab1      TTATAGTTGTAG--------------
                                           *                    
consensus                             TTATAGTTATAGTTACGAAT
