# Supplementary material for: Expansion of the Preimmune Antibody Repertoire by Junctional Diversity in Bos taurus
Source: PLoS One. 2014 Jun 13;9(6):e99808. doi: 10.1371/journal.pone.0099808 (PMC4057420; doi:10.1371/journal.pone.0099808)
Supplement: Table S2 — General information on bovine gene segments IGHDS1-IGHDS14. (XLSX) [file pone.0099808.s004.xlsx]

## Sheet: TableS2. IGHD genes
IMGTname	old_name	reference	acc|gi|ti	start	end	revcomp	length	clones, all tissues(N=645)	5'RSS	seq	3'RSS
IGHDS1	DH1	Koti et al. 2010	AY559838	30	71		42	4	GGTTTCTGATGCCGGCTGTGTTGTGGTG	ATGATACGATAGGTGTGGTTGTAGTTATTGTAGTGTTGCTAC	CACAGTGATGCTCTCAGTGTCAGAAACC
IGHDS2	DH2	Koti et al. 2010	AY559839	30	177		148	41	GGTTTCTGATGCCGGCTGTGTCACGGTG	GTAGTTGTCCTGATGGTTATAGTTATGGTTATGGTTGTGGTTATGGTTATGGTTGTAGTGGTTATGATTGTTATGGTTATGGTGGTTATGGTGGTTATGGTGGTTATGGTTATAGTAGTTATAGTTATAGTTATACTTACGAATATAC	CACAGTGATACTCTCTGGGACAAAAACC
IGHDS3	DH3	Koti et al. 2010	AY559840	30	87		58	92	GGTTTCTGATGCCGGCTGTGTCACGGTG	GTAGTTGTTATAGTGGTTATGGTTATGGTTGTGGTTATGGTTATGGTTATGATTATAC	CACAGTGACACTCTCTGGGACAAAAACC
IGHDS4	DH4	Koti et al. 2010	HM543732	30	65		36	24	GGTTTCTGATGCCGGCTGTGTCACGGTG	GTATTGTGGTAGCTATTGTGGTAGTTATTATGGTAC	CACAGTGACACTGTCCAGGACAGAAACC
IGHDS5	DH5	Koti et al. 2010	HM543733	30	96		67	268	GGTTTTTGATGCCGGCTGTGTCACGGTG	GTAGTTATGGTGGTTATGGTTATGGTGGTTATGGTTGTTATGGTTATGGTTATGGTTATGGTTATAC	CACAGTGATACTCTCTGGGACAAAAACC
IGHDS6	D64	Koti et al. 2010	HM543734	30	71		42	1	GGTTTCTGATGCCGGCTGTGTTGTGGTG	ATGATACGATAGGTGTGGTTTTAGTTATTGTAGTGTTGCTAC	CACAGTGACGCTCTCAGTGTCAGAAACC
IGHDS7	DH7	Koti et al. 2010	HM543735	30	87		58	79	GGTTTCTGATGCCAGCTGTGTCACGGTG	GTAGTTGTTATAGTGGTTATGGTTATGGTTATGGTTGTGGTTATGGTTATGGTTATAC	CACAGTGACACTCTCTGGGACAAAAAAC
IGHDS8	DH8	Koti et al. 2010	HM543736	30	72		43	71	GGTTTCTGATGCCGGCTGTGTCACGGTG	GTAGTTATAGTGGTTATGGTTATGGTTATAGTTATGGTTATAC	CACAGTGACACTCTCTGGGACAAAAACC
IGHDS9	DQ52	Hosseini et al. 2004	AY149283	113	126		14	9	GGTTTTGGCCAAGCCAGAAACCACAGTG	GAACTCGGTGGGGC	CACAAAAATTGACAACTTTACAAAAACC
IGHDS10			111987608	9047	9077	rc	31	3	GGATTTTGAGGGTGTGTGTGTCACTGTG	AGAATACCGTGATGATGGTTACTGCTACACC	CACAGTGACTCAGGCCCTGACATAAAGC
IGHDS11			112121592	14367	14433	rc	67	9	GGTTTTTGATGCCGGCTGTGTCACGGTG	GTAGTTATGGTGGTTATGGTTATGGTGGTTATGGTTGTTATGGTTTTGGTTATGGTTATGGTTATAC	CACAGTGATACTCTCTGGGACAAAAACC
IGHDS12			171847664	149995	150148	rc	154	9	GGTTTCTGATGCCGGCTGTGTCACGGTG	GTAGTTGTCCTGATGGTTATAGTTATGGTTATGGTTGTGGTTATGGTAGTTATGGTTGTAGTGGTTATGATTGTTATGGTTATGGTGGTTATGGTGGTTATGGTGGTTATGGTGGTTATAGTAGTTATAGTTATAGTTATAGTTACGAATATAC	CACAGTGATACTCTCTGGGACAAAAACC
IGHDS13			510521355	484	525		42	3	GGTTTCTGATGCCGGCTGTGTTGTGGTG	ATGATACGGTAGGTGTGGTTTTAGTCATTGTAGTGTTGCTAC	CACAGTGACGCTCTCAGTGTCAGAAACC
IGHDS14							121(*)	32	//unknown//	AGTTGTCCTGATGGTTATGGTTATGGTTATGGTTGTGGTAGTTATGGTTGTAGTGGTTATGATTGTTATGGTTATGGTGGTTATGGTTATAGTAGTTATAGTTATAGTTATAGTTACGAAT(*)	//unknonwn//
(*) partial genomic sequence, inferred from cDNA clones
