# Supplementary material for: Expansion of the Preimmune Antibody Repertoire by Junctional Diversity in Bos taurus
Source: PLoS One. 2014 Jun 13;9(6):e99808. doi: 10.1371/journal.pone.0099808 (PMC4057420; doi:10.1371/journal.pone.0099808)
Supplement: Table S3 — General information on bovine gene segments JH1, JH2 and JH6. (XLSX) [file pone.0099808.s005.xlsx]

## Sheet: TableS3. IGHJ genes
IMGT name	oldname	reference	accession	start	end	length	RSS spacer	clones, all tissues (N=645)	RSS	sequence
IGHJ1	JH1	Zhao et al. 2003	AY158087	1016	1063	48	23	594	GGTTTTTGCACAGCCCCTAGCGGGGCCCACGGCACTGTG	ACTACGTCGATGCCTGGGGCCAAGGACTCCTGGTCACCGTCTCCTCAG
IGHJ2	JH2	Zhao et al. 2001	AY158087	1923	1976	54	22	1	GGTTTTTGTTGGGCGAGGCTGGAGATATCACCACTGTG	ATTACTATAGTATATATGTTTGCGGCCGAGGGATCGAGGTCACCGTCTCCTCAG
IGHJ6	JH6	Hosseini et al. 2004	AY149283	2357	2410	54	22	50	GGTTTTTGTTGGGCGAGGCTGGAGATATCACCACTGTG	TTTACTATGGTATAGACGCCTGGGGCCGAGGGCTCAGGGTCACCGTCTCCTCAG
