# Supplementary material for: Expansion of the Preimmune Antibody Repertoire by Junctional Diversity in Bos taurus
Source: PLoS One. 2014 Jun 13;9(6):e99808. doi: 10.1371/journal.pone.0099808 (PMC4057420; doi:10.1371/journal.pone.0099808)
Supplement: Table S4 — Sequence analysis of CDR3H region. Nucleotides corresponding to V, D and J gene segments, N and P nucleotides in VD and DJ junctions, and putative peptide sequence are shown for 645 fetal bovine immunoglobulin cDNAs. Small letters: framework nucleotides. Capital letters: nucleotides corresponding to CDR3H region. (XLSX) [file pone.0099808.s006.xlsx]

## Sheet: TableS4
cDNA sequence	V gene end	P and N nucleotide additions at VD junction			D gene	P and N nucleotide additions at DJ junction			Jstart	CDR3H_region
		P1	N	P2		P1	N	P2
JL_002_A04-T7.ab1_(reversed)	acatactactgtGCAAG				TAGTTATGGTGGTTATGGTTATGGTGGTTATGGTTGTTATGGTTATGATTATGGTGATGGTT				ATGCCtggggccaagga	edtatyycASSYGGYGYGGYGCYGYDYGDGYAwgqgllvt
JL_002_A09-T7.ab1_(reversed)	acatactactgtGC		AAGAGCTCTATTGC		GTGGTTATGGTTATGGTGTTTATGGTTGTTATGGTTATAGTTATGATT				GTCGATGCCtggggccaagga	//unproductive recombination//
JL_002_A10-T7.ab1	acatactactgtGCAAGGGA	T	TTTTTTGA		TTTTTGTGATTATGGTTATGGTTGTGGTTATGGTTATG		ACAATCC		CGTCCATGCCtggggccaagga	edtatyycARDFFDFCDYGYGCGYGYDNPVHAwgqgllvt
JL_002_A11-T7.ab1_(reversed)	acatactactgtGCAAGA		AAA		TATAGTGGTTATTTTTATGGTTGTGGTTATGGTTATGGTT		CCACAA		ACTACGTCGATGCCtggggccaagga	edtatyycARKYSGYFYGCGYGYGSTNYVDAwgqgllvt
JL_002_B02-T7.ab1_(reversed)	acatactactgtGCGAA		AACACA		TTGTGGTGATTGTGATTACGGTGGTTATGGTTGTTATGGTTATGGTTATGGTTATAGTTA				CGATGCCtggggccaagga	edtatyycAKTHCGDCDYGGYGCYGYGYGYSYDAwgqgllvt
JL_002_B04-T7.ab1_(reversed)	acatactcatgtGTGAA		AA		GTGGTTATGGTTATGGTAGTTATGGTTGTTA		CA		AATACGTCGATGCCtggggccaagga	edtatyscVKSGYGYGSYGCYKYVDAwgqgllvt
JL_002_B05-T7.ab1	acatactactgtACTACTGTGCAC		AC		TAGTTGTTATAGTGGTTATGGTTATGGTTATGGTTGTGGTTATGGTTATGGTT		TTTTGATT		TACGTCGATGCCtggggccaagga	edsatyycTTVHTSCYSGYGYGYGCGYGYGFLIYVDAwgqgllvt
JL_002_B07-T7.ab1	acatactactgtACTACTGTGCAC		AC		TAGTTGTTATAGTGGTTATGGTTATGGTTATGGTTGTGGTTATGGTTATGGTT		TTTTGATT		TACGTCGATGCCtggggccaagga	edsatyycTTVHTSCYSGYGYGYGCGYGYGFLIYVDAwgqgllvt
JL_002_B10-T7.ab1_(reversed)	acatactactgtGCGAAGGA	T	TT		TTATGGTGGTTATGGTTATGGTGGTTATGGTTGTTATGGTTATGGTTATGGTTATGGT		GG		CGTCGATGCCtggggccaagga	edtatyycAKDFYGGYGYGGYGCYGYGYGYGGVDAwgqgllvt
JL_002_B11-T7.ab1	acatactactgtGCGAAG				TTTTGTGGTTATGGTGCCGGGGGTTATGGTTGTTATGCTTATGGTTATGGTTATGGTT		GGCAAA		ACTACGTCGATGCCtggggccaagga	edtatyycAKFCGYGAGGYGCYAYGYGYGWQNYVDAwgqgllvt
JL_002_C01-T7.ab1	acatactactgtGCAAGGGA	T	TTTTTTGA		TTTTTGTGATTATGGTTATGGTTGTGGTTATGGTTATG		ACAATCC		CGTCCATGCCtggggccaagga	edtatyycARDFFDFCDYGYGCGYGYDNPVHAwgqgllvt
JL_002_C02-T7.ab1	acatactactgtGCGAAG		T		GTAGTTATGGTGGTTATGGTTATGGTTATTGTTGTGGTTATGGTTA				CGATGCCtggggccaagga	edtatyycAKCSYGGYGYGYCCGYGYDAwgqgllvt
JL_002_C03-T7.ab1_(reversed)	acatactactgtGCGAAG		CT		TTTTGGTTATGGTGGTTATGGTTGTTATGCTTATAGTTATGGTGATG		ATAC		CTACTTCGATGCCtggggccaagga	edtatyycAKLFGYGGYGCYAYSYGDDTYFDAwgqgllvt
JL_002_C08-T7.ab1	acatactactgtACTACTGTGCACCAGA	T			TTGTGGTGGTTATGGTTATGGTGGTTTTGGTTGTTATGTTTATGCTTATGGTTATGGTT				ACTACATCGAGGCCtggggccaagga	edsatyycTTVHQICGGYGYGGFGCYVYAYGYGYYIEAwgqgllvt
JL_002_C10-T7.ab1_(reversed)	acatactactgtGCA		GTTGA		TTGTAGTGGTTATGGTTATGGTTATGGTTGTGGTTATGG		CCGAA		CCtggggccaagga	edtatyycAVDCSGYGYGYGCGYGRTwgqgllvt
JL_002_C12-T7.ab1	acatactactgtGCAA		AAATTCTATTT		TTTTGTGGTAGCTATTGTGGTAGT		GGCG		ACTACGTCGATGCCtggggccaagga	edtatyycAKILFFCGSYCGSGDYVDAwgqgllvt
JL_002_D02-T7.ab1_(reversed)	acatactactgtGCGAAGGA				TGGTGGTTATGGTTATGGTGGTTATGGTTGGTATGGTTATGGTTATGGTTATG		C		CTTCGATGCCtggggccaggga	edtatyycAKDGGYGYGGYGWYGYGYGYAFDAwgqgllvt
JL_002_D03-T7.ab1_(reversed)	acatactcatgtGTGAA		AA		GTGGTTATGGTTATGGTAGTTATGGTTGTTA		CA		AATACGTCGATGCCtggggccaagga	edtatyscVKSGYGYGSYGCYKYVDAwgqgllvt
JL_002_D04-T7.ab1	acatactactgtGCGAAG		T		GTAGTTATGGTGGTTATGGTTATGGTTATTGTTGTGGTTATGGTTA				CGATGCCtggggccaagga	edtatyycAKCSYGGYGYGYCCGYGYDAwgqgllvt
JL_002_D05-T7.ab1_(reversed)	acatactactgtGCGAAG		CT		TTTTGGTTATGGTGGTTATGGTTGTTATGCTTATAGTTATGGTGATG		ATAC		CTACTTCGATGCCtggggccaagga	edtatyycAKLFGYGGYGCYAYSYGDDTYFDAwgqgllvt
JL_002_D06-T7.ab1	acatactactgtGCAAGGGA	T	TTTTTTGA		TTTTTGTGATTATGGTTATGGTTGTGGTTATGGTTATG		ACAATCC		CGTCCATGCCtggggccaagga	edtatyycARDFFDFCDYGYGCGYGYDNPVHAwgqgllvt
JL_002_D07-T7.ab1_(reversed)	acatactactgtGCAAGA		AAA		TATAGTGGTTATTTTTATGGTTGTGGTTATGGTTATGGTT		CCACAA		ACTACGTCGATGCCtggggccaagga	edtatyycARKYSGYFYGCGYGYGSTNYVDAwgqgllvt
JL_002_D08-T7.ab1	acatactactgtGCA		GT		TTATGGTGGTTGGACTTATGGTGCTTATGGTTGTTATGGTTATACTGATGGTTTTGCTTCTAC		TTGT		GTCGATGCCtggggccaagga	edtatyycAVYGGWTYGAYGCYGYTDGFASTCVDAwgqgllvt
JL_002_D12-T7.ab1_(reversed)	acatactactgtGCGAAG		CT		TTTTGGTTATGGTGGTTATGGTTGTTATGCTTATAGTTATGGTGATG		ATAC		CTACTTCGATGCCtggggccaagga	edtatyycAKLFGYGGYGCYAYSYGDDTYFDAwgqgllvt
JL_002_E02-T7.ab1_(reversed)	acatactactgtGCGAAGGA				TGGTGGTTATGGTTATGGTGGTTATGGTTGGTATGGTTATGGTTATGGTTATG		C		CTTCGATGCCtggggccaggga	edtatyycAKDGGYGYGGYGWYGYGYGYAFDAwgqgllvt
JL_002_E05-T7.ab1_(reversed)	acatactactgtGCAAGTGA		AT		GTTATAGCTATTGTGACACT		GAATGGGT		CGTCGATGCCtggggccaagga	edtatyycASECYSYCDTEWVVDAwgqgllvt
JL_002_E09-T7.ab1_(reversed)	acatactactgtGCGAAG		ACAG		ATGGTGATTATGGTTGTTATGGTTATGGTTATGGT		CTC		GACtggggccaagga	edtatyycAKTDGDYGCYGYGYGLDwgqgllvt
JL_002_H12-T7.ab1	acatactactgtGCGAAGGA				TGGTGGTTATGGTTATGGTGGTTATGATTGTTATGGTTATGGTTATAGTTATG				ACTACGTCGATGCCtggggccaagga	edtatyycAKDGGYGYGGYDCYGYGYSYDYVDAwgqgllvt
JL_003_A01-T7.ab1_(reversed)	acatactactgtGCGAAGGA				TTATGGTGGTTATGGTTATGGTGGTTATGGTTGTTATGGTTATGGTTATGGTTATGGTTAT		GGT	T	ACTACGTCGATGCCtggggccaagga	edtatyycAKDYGGYGYGGYGCYGYGYGYGYGYYVDAwgqgllvt
JL_003_A04-T7.ab1	acatactactgtACTACTGTGCACCA		CCATG		GTAGTTATGGTGGTTATGGTTATGGTGGTTATGG		GTTCCCGGGA	T	ACTACGTCGATGCCtggggccaagga	edsatyycTTVHHHGSYGGYGYGGYGFPGYYVDAwgqgllvt
JL_003_A05-T7.ab1_(reversed)	acatactactgtGCAAAAG		TTGCCC		GGTGTGGTTATGATGGTGGTGGTTGGGGTTGTGGTGGTTATCGTTATGGTGGT		CA		CGATGCCtggggccaagga	edtatyycAKVARCGYDGGGWGCGGYRYGGHDAwgqgllvt
JL_003_A08-T7.ab1_(reversed)	acatactactgtACTACTGTGCACCA				TAGTGGTTATGGTTATGGTTATAGTTATGG		CTCA	T	ACTACGTCGATGCCtggggccaagga	edsatyycTTVHHSGYGYGYSYGSYYVDAwgqgllvt
JL_003_A09-T7.ab1	acatactactgtACTACTGTGCACCAG		TTTATTTT		TTGTCCTGATGGTTATAGTTATGGTTATGGTTGTGGTTATGGTTATGGTTGTAGTGGTTATGATTGTTATGGTTATGGTGGTTATGGTGGTTATGGTGGTTATGGTTATAGTAGTTATAGTTATAGTTATACTTACGAAT				ACTACGTCGATGCCtggggccaagga	edsatyycTTVHQFIFCPDGYSYGYGCGYGYGCSGYDCYGYGGYGGYGGYGYSSYSYSYTYEYYVDAwgqgllvt
JL_003_A11-T7.ab1_(reversed)	acatactactgtGCGAAGGA				TTATGGTGGTTATGGTTATGGTGGTTATGGTTGTTATGGTTATGGTTATGGTTATGGTTAT		GGT	T	ACTACGTCGATGCCtggggccaagga	edtatyycAKDYGGYGYGGYGCYGYGYGYGYGYYVDAwgqgllvt
JL_003_B03-T7.ab1_(reversed)	acatactactgtGCAAAAG		TTGCCC		GGTGTGGTTATGATGGTGGTGGTTGGGGTTGTGGTGGTTATCGTTATGGTGGT		CA		CGATGCCtggggccaagga	edtatyycAKVARCGYDGGGWGCGGYRYGGHDAwgqgllvt
JL_003_B04-T7.ab1	acatactactgtGCGAAGGA				TTATGGTGGTTATGGTTATGGTGGTTATGGTTGTTATGGTTATGGTTATGGTTATGGTTAT		GGT	T	ACTACGTCGATGCCtggggccaagga	edtatyycAKDYGGYGYGGYGCYGYGYGYGYGYYVDAwgqgllvt
JL_003_B07-T7.ab1_(reversed)	acatactactgtACTACTGTGCACCA		AAAACACGT		TAGTTGTCCTGATGGTTATAGTTATGGTTATGGTTGTGGTTATGGTTATGGTTGTAGTGGTTATGATTGTTATGGTTATGGTGGTTATGGTGGTTATGGTGGTTATGG		CCGA	T	ACTACGTCGATGCCtggggccaagga	edsatyycTTVHQKHVSCPDGYSYGYGCGYGYGCSGYDCYGYGGYGGYGGYGRYYVDAwgqgllvt
JL_003_B09-T7.ab1	acatactactgtACTACTGTGCACCAGA		GAG		GTTGTCCTGATGGTTATGGTTATGGTTATGGTTGTGGTAGTTATGGTTGTAGTGGTTATGATTGTTATGGTTATGGTGGTTATGGTTATAGTAGTTATAGTTATAGTTATAGTTACGAAT				ACTACGTCGATGCCtggggccaagga	edsatyycTTVHQRGCPDGYGYGYGCGSYGCSGYDCYGYGGYGYSSYSYSYSYEYYVDAwgqgllvt
JL_003_B12-T7.ab1	acatactactgtGCAAAA		T		GTGGTTATGGTTATGGTGGTTATGCTTTTTATGGTTATGGTTATGGT				TATGTCGATGCCtggggccaagga	edtatyycAKCGYGYGGYAFYGYGYGYVDAwgqgllvt
JL_003_C03-T7.ab1_(reversed)	acatactactgtACTACTGTGCACCA				TAGTGGTTATGGTTATGGTTATAGTTATGG		CTCA	T	ACTACGTCGATGCCtggggccaagga	edsatyycTTVHHSGYGYGYSYGSYYVDAwgqgllvt
JL_003_C04-T7.ab1_(reversed)	acatactactgtACTACTGTGCACCA				TAGTGGTTATGGTTATGGTTATAGTTATGG		CTCA	T	ACTACGTCGATGCCtggggccaagga	edsatyycTTVHHSGYGYGYSYGSYYVDAwgqgllvt
JL_003_C05-T7.ab1	acatactactgtGCGAAGGA				TTATGGTGGTTATGGTTATGGTGGTTATGGTTGTTATGGTTATGGTTATGGTTATGGTTAT		GGT	T	ACTACGTCGATGCCtggggccaagga	edtatyycAKDYGGYGYGGYGCYGYGYGYGYGYYVDAwgqgllvt
JL_003_C09-T7.ab1_(reversed)	acatactactgtGCAAAA		T		GTGGTTATGGTTATGGTGGTTATGCTTTTTATGGTTATGGTTATGGT				TATGTCGATGCCtggggccaagga	edtatyycAKCGYGYGGYAFYGYGYGYVDAwgqgllvt
JL_003_C10-T7.ab1	acatactactgtACTACTGTGCACCAG		TTTATTTT		TTGTCCTGATGGTTATAGTTATGGTTATGGTTGTGGTTATGGTTATGGTTGTAGTGGTTATGATTGTTATGGTTATGGTGGTTATGGTGGTTATGGTGGTTATGGTTATAGTAGTTATAGTTATAGTTATACTTACGAAT				ACTACGTCGATGCCtggggccaagga	edsatyycTTVHQFIFCPDGYSYGYGCGYGYGCSGYDCYGYGGYGGYGGYGYSSYSYSYTYEYYVDAwgqgllvt
JL_003_D01-T7.ab1_(reversed)	acatactactgtACTACTGTGCACCA				TAGTGGTTATGGTTATGGTTATAGTTATGG		CTCA	T	ACTACGTCGATGCCtggggccaagga	edsatyycTTVHHSGYGYGYSYGSYYVDAwgqgllvt
JL_003_D04-T7.ab1_(reversed)	acatactactgtGCGAAGGA				TTATGGTGGTTATGGTTATGGTGGTTATGGTTGTTATGGTTATGGTTATGGTTATGGTTAT		GGT	T	ACTACGTCGATGCCtggggccaagga	edtatyycAKDYGGYGYGGYGCYGYGYGYGYGYYVDAwgqgllvt
JL_003_D05-T7.ab1_(reversed)	acatactactgtACTACTGTGCACCAG		TTTGTATGG		TGTGGTAGCTATTGTGGTAGTTATTATGG			GT	ACTACGTCGATGCCtggggccaagga	edsatyycTTVHQFVWCGSYCGSYYGYYVDAwgqgllvt
JL_003_D06-T7.ab1_(reversed)	acatactactgtGCGAAGGA				TTATGGTGGTTATGGTTATGGTGGTTATGGTTGTTATGGTTATGGTTATGGTTATGGTTAT		GGT	T	ACTACGTCGATGCCtggggccaagga	edtatyycAKDYGGYGYGGYGCYGYGYGYGYGYYVDAwgqgllvt
JL_003_D07-T7.ab1_(reversed)	acatactactgtGCAAAAG		TTGCCC		GGTGTGGTTATGATGGTGGTGGTTGGGGTTGTGGTGGTTATCGTTATGGTGGT		CA		CGATGCCtggggccaagga	edtatyycAKVARCGYDGGGWGCGGYRYGGHDAwgqgllvt
JL_003_D08-T7.ab1_(reversed)	acatactactgtGCGAAGGA				TTATGGTGGTTATGGTTATGGTGGTTATGGTTGTTATGGTTATGGTTATGGTTATGGTTAT		GGT	T	ACTACGTCGATGCCtggggccaagga	edtatyycAKDYGGYGYGGYGCYGYGYGYGYGYYVDAwgqgllvt
JL_003_E02-T7.ab1_(reversed)	acatactactgtGCGAAGGA				TTATGGTGGTTATGGTTATGGTGGTTATGGTTGTTATGGTTATGGTTATGGTTATGGTTAT		GGT	T	ACTACGTCGATGCCtggggccaagga	edtatyycAKDYGGYGYGGYGCYGYGYGYGYGYYVDAwgqgllvt
JL_003_E03-T7.ab1_(reversed)	acatactactgtGCGAAGGA				TTATGGTGGTTATGGTTATGGTGGTTATGGTTGTTATGGTTATGGTTATGGTTATGGTTAT		GGT	T	ACTACGTCGATGCCtggggccaagga	edtatyycAKDYGGYGYGGYGCYGYGYGYGYGYYVDAwgqgllvt
JL_003_E05-T7.ab1_(reversed)	acatactactgtGCAAAAG		TTGCCC		GGTGTGGTTATGATGGTGGTGGTTGGGGTTGTGGTGGTTATCGTTATGGTGGT		CA		CGATGCCtggggccaagga	edtatyycAKVARCGYDGGGWGCGGYRYGGHDAwgqgllvt
JL_003_E10-T7.ab1_(reversed)	acatactactgtACTACTGTGC		TTTT		TTGTTATAGTGGTTATTTTTATGGTTGTGGTTATGGTTATGGTTATGATT		GGGCAGAT	T	ACTACGTCGATGCCtggggccaagga	edsatyycTTVLFCYSGYFYGCGYGYGYDWADYYVDAwgqgllvt
JL_003_E12-T7.ab1_(reversed)	acatactactgtGCAAAA		T		GTGGTTATGGTTATGGTGGTTATGCTTTTTATGGTTATGGTTATGGT				TATGTCGATGCCtggggccaagga	edtatyycAKCGYGYGGYAFYGYGYGYVDAwgqgllvt
JL_003_F05-T7.ab1_(reversed)	acatactactgtGCAAAAG		TTGCCC		GGTGTGGTTATGATGGTGGTGGTTGGGGTTGTGGTGGTTATCGTTATGGTGGT		CA		CGATGCCtggggccaagga	edtatyycAKVARCGYDGGGWGCGGYRYGGHDAwgqgllvt
JL_003_F07-T7.ab1_(reversed)	acatactactgtGCAAAA		T		GTGGTTATGGTTATGGTGGTTATGCTTTTTATGGTTATGGTTATGGT				TATGTCGATGCCtggggccaagga	edtatyycAKCGYGYGGYAFYGYGYGYVDAwgqgllvt
JL_003_F11-T7.ab1	acatactactgtGCAAAA		T		GTGGTTATGGTTATGGTGGTTATGCTTTTTATGGTTATGGTTATGGT				TATGTCGATGCCtggggccaagga	edtatyycAKCGYGYGGYAFYGYGYGYVDAwgqgllvt
JL_003_F12-T7.ab1_(reversed)	acatactactgtGCAAAA		T		GTGGTTATGGTTATGGTGGTTATGCTTTTTATGGTTATGGTTATGGT				TATGTCGATGCCtggggccaagga	edtatyycAKCGYGYGGYAFYGYGYGYVDAwgqgllvt
JL_003_G01-T7.ab1	acatactactgtGCGAAGGA				TTATGGTGGTTATGGTTATGGTGGTTATGGTTGTTATGGTTATGGTTATGGTTATGGTTAT		GGT	T	ACTACGTCGATGCCtggggccaagga	edtatyycAKDYGGYGYGGYGCYGYGYGYGYGYYVDAwgqgllvt
JL_003_G06-T7.ab1_(reversed)	acatactactgtGCAAAAG		TTGCCC		GGTGTGGTTATGATGGTGGTGGTTGGGGTTGTGGTGGTTATCGTTATGGTGGT		CA		CGATGCCtggggccaagga	edtatyycAKVARCGYDGGGWGCGGYRYGGHDAwgqgllvt
JL_003_H03-T7.ab1_(reversed)	acatactactgtGCGAAGGA				TTATGGTGGTTATGGTTATGGTGGTTATGGTTGTTATGGTTATGGTTATGGTTATGGTTAT		GGT	T	ACTACGTCGATGCCtggggccaagga	edtatyycAKDYGGYGYGGYGCYGYGYGYGYGYYVDAwgqgllvt
JL_003_H06-T7.ab1_(reversed)	acatactactgtGCAAAAG		TTGCCC		GGTGTGGTTATGATGGTGGTGGTTGGGGTTGTGGTGGTTATCGTTATGGTGGT		CA		CGATGCCtggggccaagga	edtatyycAKVARCGYDGGGWGCGGYRYGGHDAwgqgllvt
JL_003_H08-T7.ab1_(reversed)	acatactactgtGCGAAGGA				TTATGGTGGTTATGGTTATGGTGGTTATGGTTGTTATGGTTATGGTTATGGTTATGGTTAT		GGT	T	ACTACGTCGATGCCtggggccaagga	edtatyycAKDYGGYGYGGYGCYGYGYGYGYGYYVDAwgqgllvt
JL_003_H09-T7.ab1_(reversed)	acatactactgtACTACTGTGCACCAG		TTTGTATGG		TGTGGTAGCTATTGTGGTAGTTATTATGG			GT	ACTACGTCGATGCCtggggccaagga	edsatyycTTVHQFVWCGSYCGSYYGYYVDAwgqgllvt
JL_003_H10-T7.ab1_(reversed)	acatactactgtGCGAAGGA				TTATGGTGGTTATGGTTATGGTGGTTATGGTTGTTATGGTTATGGTTATGGTTATGGTTAT		GGT	T	ACTACGTCGATGCCtggggccaagga	edtatyycAKDYGGYGYGGYGCYGYGYGYGYGYYVDAwgqgllvt
JL_009_A01-T7.ab1_(reversed)	acatactactgtGCAAA		GTT		TAGTCATGCTTATGGTGGTTATGGTTGTTATGATTATGGTAGTGGTTATGGT				TACGTCGATGCCtggggccaagga	edtatyycAKFSHAYGGYGCYDYGSGYGYVDAwgqgllvt
JL_009_A02-T7.ab1_(reversed)	acatactactgtACTACTGTGCA		A		AGTTGTTATAGTGGTTATGGTTATGGTTGTAGTTATGATTATACTTATGA		GA		ACTACCTCAATGCCtggggccaagga	edsatyycTTVQSCYSGYGYGCSYDYTYENYLNAwgqgllvt
JL_009_A04-T7.ab1_(reversed)	acatactactgtGCAAGA				AGTTGTTATAGTGGTTATGGTTATGGTTATGGTTGTGGTTATGGTTATGGTTATAC		CGCG		TACGTCGATGCCtggggccaagga	edtatyycARSCYSGYGYGYGCGYGYGYTAYVDAwgqgllvt
JL_009_A05-T7.ab1_(reversed)	acatactactgtGCAAGA		AATGCGT		GTAGTTATGGTACTTATGATTATAGTGATGATGGTTGTTATGGTTATGATTATAGTTAT				GGTGCCtggggccaagga	edtatyycARNACSYGTYDYSDDGCYGYDYSYGAwgqgllvt
JL_009_A06-T7.ab1	acatactactgtGCGAA		ATGGG		GTTATGGTGGTAGTGGTGGTGGTGGTTATGGTTTTTATG		AAGATGACTT		CTATGTCGATGCCtggggccaagga	edtatyycAKWGYGGSGGGGYGFYEDDFYVDAwgqgllvt
JL_009_A07-T7.ab1_(reversed)	acatactactgtGCGAAGGA		AC		GTGGTTATGGTTATGGTGGTTATGGTTGTTATGGTTATGCTTATGGTT				ATTACGTCGATGCCtggggccaagga	edtatyycAKERGYGYGGYGCYGYAYGYYVDAwgqgllvt
JL_009_A08-T7.ab1_(reversed)	acatactactgtGCAAGA		CACAAAAA		AACTCGGTGGGGC	GC	TG		ACGTCGATGCCtggggccaagga	edtatyycARHKKTRWGADVDAwgqgllvt
JL_009_A09-T7.ab1	acatactactgtGCGAA		TTTGT		GTGGTTATCGTTATGGTGGTTATGGTTGTTATGATTATGGTTATTATTATGGT		GT		CTACGTCGATGCCtggggccaagga	edtatyycANLCGYRYGGYGCYDYGYYYGVYVDAwgqgllvt
JL_009_A10-T7.ab1_(reversed)	acatactactgtGCGAAGGA				TGGTGGTTATGGTTATGGTGGTGTAGGTTGTTATGGTTGGCGTTGTGGT		GGG		TACGTTGATGCCtggggccaagga	edtatyycAKDGGYGYGGVGCYGWRCGGYVDAwgqgllvt
JL_009_A11-T7.ab1_(reversed)	acatactactgtGCA		C		GTTGTTATAGTGGTAGTGGTTATGGTTGTGGTTATGGTTATGGTTATGAT		GG		CTACGTCGATGCCtggggccaagga	edtatyycARCYSGSGYGCGYGYGYDGYVDAwgqgllvt
JL_009_A12-T7.ab1	acatactactgtGCG		TCGA		GTGATGATGGTTATGGTGGTTATGGTTGTGCTGGTTAT		TCTGG		CGTCGATGCCtggggccaagga	edtatyycASSDDGYGGYGCAGYSGVDAwgqgllvt
JL_009_B01-T7.ab1_(reversed)	acatactactgtACTACTGTGCACCCGA		GCAT		TGATGGTGGTTATGTTTATA		ATTGG		TACGTCGATGCCtggggccaagga	edsatyycTTVHPSIDGGYVYNWYVDAwgqgllvt
JL_009_B02-T7.ab1_(reversed)	acatactactgtGCAAGA		TGCG		ATGGTGGTTATGGTTATGGTGGTCGTGATTGTGATGGTTATGGTTATG		TTCC		CTACGTCGATGCCtggggccaagga	edtatyycARCDGGYGYGGRDCDGYGYVPYVDAwgqgllvt
JL_009_B03-T7.ab1_(reversed)	acatactactgtGCAAG				TTGTTATAGTGGTTATGGTATTGGTTATGGTTGTGTTGTTGGTTATG		AAAG		TGCCcggggccaagga	edtatyycASCYSGYGIGYGCVVGYESArgqgllvt
JL_009_B04-T7.ab1	acatactactgtGTAA		AA		TGTTATAGTGGTATTGATCATGGTTATGGTTATG		AC	T	ACTACGTCGATGCCtggggccaagga	edtatyycVKCYSGIDHGYGYDYYVDAwgqgllvt
JL_009_B05-T7.ab1	acatactactgtGCA				TGCTATAGTGGTTATGGTTATGGTTGTGGTTTTGATTATGGTT		GGACT		GAGGCCtggggccaagga	edtatyycACYSGYGYGCGFDYGWTEAwgqgllvt
JL_009_B06-T7.ab1_(reversed)	acatactactgtTCAAG		G		AGTGATAGTGATGATGGTTATGTTTATAGTTATGCTT		CTTCT		GCTGCCtggggccaagga	edtatyycSRSDSDDGYVYSYASSAAwgqgllvt
JL_009_B07-T7.ab1_(reversed)	acatactactgtGCAAAAGA	T	ATCC		ATGGTTATGGTAGTTATGGTTGTTATGATTATTGTTATGTTTAT				GATGCCtggggccaagga	edtatyycAKDIHGYGSYGCYDYCYVYDAwgqgllvt
JL_009_B09-T7.ab1	acatactactgtGCAAGAG				GTCGTTATGATAGTGGTGGTGATGGTTGTGATGGTTATGGTGGTGGTTATGGGTA				CGATGCCtggggccaagga	edtatyycARGRYDSGGDGCDGYGGGYGYDAwgqgllvt
JL_009_B10-T7.ab1_(reversed)	acatactactgtGCAAGA		TC		TTATGGTGGTTATGATTATGGGGGTTATGATTGTTATGGT		AT		CGTCGATGCCtggggccaagga	edtatyycARSYGGYDYGGYDCYGIVDAwgqgllvt
JL_009_B11-T7.ab1	acatactactgtGCGAA		ATGGG		GTTATGGTGGTAGTGGTGGTGGTGGTTATGGTTTTTATG		AAGATGACTT		CTATGTCGATGCCtggggccaagga	edtatyycAKWGYGGSGGGGYGFYEDDFYVDAwgqgllvt
JL_009_B12-T7.ab1	acatactactgtGCAAGAG				GTGGTTATGGTTATGGTGGTTATGATTGTTATGGTTATGGTTATGGTTATGGTT				ATTATGTCGATGCCtggggccaagga	edtatyycARGGYGYGGYDCYGYGYGYGYYVDAwgqgllvt
JL_009_C01-T7.ab1	acatactactgtGCGAAAGA	TC	T		TTGTGATAGTGGTTATGTTTTTGGTTGTGGTTATAATTATGCTT				TGGATGCCtggggccaagga	edtatyycAKDLCDSGYVFGCGYNYALDAwgqgllvt
JL_009_C02-T7.ab1_(reversed)	acgtactactgtGCAAGAG		GTT		GTAGTTATGGTGGTTATGGTTATGGTAGTTATGGTTGTTATGGTTATGGTTATGTTTATGATT		TGGG		CGTCGATGCCtggggccaagga	edtatyycARGCSYGGYGYGSYGCYGYGYVYDLGVDAwgqgllvt
JL_009_C03-T7.ab1_(reversed)	acatactactgtACTACTGTACACCAGA	TCT	TGT		GTGGTTATATTTATGGTGGTTATGGTTGTGTTGCTTATGATTATGGTAGTGGT				TATTTCGATGCCtggggccaagga	edsatyycTTVHQILCGYIYGGYGCVAYDYGSGYFDAwgqgllvt
JL_009_C04-T7.ab1_(reversed)	acatactactgtGCAAGA		TT		TAGTTGTTATAGTGGTTATGGTTATGGTTGTGGTTATGGTTATGGTTATGATTATAC		AGTAC		ACTACGTCGATGCCtggggccaagga	edtatyycARFSCYSGYGYGCGYGYGYDYTVHYVDAwgqgllvt
JL_009_C05-T7.ab1_(reversed)	acatactactgtGC		GAAGG		ATGGTGGTTATGGTTATGGTGGTTATGGTTGTTATGGTTATGGTTATGGTTATGGTT		GG		TACGTCGATGCCtggggccaagga	edtatyycAKDGGYGYGGYGCYGYGYGYGWYVDAwgqgllvt
JL_009_C06-T7.ab1_(reversed)	acatactactgtGCGAAG		T		GTTGTTATGGTAGAGGTGGTTATGGTTGTTATGGTTATGGT		ACTAGT		TGCGTCGATGCCtggggccaagga	edtatyycAKCCYGRGGYGCYGYGTSCVDAwgqgllvt
JL_009_C08-T7.ab1_(reversed)	acatactactgtGCGAAGGA	T	AGTACCCCCGCG		TATGGTGGTGTGGGTGTTGGTGGTTATGGTTGTTATGGTTTCCGTTATGCTTATGGTT		C		CTACGTCGATGCCtggggccaagga	edtatyycAKDSTPAYGGVGVGGYGCYGFRYAYGSYVDAwgqgllvt
JL_009_C09-T7.ab1_(reversed)	acatactactgtTCAAG		G		AGTGATAGTGATGATGGTTATGTTTATAGTTATGCTT		CTTCT		GCTGCCtggggccaagga	edtatyycSRSDSDDGYVYSYASSAAwgqgllvt
JL_009_C11-T7.ab1	acatactactgtGCAAAAG		TA		GGTGGTTATAATAATGGTTATGCTTGTGGTGGTGCTTATG		AC	T	ACTACGTCGATGCCtggggccaagga	edtatyycAKVGGYNNGYACGGAYDYYVDAwgqgllvt
JL_009_C12-T7.ab1_(reversed)	acatactactgtGCGAAGGA	TC	ATTTTTT		TATTTGTTATGGTGATTATGATTATGATTATGGTTGTGGTGATGGTTAT		AAT	T	ACTACGGCGATGCCtggggccaagga	edtatyycAKDHFFICYGDYDYDYGCGDGYNYYGDAwgqgllvt
JL_009_D01-T7.ab1	acatactactgtGTGAAGG				GTGCTTATGCTTATGGTGGTTATGGTTGTTATGGTTATGGTTATGGTTATGGT		AGGG		ACTACGTCGATGCCtggggccaagga	edtatyycVKGAYAYGGYGCYGYGYGYGRDYVDAwgqgllvt
JL_009_D02-T7.ab1	acatactactgtGCAAAG		A		ATAGTGTTTATGGTTATGGTTGTGATTATGGTTATGGTTATGATT		CAACTGG		CTACGTCGATGCCtggggccgagga	edtatyycAKNSVYGYGCDYGYGYDSTGYVDAwgrgllvt
JL_009_D06-T7.ab1_(reversed)	acatactactgtGCGAAGGA				TTATAGTTATGGTTGTGGTTATGGTTATTATTAT				GATGCCtggggccaagga	edtatyycAKDYSYGCGYGYYYDAwgqgllvt
JL_009_D07-T7.ab1	acatactactgtGCGAAGGA				TAATAGTGTTTATGGTTATGGTGGTTATGGTTGTTATGGTTATTTTTATGGTGTCGGTTGTAC				CGATGCCtggggccaagga	edtatyycAKDNSVYGYGGYGCYGYFYGVGCTDAwgqgllvt
JL_009_D08-T7.ab1	acatactactgtGCGA		GGA		GAAGTTATGGTGGTTATGGTTATGGTGGTTAT			T	ACTACGTCGATGCCtggggccaagga	edtatyycARRSYGGYGYGGYYYVDAwgqgllvt
JL_009_D11-T7.ab1	acatactactgtGCAAGAGA				TGGTGGTTATGGTTATGGTGGTGGTGGTTGTTATGGTTATGGTTATGGTTATAGTT		GGA		AATACGTCGATGCCtggggccaagga	edtatyycARDGGYGYGGGGCYGYGYGYSWKYVDAwgqgllvt
JL_009_D12-T7.ab1_(reversed)	acatactactgtGCAAG				TGGTAGCTATT				ATGTTtggggccaagga	edtatyycASGSYYVwgqgllvt
JL_009_E01-T7.ab1_(reversed)	acatactactgtGCGAAG		CA		TGGTTATGGTTATGGTGGTGTTGGTTGTTATGGTTATTGTTATGGTTAT		A		ACGTCGATGCCtggggccaagga	edtatyycAKHGYGYGGVGCYGYCYGYNVDAwgqgllvt
JL_009_E03-T7.ab1_(reversed)	acatactactgtGCGAAG				TATTCTAGTGGTGTTCGTTATGGTTGTGGTTATGCTT		GGACTTAT		GATGCCtggggccaagga	edtatyycAKYSSGVRYGCGYAWTYDAwgqgllvt
JL_009_E04-T7.ab1	acatactactgtGCAAGAG		TTTTGGGTTTTTCGACCC		ATTGTGGTAGCTATTGTGGTAGTTATTATG		AAACC	T	ACTACGTCGATGCCtggggccaagga	edtatyycARVLGFSTHCGSYCGSYYETYYVDAwgqgllvt
JL_009_E05-T7.ab1_(reversed)	acatactactgcGCGAGAG		TGTTCCCTTT		TTATGGTGGTTATGGTTATGGTTATTATGGTTGTTATGGTTATCGTTATG				ACTACGTCGATGCCtggggccaagga	edtatyycARVFPFYGGYGYGYYGCYGYRYDYVDAwgqgllvt
JL_009_E06-T7.ab1_(reversed)	acatactactgtGCGAAGGA	TC	ATTTTTT		TATTTGTTATGGTGATTATGATTATGATTATGGTTGTGGTGATGGTTAT		AAT	T	ACTACGGCGATGCCtggggccaagga	edtatyycAKDHFFICYGDYDYDYGCGDGYNYYGDAwgqgllvt
JL_009_E07-T7.ab1_(reversed)	acatactactgtGCAAGA		AATTA		TTGTGGTCGTTATGGTTATGGTGGTTTTGGTTGTGGCGGTTATGGTCATGCTTAT		AAT	T	ACTACGTCGATGCCtggggccaagga	edtatyycARNYCGRYGYGGFGCGGYGHAYNYYVDAwgqgllvt
JL_009_E09-T7.ab1	acatactactgtGCAA		T		TTGTTATAGTGGTATTAGTTATGGTTGTGGTGCTGGTTATGGTTATG		GA		TACGTCGATGCCtggggccaagga	edtatyycAICYSGISYGCGAGYGYGYVDAwgqgllvt
JL_009_E11-T7.ab1_(reversed)	acatactactgtGCAAGA				TGTGGTGGTTATGGTTGTGGTGGTTATCTTTGTTCTGGTTATTGTTATAATTATGCTTATAC	G	AG		CTACGTCGATGCCtggggccaagga	edtatyycARCGGYGCGGYLCSGYCYNYAYTSYVDAwgqgllvt
JL_009_E12-T7.ab1_(reversed)	acatactactgtGC		GAAGG		ATGGTGGTTATGGTTATGGTGGTTATGGTTGTTATGGTTATGGTTATGGTTATGGTT		GG		TACGTCGATGCCtggggccaagga	edtatyycAKDGGYGYGGYGCYGYGYGYGWYVDAwgqgllvt
JL_009_F01-T7.ab1	acatactactgtGCGA		GGTTCCT		TGGTGTTTATGGTTATGGTGGTTATGGTTGTTATGGTTATGGTCATGGTTATGGTT		TTTTAT		ATGCCtggggccaagga	edtatyycARFLGVYGYGGYGCYGYGHGYGFLYAwgqgllvt
JL_009_F02-T7.ab1_(reversed)	acatactactgtGCGAAGGA		G		AGTTGTTATAGTGGTTATGGTTATGGTTATGGTTGTGGTTATCATTATGGTTATAC		CAAA	T	ACTACGTCGATGCCtggggccaagga	edtatyycAKESCYSGYGYGYGCGYHYGYTKYYVDAwgqgllvt
JL_009_F03-T7.ab1	acatactactgtGCGAAG		ATTGTAA		ATGGTGGTTATGGTGCTGGTACTTATGGTTGTTGGGGTTATGGTTATCGTTATGGTT		CC	T	ACCACGTCGATGCCtggggccaagga	edtatyycAKIVNGGYGAGTYGCWGYGYRYGSYHVDAwgqgllvt
JL_009_F05-T7.ab1_(reversed)	acatactactgtGCGAAGGA				TTTTGGTGATGGTGGTGGTTGTGTTGGTTATAATTATCGTTATGGTTATAC				CTACGTCGATGCCtggggccaagga	edtatyycAKDFGDGGGCVGYNYRYGYTYVDAwgqgllvt
JL_009_F06-T7.ab1_(reversed)	acatactactgtGCGAAG				TATTCTAGTGGTGTTCGTTATGGTTGTGGTTATGCTT		GGACTTAT		GATGCCtggggccaagga	edtatyycAKYSSGVRYGCGYAWTYDAwgqgllvt
JL_009_F08-T7.ab1	acatactactgtGCAAGA		TGGAGA		GGTGGTTATGGTTATGGTGGTTATGGTTGTAGTGGTGATGGTTATAATTATGGTTAT		GCTTATG		ACGTCGATGCCtggggccaagga	edtatyycARWRGGYGYGGYGCSGDGYNYGYAYDVDAwgqgllvt
JL_009_F09-T7.ab1_(reversed)	acatactactgtGCGAAG		AG		TGGTGGTGATGGTTATTGTGGTTATGGTTGTTATGATTATGGTTATCGTTATG		ATAAAA		ACTACGTCGATGCCtggggccaagga	edtatyycAKSGGDGYCGYGCYDYGYRYDKNYVDAwgqgllvt
JL_009_F10-T7.ab1_(reversed)	acatactactgtAGGAAG		CT		TAGTTGTTATAGTGGTTATGGTTATGGTTGTGGTTTTGGTTATAGTTATG		GCAC		CGATGCCtggggccaagga	edtatyycRKLSCYSGYGYGCGFGYSYGTDAwgqgllvt
JL_009_F11-T7.ab1_(reversed)	acatactactgtGCGA		GGTTCTA		TGGTTATGGTTATAGTTATGGTTGTGGTTATGGTTATGG		CGC		CTACGTCGATGCCtggggccaagga	edtatyycARFYGYGYSYGCGYGYGAYVDAwgqgllvt
JL_009_F12-T7.ab1	acatactactgtGTAA		AA		TGTTATAGTGGTATTGATCATGGTTATGGTTATG		AC	T	ACTACGTCGATGCCtggggccaagga	edtatyycVKCYSGIDHGYGYDYYVDAwgqgllvt
JL_009_G01-T7.ab1_(reversed)	acatacttctgtGCGAAG		AA		TTATGGTGGTTATGGTTGTGATGGTTTTGATTATGGCTATGG		G		TACGTCGATGCCtggggccaagga	edtatyfcAKNYGGYGCDGFDYGYGYVDAwgqgllvt
JL_009_G02-T7.ab1_(reversed)	acatactactgtGCGAAGG				GTGGTTATGGTTATGGTGGTGTCGGTTGTTATGGTTATGGTTA		CAGAA		ACTACGTCGATGCCtggggccaagga	edtatyycAKGGYGYGGVGCYGYGYRNYVDAwgqgllvt
JL_009_G03-T7.ab1_(reversed)	acatactactgtGCAAGAG		TTATG		AGTTGTTATAGTGCTTATGGTTATGGTTATGGTTGTGATTATATTTATGG		CGGAGCA		GTTTATGCCtggggccaagga	edtatyycARVMSCYSAYGYGYGCDYIYGGAVYAwgqgllvt
JL_009_G04-T7.ab1_(reversed)	acatactactgtGCGAAGGA		CACTGG		TGGTAGTTATGGTTGGGGTGGTTATGGTTGTGATGGTTGGGGTGTTGGTTATGGT		G		AGTACGTCGATGCCtggggccaagga	edtatyycAKDTGGSYGWGGYGCDGWGVGYGEYVDAwgqgllvt
JL_009_G05-T7.ab1_(reversed)	acatactactgtGCAAGA		AATTA		TTGTGGTCGTTATGGTTATGGTGGTTTTGGTTGTGGCGGTTATGGTCATGCTTAT		AAT	T	ACTACGTCGATGCCtggggccaagga	edtatyycARNYCGRYGYGGFGCGGYGHAYNYYVDAwgqgllvt
JL_009_G06-T7.ab1	acatactactgtGCA		TT		TTGTTATGGTGGTTATGGTTACGGTGATGGTTGTACTTATGATTATGGTT		T		CTACGTCGATGCCtggggccaagga	edtatyycAFCYGGYGYGDGCTYDYGFYVDAwgqgllvt
JL_009_G07-T7.ab1_(reversed)	acatactactgtGCGAAG		TTGG		ATGGTACTTATGATTATGATGGTTATGGTTGTTATGATTATAGTTATGGTT		GCTT		CTACGTCGATGCCtggggccaagga	edtatyycAKLDGTYDYDGYGCYDYSYGCFYVDAwgqgllvt
JL_009_G08-T7.ab1	acatactactgtGCGAA		AA		GAAATTATGGTGGTTATGGTGCTGGTGCTTATGGTTTCTACGGTAAT		A		TAGATGTCtggggccaagga	edtatyycAKRNYGGYGAGAYGFYGNIDVwgqgllvt
JL_009_G10-T7.ab1	acatactactgtGCAAGAGA	T		C	GTAGTTATGGTGGTTATGGTTATGGTGGTTATGGTTGTTATGCTTATGGTTATGGTTATG				ACTACGTCGATGCCtgaggccaagga	//unproductive recombination//
JL_009_G11-T7.ab1	acatactactgtGCAAGAG				GTGCTTATATTTATGGTGGTTATGATTGTAATGGTTATGGTTATGCTTATGGTT		C		CTGCGTCGATGCCtggggccaagga	edtatyycARGAYIYGGYDCNGYGYAYGSCVDAwgqgllvt
JL_009_H01-T7.ab1_(reversed)	acatactactgtACTACTGTGCACC		TGCT		TTATGGTGATTATGATTATGATGATTATGGTT				ATTATATCGATGCCtggggccaagga	edsatyycTTVHLLYGDYDYDDYGYYIDAwgqgllvt
JL_009_H03-T7.ab1_(reversed)	acatactactgtGCGAAGG				GTAGTTATGGTTATGGTAATTATGGTTGTTATGGTTATGGTTATAGT		A		ACTACGTCGATGCCtggggccaagga	edtatyycAKGSYGYGNYGCYGYGYSNYVDAwgqgllvt
JL_009_H05-T7.ab1_(reversed)	acatactactgtGCGAAG		TTT		TTTTTTAGGTGGTTATGGTTATGGTGATGGTTGTGGTGTTGGTTATGG		AG		ACTACATCGATGCCtggggccaagga	//unproductive recombination//
JL_009_H06-T7.ab1_(reversed)	acatactactgtGCAAGAGA	TCT	ATC		TTATGGTTATGGTGGTTATGGTTGTTATGGTTATGGTTATGGTTATGG		A		GCCtggggccaagga	edtatyycARDLSYGYGGYGCYGYGYGYGAwgqgllvt
JL_009_H07-T7.ab1_(reversed)	acatactactgtGCGAAG		TAC		ACTTATGGTGGTGTTGGTTATCGTACTTATGGTTGTTTTGTTTATGGTTATGGTTATGGT		ACA		TACGTCGATGCCtggggccaagga	edtatyycAKYTYGGVGYRTYGCFVYGYGYGTYVDAwgqgllvt
JL_009_H08-T7.ab1_(reversed)	acatactactgtGCAAGA		A		GTGGTTATGGTTATGGTGGTTATGGGGGTTATGGTTATGGTGATCGACACGGTT		TATGT		GTCGATGCCtggggccaagga	edtatyycARSGYGYGGYGGYGYGDRHGLCVDAwgqgllvt
JL_009_H09-T7.ab1	acatactactgtGCAAAAGA	TC		TAC	GTAGTTGTTATAGTGGTTATGGTTATGGTTGTGGTTATGGTTATGGTTATGATTATAC		CA		AATACGTCGATGCCtggggccaagga	edtatyycAKDLRSCYSGYGYGCGYGYGYDYTKYVDAwgqgllvt
JL_009_H10-T7.ab1	acatactactgtGCGAAG		ATTGTAA		ATGGTGGTTATGGTGCTGGTACTTATGGTTGTTGGGGTTATGGTTATCGTTATGGTT		CC	T	ACCACGTCGATGCCtggggccaagga	edtatyycAKIVNGGYGAGTYGCWGYGYRYGSYHVDAwgqgllvt
JL_009_H11-T7.ab1_(reversed)	acatactactgtGCGAAGGA	TC	ATTTTTT		TATTTGTTATGGTGATTATGATTATGATTATGGTTGTGGTGATGGTTAT		AAT	T	ACTACGGCGATGCCtggggccaagga	edtatyycAKDHFFICYGDYDYDYGCGDGYNYYGDAwgqgllvt
JL_009_H12-T7.ab1_(reversed)	acatactactgtGCGAA		AGCT	C	GTAGTTATGGTGGTTTTGGTTATGGTGGTGATGGTTATTATGGTTATCGTTATGCTTATGGTTATA		AGGAA	T	ACTACGTCGATGCCtggggccaagga	edtatyycAKARSYGGFGYGGDGYYGYRYAYGYKEYYVDAwgqgllvt
JL_012_A01-T7.ab1_(reversed)	acatactactgcGCAAA		AA		AGACTATCGTGATGATGGTTACTGCTTCA		A	AGT	ACTACGTCGATGCCtggggccaagga	edtatyycAKKTIVMMVTASKYYVDAwgqgllvt
JL_012_A02-T7.ab1_(reversed)	acatactactgtGCGAAG		TT		TTACGGTTGTTATGGTTATGGTGGTTGTGATTGTTATGTTTATGATTATGCTTAT		AA		CGATGCCtggggccaagga	edtatyycAKFYGCYGYGGCDCYVYDYAYNDAwgqgllvt
JL_012_A03-T7.ab1_(reversed)	acatacttctgtACAAGA				TTTT				ATGCCtggggccaagga	edtatyfcTRFYAwgqgllvt
JL_012_A04-T7.ab1_(reversed)	acatactactgtGCGAA		A		TTTGACGTTTATGGTTGGGGTGGTTATGGTTGTTATGGTTATGATTATGATTATG			AGT	ACTACGTCGATGCCtggggccaagga	edtatyycAKFDVYGWGGYGCYGYDYDYEYYVDAwgqgllvt
JL_012_A05-T7.ab1_(reversed)	acatactactgtGTGAAG		ATAG		GGTATAGTGCCAATGGTATTGCTTATG		CT		TATGCTGATGCCtggggccaagga	edtatyycVKIGYSANGIAYAYADAwgqgllvt
JL_012_A06-T7.ab1_(reversed)	acatactactgtGCAAGAG		GTG		ACAATAG				TGCCtggggccaagga	edtatyycARGDNSAwgqgllvt
JL_012_A07-T7.ab1	acatactactgtGC		GAAG		TATGGTCGTTATGGTGCTGGTGGTTATGGTTGTAGTGCTTATGATTATGGTTATGG		AC		TAGATGCCtggggccaagga	edtatyycAKYGRYGAGGYGCSAYDYGYGLDAwgqgllvt
JL_012_A08-T7.ab1_(reversed)	acatactactgtACTACTGTGCACC		TGCA		TTATGGTGGTTATGGTTATGGTGGTTATGGTTGTTATGGTTATGGTTATGGTTATGGTT		G		CTACGTCGATGCCtggggccaagga	edsatyycTTVHLHYGGYGYGGYGCYGYGYGYGCYVDAwgqgllvt
JL_012_A10-T7.ab1	acatactactgtGCAAGAG		T		TGAGGGTGGTAGTGGTGTTGGTGGTTATGGTTGTGATGGTTATGTTTATGGTTTTAGTT		GT		TACGTCGATGCCtggggccaagga	edtatyycARVEGGSGVGGYGCDGYVYGFSCYVDAwgqgllvt
JL_012_A12-T7.ab1_(reversed)	acatactactgtGCAAGA		ACG		AGTTGTTATAGTGGTTATGGTTATGGTTGTGGTTATGGTTAT		CCT	T	ACTACGTCGATGCCtggggccaagga	edtatyycARTSCYSGYGYGCGYGYPYYVDAwgqgllvt
JL_012_B01-T7.ab1_(reversed)	acatactactgtTCAAGAGA	TCT			TGGTGGTTATGGGGATGATTGTGGTGCTGGTTATAATTAT				GATGCCtggggccaagga	edtatyycSRDLGGYGDDCGAGYNYDAwgqgllvt
JL_012_B02-T7.ab1_(reversed)	acatactactgtGCGAAG		TCA		TGTGGTGGTTATGGTTGGGGTGGTTATGGTTGTTATGGTTATGGTTATGGTTATAGTTATA		T	GT	ACTACGTCGATGCCtggggccaagga	edtatyycAKSCGGYGWGGYGCYGYGYGYSYMYYVDAwgqgllvt
JL_012_B03-T7.ab1	acatactactgtACAAGAGA	TCT			TTGTGGTGGTTTTGGTGCTGGTGGTTATGGTTGTTATGGTTATGATTATGGTAGTGGTT		CAA		ATGCCtggggccaagga	edtatyycTRDLCGGFGAGGYGCYGYDYGSGSNAwgqgllvt
JL_012_B04-T7.ab1_(reversed)	acatactactgtACAAGAG				GTTTTGCTT				ATGCCtggggccaagga	edtatyycTRGFAYAwgqgllvt
JL_012_B05-T7.ab1_(reversed)	acatactactgtGTGAAGG				GTGGTTATGGTAGTGGTGGTTATGGTTGTTTTGGTTATGGTTATGGTTATGG		GCGCGACCC		CTACGTCGATGCCtggggccaagga	edtatyycVKGGYGSGGYGCFGYGYGYGRDPYVDAwgqgllvt
JL_012_B06-T7.ab1_(reversed)	acatactactgtACTACTGTGCATCA				TGGTGGTTATGGTTATGGTGGTTATGGTTGTTATGGTTATGGTTATGGTTATGGTT		CGTG		CTACGTCGATGCCtggggccaagga	edsatyycTTVHHGGYGYGGYGCYGYGYGYGSCYVDAwgqgllvt
JL_012_B07-T7.ab1_(reversed)	acatactactgtACTACTGTGCATCA				TGGTGGTTATGGTTATGGTGGTTATGGTTGTTATGGTTATGGTTATGGTTATGGTT		CGTG		CTACGTCGATGCCtggggccaagga	edsatyycTTVHHGGYGYGGYGCYGYGYGYGSCYVDAwgqgllvt
JL_012_B08-T7.ab1	acatactactgtTCAAGAGA	TCT			TGGTGGTTATGGGGATGATTGTGGTGCTGGTTATAATTAT				GATGCCtggggccaagga	edtatyycSRDLGGYGDDCGAGYNYDAwgqgllvt
JL_012_B10-T7.ab1_(reversed)	acatactactgtGC		GAAGGAG		TTTGGTTATGGTTGTGGTTATGGTTATGG		AGGG		TACGTCGATGCCtggggccaagga	edtatyycAKEFGYGCGYGYGGYVDAwgqgllvt
JL_012_B12-T7.ab1	acatactactgtGCGAAG				TATGGTTATGGTTATGGTTGTGGTT				ATTATGTCGATGCCtggggccaagga	edtatyycAKYGYGYGCGYYVDAwgqgllvt
JL_012_C01-T7.ab1_(reversed)	acatactactgtGCAA		AA		AGTTGTGATAGTGGTAATGGTTATGGTTGTAGTGATGGTATTGATT				ACTACGTCGATGCCtggggccaagga	edtatyycAKSCDSGNGYGCSDGIDYYVDAwgqgllvt
JL_012_C02-T7.ab1_(reversed)	acatactactgtACAAGAG				GTTTTGCTT				ATGCCtggggccaagga	edtatyycTRGFAYAwgqgllvt
JL_012_C03-T7.ab1_(reversed)	acatactactgtGCGA				GGTTTGACGTTTATGGTTGGGGTGGTTATGGTTGTTATGGTTATGATTATGATTATG			AGT	ACTACGTCGATGCCtggggccaagga	edtatyycARFDVYGWGGYGCYGYDYDYEYYVDAwgqgllvt
JL_012_C05-T7.ab1	acatactactgtGC		GAAGAAC		TATGATTATCGTGGTTATGGTTGTGGTGGTGGTCGTTATGGTTCTG				ACCACCTCGATGCCtggggccaggga	edtatyycAKNYDYRGYGCGGGRYGSDHLDAwgqgllvt
JL_012_C06-T7.ab1_(reversed)	acatactactgtGCAAG				TTGTGAGGGTGGTTATGTTTATGGTGGTTATGGTTGTTATGGTTATGG		AA		ACTACGTCGATGCCtggggccaagga	edtatyycASCEGGYVYGGYGCYGYGNYVDAwgqgllvt
JL_012_C07-T7.ab1_(reversed)	acatactactgtGCAAAAGA		GAA		TTATCATTATGGTGGAGGTGGTTGTACTGGTTATGGTTATAGTAGT		GGAAGT		TACGTCGATGCCtggggccaagga	edtatyycAKENYHYGGGGCTGYGYSSGSYVDAwgqgllvt
JL_012_C08-T7.ab1_(reversed)	acatactactgtGCAAAAGA		GACATT		TTATGGTGGTTATGGTGCTGGTGTTTATGGTTGTTATGGTTATGTTTATGGTTATGG				CTTCGATGCCtggggccaagga	edtatyycAKETFYGGYGAGVYGCYGYVYGYGFDAwgqgllvt
JL_012_C09-T7.ab1_(reversed)	acatactactgtACTACTGTGCACCA				TGGTGGTTATGGTTATGGTGGTTATGGTTGTTATGGTTATGGTTATGGTTATGGTT		CTTGT		TACGTCGATGCCtggggccaagga	kdsatyycTTVHHGGYGYGGYGCYGYGYGYGSCYVDAwgqgllvt
JL_012_C10-T7.ab1_(reversed)	acatactactgtGCGAAGGA				TCGTGATGGTGGCTATGGTTATGTTGGTTATGGTTGTTATGGTTATGGTTATGGGCATGATT		TT		TACCTCGATGCCtggggccaagga	edtatyycAKDRDGGYGYVGYGCYGYGYGHDFYLDAwgqgllvt
JL_012_C12-T7.ab1_(reversed)	acatactactgtGCGAAG				TCTGGTGGTAAAAATTATGGTAGTAGAGGTTGTTACGGTTATGGTTATGGTTATGATT		T		CTACGTCGATGCCtggggccaagga	edtatyycAKSGGKNYGSRGCYGYGYGYDFYVDAwgqgllvt
JL_012_D01-T7.ab1_(reversed)	acatactactgtGCGAAG				TCTGGTGGTAAAAATTATGGTAGTAGAGGTTGTTACGGTTATGGTTATGGTTATGATT		T		CTACGTCGATGCCtggggccaagga	edtatyycAKSGGKNYGSRGCYGYGYGYDFYVDAwgqgllvt
JL_012_D02-T7.ab1_(reversed)	acatactactgtGCGAAGG		T		TTATGGTGGTTATGGTTATGGTAGTTATGGTTGTTGGGGTGGTGGTTATGG		AC		ATACCtggggccaagga	edtatyycAKVYGGYGYGSYGCWGGGYGHTwgqgllvt
JL_012_D03-T7.ab1	acatactactgtGCGAAGGA				TGGTGGTTATGGTTATGGTGGTTATGGTTGTTATGGTTATGGTTATGGTTATGG		CCAA	T	ACTACGTCGATGCCtggggccaagga	edtatyycAKDGGYGYGGYGCYGYGYGYGQYYVDAwgqgllvt
JL_012_D04-T7.ab1	acatactactgtGC		GAAGGGAC		GTTATAGTGGTTATGGTTATGGTTATGGTTGTGGTTATG		CTAAA		GATGCCtggggccaagga	edtatyycAKGRYSGYGYGYGCGYAKDAwgqgllvt
JL_012_D05-T7.ab1_(reversed)	acatactactgtGCAAG		TTT		TTGTATTGGTTATGGTTATGGTTATAGTTA		CCAGA		CCtggggccaagga	edtatyycASFCIGYGYGYSYQTwgqgllvt
JL_012_D06-T7.ab1_(reversed)	acatactactgtGCAAGA		T		GTGGTTATGGTTATGCATGTGGTTATAGTT		CA		GTCGATGTCtggggccaagga	edtatyycARCGYGYACGYSSVDVwgqgllvt
JL_012_D08-T7.ab1	acatactactgtGCGAA		A		TTTGACGTTTATGGTTGGGGTGGTTATGGTTGTTATGGTTATGATTATGATTATG			AGT	ACTACGTCGATGCCtggggccaagga	edtatyycAKFDVYGWGGYGCYGYDYDYEYYVDAwgqgllvt
JL_012_D09-T7.ab1_(reversed)	acatactactgtGTGAAG		ATAG		GGTATAGTGCCAATGGTATTGCTTATG		CT		TATGCTGATGCCtggggccaagga	edtatyycVKIGYSANGIAYAYADAwgqgllvt
JL_012_D10-T7.ab1_(reversed)	acatactactgtACAAGAGA	TCT			TTGTGGTGGTTTTGGTGCTGGTGGTTATGGTTGTTATGGTTATGGTTAT		AGA		GACGATGCCtggggccaagga	edtatyycTRDLCGGFGAGGYGCYGYGYRDDAwgqgllvt
JL_012_D11-T7.ab1_(reversed)	acatactactgtGCGAAGGA		G		GGTAGTACTTTTGGTTATGGTTGTGGTATTGGTTTTG		AA	T	ACTACCTCGATGCCtggggccaagga	edtatyycAKEGSTFGYGCGIGFEYYLDAwgqgllvt
JL_012_E01-T7.ab1	acatactactgtACTACTGTGCACCA		A		AGTTGTTATAGTGGTTGGGGTTATGGTTGTGCATATGGTTATGGTTATGATT				ACTACGTCGATGCCtggggccaagga	edsatyycTTVHQSCYSGWGYGCAYGYGYDYYVDAwgqgllvt
JL_012_E02-T7.ab1	acatactactgtACTACTGTGCACCAG		TT		TTGTTATAGTGGTTATGGTTATGGTTGTATTTATGGTTATGGTTATGA		C	T	ACTACGTCGATGCCtggggccaagga	edsatyycTTVHQFCYSGYGYGCIYGYGYDYYVDAwgqgllvt
JL_012_E03-T7.ab1	acatactactgtGCAAGAGA	T	GA		TTGTCCTGATGGTTATGGTTATGGTTATGGTTGTGGTAGTTATGGTTGTAGTGGTTATGATTGTTATGGTTATGGTGGTTATGGTTATAGTAGTTATAGTTATAGTTATAGTTAC		CTA		TTCATCGATGCCtgagaaaaagag	//unproductive recombination//
JL_012_E06-T7.ab1_(reversed)	acatactactgtACTACTGTGCACC		GGGTGGA		TTGTGGTGGTTATGGTTATGGTGGTTATGGTTGTTATGGTTATGGTTATGGTTATGGTTATA		TTACCAATA		ACTACGTCGATGCCtggggccaagga	edsatyycTTVHRVDCGGYGYGGYGCYGYGYGYGYITNNYVDAwgqgllvt
JL_012_E10-T7.ab1	acatactactgtGCGA				GTTGTCCTGATGGTTATGGTTATGGTTATGGTTGTGGTAGTTATGGTTGTAGTGGTTATGATTGTTATGGTTATGGTGGTTATGGTTATAGTAGTTATAGTTATAGTTATA		CCAT		CTACGTCGATGCCtggggccaagga	edtatyycASCPDGYGYGYGCGSYGCSGYDCYGYGGYGYSSYSYSYTIYVDAwgqgllvt
JL_012_E11-T7.ab1	acatactactgtACTACTGTGCACCAGA	TCT			GTAGTTATGGTGGTTATGGTTATGGTGGTTATGGTTGTTATGGTTATGGTTATGGTTATGGTTAT		GG		CGTCGATGCCtggggccaagga	edsatyycTTVHQICSYGGYGYGGYGCYGYGYGYGYGVDAwgqgllvt
JL_012_E12-T7.ab1_(reversed)	acatactactgtGCGAAGGA				TTGGGGTTATGGTTATAGTTAT				GATCACtggggccaagga	edtatyycAKDWGYGYSYDHwgqgllvt
JL_012_F02-T7.ab1	acatactactgtACTACTGTGCACCAG		TTTGG	T	AGTTGTCCTGATGGTTATGGTTATGGTTATGGTTGTGGTAGTTATGGTTGTAGTGGTTATGATTGTTATGGTTATGGTGGTTATGGTTATAGTAGTTATAGTTATAGTTATAGTTACGAAT				ACTACGTCGATGCCtggggccaagga	edsatyycTTVHQFGSCPDGYGYGYGCGSYGCSGYDCYGYGGYGYSSYSYSYSYEYYVDAwgqglvvt
JL_012_F03-T7.ab1	acatactactgtACTACTGTGCACCA		A		AGTTGTTATAGTGGTTGGGGTTATGGTTGTGCATATGGTTATGGTTATGATT				ACTACGTCGATGCCtggggccaagga	edsatyycTTVHQSCYSGWGYGCAYGYGYDYYVDAwgqgllvt
JL_012_F05-T7.ab1	acatactactgtACTACTGTGCACCA		A		AGTTGTTATAGTGGTTGGGGTTATGGTTGTGCATATGGTTATGGTTATGATT				ACTACGTCGATGCCtggggccaagga	edsatyycTTVHQSCYSGWGYGCAYGYGYDYYVDAwgqgllvt
JL_012_F09-T7.ab1_(reversed)	acatactactgtACTACTGTGCACCAGA	TC			TGTTATAGTGGTTATGGTTATGGTTGTGTTTATGGTTATGGTTATGA		C	T	ACTACGTCGATGCCtggggccaagga	edsatyycTTVHQICYSGYGYGCVYGYGYDYYVDAwgqgllvt
JL_012_F10-T7.ab1	acatactactgtGCGAAGGA				TTGTGGTGGTTATGGTTATGGTGGTTATGGTTGTTATGGTTATGGTTATG		CTC		ACTACGTCGATGCCtggggccaagga	edtatyycAKDCGGYGYGGYGCYGYGYAHYVDAwgqgllvt
JL_012_F11-T7.ab1	acatactactgtACTACTGTGCACCA		A		AGTTGTTATAGTGGTTGGGGTTATGGTTGTGCATATGGTTATGGTTATGATT				ACTACGTCGATGCCtggggccaagga	edsatyycTTVHQSCYSGWGYGCAYGYGYDYYVDAwgqgllvt
JL_012_F12-T7.ab1_(reversed)	acatattactgtGCAA		AAAA		TTATGGTTATGGTTATGGTTGTGGTTATGGTTATGG		CTT		CTACGTCGATGCCtggggccaagga	edtatyycAKNYGYGYGCGYGYGFYVDAwgqgllvt
JL_012_G01-T7.ab1	acatactactgtACTACTGTGCACC		TTCT		TTGTCCTGATGGTTATGGTTATGGTTATGGTTGTGGTAGTTATGGTTGTAGTGGTTATGATTGTTATGGTTATGGTGGTTATGGTTATAGTAGTTATAGTTATAGTTATAGTTACGAAT		GGGGT		TACGTCGATGCCtggggccaagga	edsatyycTTVHLLCPDGYGYGYGCGSYGCSGYDCYGYGGYGYSSYSYSYSYEWGYVDAwgqgllvt
JL_012_G03-T7.ab1_(reversed)	acatactactgtGCGAAG		T		GGTATGGTGGTTATGGTTATGGTGGTTATGGTTGTTATGGTTATGGTTATGGTTATGGTTAT		GGTCCA	T	ACTACGTCGATGCCtggggccaagga	edtatyycAKWYGGYGYGGYGCYGYGYGYGYGPYYVDAwgqgllvt
JL_012_G04-T7.ab1_(reversed)	acatactactgtACTACTGTGC				GTAGTTATAGTGGTTATGGTTATGGTTATAGTT				ATGCCtggggccaagga	edsatyycTTVRSYSGYGYGYSYAwgqgllvt
JL_012_G05-T7.ab1_(reversed)	acatactactgtACTACTGTGCAACA		A		GTTATAGTGGTTATGGTTATGGTTGTGG		AACCAAGA	T	ACTACGTCGATGCCtggggccaagga	edsatyycTTVQQVIVVMVMVVEPRYYVDAwgqgllvt
JL_012_G08-T7.ab1_(reversed)	acatactactgtGCGAAGGA				TTATGGTGGTTATGGTTATGGTGGTTATGGTTGTTATGGTTATGGTTATGGTTATGGTTAT		GGT	T	ACTACGTCGATGCCtggggccaagga	edtatyycAKDYGGYGYGGYGCYGYGYGYGYGYYVDAwgqgllvt
JL_012_G09-T7.ab1	acatactactgtACTACTGTGCACCA		TCAACAAAAA		AGTTGTCCTGATGGTTATGGTTATGGTTATGGTTGTGGTAGTTATGGTTGTAGTGGTTATGATTGTTATGGTTATGGTGGTTATGGTTATAGTAGTTATAGTTATAGTTATAGTTACGAAT				ACTACGTCGATGCCtggggccaagga	edsatyycTTVHHQQKSCPDGYGYGYGCGSYGCSGYDCYGYGGYGYSSYSYSYSYEYYVDAwgqgllvt
JL_012_G11-T7.ab1_(reversed)	acatactactgtGCAAG		GCCAG		GTTATGGTGGTTATGGTTATGGTGGTTATGGTTGTTATGGTTATGGTTATGGTTATGGTTATA		GA		GCCtggggccaagga	edtatyycARPGYGGYGYGGYGCYGYGYGYGYRAwgqgllvt
JL_012_G12-T7.ab1_(reversed)	acatactactgtACTACTGTGCACCAGA	TC			TGTTATAGTGGTTATGGTTATGGTTGTGTTTATGGTTATGGTTATGA		C	T	ACTACGTCGATGCCtggggccaagga	edsatyycTTVHQICYSGYGYGCVYGYGYDYYVDAwgqgllvt
JL_012_H01-T7.ab1	acatactactgtACTACTGTGCACCA		A		AGTTGTTATAGTGGTTGGGGTTATGGTTGTGCATATGGTTATGGTTATGATT				ACTACGTCGATGCCtggggccaagga	edsatyycTTVHQSCYSGWGYGCAYGYGYDYYVDAwgqgllvt
JL_012_H02-T7.ab1	acatactactgtGCGAAAGA				TTATGGTGGTTATGGTTATGGCGGTAATGGTTGTGGTGGTTATGTTTATGGTTATGGTTAT		GGATT		CTACGTCGATGCCtggggccaagga	edtatyycAKDYGGYGYGGNGCGGYVYGYGYGFYVDAwgqgllvt
JL_012_H03-T7.ab1_(reversed)	acatactactgtGCGAAGGA				TTATGGTGGTTATGGTTATGGTGGTTATGGTTGTTATGGTTATGGTTATGGTTATGGTTAT		GGT	T	ACTACGTCGATGCCtggggccaagga	edtatyycAKDYGGYGYGGYGCYGYGYGYGYGYYVDAwgqgllvt
JL_012_H04-T7.ab1	acatactactgtGC		A		AGTGGTTATGGTTATGGTTATGGTTGTGGTTATGGTT		TGGAAAC		CTACGTCGATGCCtggggccaagga	edtatyycASGYGYGYGCGYGLETYVDAwgqgllvt
JL_012_H05-T7.ab1	acatactactgtGCGAAGGA				TTGTGGTGGTTATGGTTATGGTGGTTATGGTTGTTATGGTTATGGTTATG		CTC		ACTACGTCGATGCCtggggccaagga	edtatyycAKDCGGYGYGGYGCYGYGYAHYVDAwgqgllvt
JL_012_H09-T7.ab1_(reversed)	acatactactgtACTACTGTGCACC				GT				TACGTCGATGCCtggggccaagga	edsatyycTTVHRYVDAwgqgllvt
JL_012_H10-T7.ab1	acatactactgtACTACTGTGCACCAG		TA		TTGTTATAGTGGTTATGGTTATGGTTGTGGTTATGGTTATGGTTATGATT				ATTTCGCCGATGCCtgtggccaagga	edsatyycTTVHQYCYSGYGYGCGYGYGYDYFADAcgqglllt
JL_012_H11-T7.ab1_(reversed)	acatactactgtACTACTGTGCACCAGA	T			TTGTGTGTATGGTTATGGTTATGGTTGTGGTTATGGTTATGGTTAT		GACC		ACTACGTCGATGCCtggggccaagga	edsatyycTTVHQICVYGYGYGCGYGYGYDHYVDAwgqgllvt
JL_012_H12-T7.ab1_(reversed)	acatactactgtGCAAG				TTATAGTGGTTATGGTTATGGTTATAGT		AGATGGC		ACTACGTCGATGCCtggggccaagga	edtatyycASYSGYGYGYSRWHYVDAwgqgllvt
S2351_30_F04_012.ab1_(reversed)	acatactactgtGCAAAA		T		GTGGTTATGGTTATGGTGGTTATGCTTTTTATGGTTATGGTTATGGT				TATGTCGATGCCtggggccaagga	edtatyycAKCGYGYGGYAFYGYGYGYVDAwgqgllvt
S2351_31_G04_014.ab1_(reversed)	acatactactgtACTACTGTGCACCAGA	TC			TATGGTGGTTATGGTTATGGTGGTTATGGTTGTTATGGTTATGGTTATGGTTATGGTTAT		GGTTATA		ACTACGTCGATGCCtggggccaagga	edsatyycTTVHQIYGGYGYGGYGCYGYGYGYGYGYNYVDAwgqgllvt
S2351_32_H04_016.ab1	acatactactgtACTACTGTGCACCA				TAGTGGTTATGGTTATGGTTATAGTTATGG		CTCA	T	ACTACGTCGATGCCtggggccaagga	edsatyycTTVHHSGYGYGYSYGSYYVDAwgqgllvt
S2351_33_A05_001.ab1	acatactactgtGCAAAA		T		GTGGTTATGGTTATGGTGGTTATGCTTTTTATGGTTATGGTTATGGT				TATGTCGATGCCtggggccaagga	edtatyycAKCGYGYGGYAFYGYGYGYVDAwgqgllvt
S2351_34_B05_003.ab1_(reversed)	acatactactgtACTA		ACCGCG		GTCCTGATGGTTATGGTTATGGTTATGGTTGTGGTAGTTATGGTTGTAGTGGTTATGATTGTTATGGTTATGGTGGTTATGGTTATAGTAGTTATAGTTATAGTTATAG		CTCGA		CCtggggccaagga	edsatyycTNRGPDGYGYGYGCGSYGCSGYDCYGYGGYGYSSYSYSYSSTwgqgllvt
S2351_35_C05_005.ab1	acatactactgtGCAAAA		T		GTGGTTATGGTTATGGTGGTTATGCTTTTTATGGTTATGGTTATGGT				TATGTCGATGCCtggggccaagga	edtatyycAKCGYGYGGYAFYGYGYGYVDAwgqgllvt
S2351_36_D05_007.ab1_(reversed)	acatactactgtACTACTGTGCACCAG		TTTGG		ACCAAAA		AGA	T	ACTACGTCGATGCCtggggccaagga	edsatyycTTVHQFGPKRYYVDAwgqgllvt
S2351_37_E05_009.ab1_(reversed)	acatactactgtGCAAAA		T		GTGGTTATGGTTATGGTGGTTATGCTTTTTATGGTTATGGTTATGGT				TATGTCGATGCCtggggccaagga	edtatyycAKCGYGYGGYAFYGYGYGYVDAwgqgllvt
S2351_39_G05_013.ab1	acatactactgtACTACTGTGCACCAG		TA		TTATAGTGGTTATGGTTATGGTTATAGTTATGGT				TTCTTCGATGCCtggggccaagga	edsatyycTTVHQYYSGYGYGYSYGFFDAwgqgllvt
S2351_40_H05_015.ab1_(reversed)	acatactactgtACTACTGTGCACC				GTTATGGTGGTTATGGTTATGGTGGTTATGGTTGTTATGGTTATGGTTATGGTTATGGTTAT		GGTTATACGG		ACGTCGATGCCtggggccaagga	edsatyycTTVHRYGGYGYGGYGCYGYGYGYGYGYTDVDAwgqgllvt
S2351_41_A06_002.ab1	acatactactgtACTACTGTGCACC		TGTTATT		TTGTCCTGATGGTTATGGTTATGGTTATGGTTGTGGTAGTTATGGTTGTAGTGGTTATGATTGTTCTGGTTATGGTGGTTATGGTTATAGAAGTTATAGCTATGGTTATAGTTACCAAT		TT		TATGTCGATTACtggggcctagga	edsatyycTTVHLLFCPDGYGYGYGCGSYGCSGYDCSGYGGYGYRSYSYGYSYQFYVDYwglgllvp
S2351_42_B06_004.ab1	acatactactgtACTACTGTGCACCA		TGGTTTTTTTTGGT		GCTTTTTTCGTGGTTATGGTTATGGTTGTGGTT		TT		TACGTCGATGCCtggggccaagga	edsatyycTTVHHGFFWCFFRGYGYGCGFYVDAwgqgllvt
S2351_43_C06_006.ab1	acatactactgtGCGAAGGA				TTATGGTGGTTATGGTTATGGTGGTTATGGTTGTTATGGTTATGGTTATGGTTATGGTTAT		GGT	T	ACTACGTCCATGCCtggggttaaggt	//unproductive recombination//
S2351_44_D06_008.ab1	acatactactgtGCAAAAG		TTGCCC		GGTGTGGTTATGATGGTGGTGGTTGGGGTTGTGGTGGTTATCGTTATGGTGGT		CA		CGATGCCtggggccaagga	edtatyycAKVARCGYDGGGWGCGGYRYGGHDAwgqgllvt
S2351_45_E06_010.ab1	acatactactgtACTACTGTGCACCA		TGGTTTTTTTTGGT		GCTTTTTTCGTGGTTATGGTTATGGTTGTGGTT		TT		TACGTCGATGCCtggggccaagga	edsatyycTTVHHGFFWCFFRGYGYGCGFYVDAwgqgllvt
S2351_48_H06_016.ab1	acatactactgtACTACTGTGC		TTTT		TTGTTATAGTGGTTATTTTTATGGTTGTGGTTATGGTTATGGTTATGATT		GGGCAGAT	T	ACTACGTCGATGCCtggggccaagga	edsatyycTTVLFCYSGYFYGCGYGYGYDWADYYVDAwgqgllvt
S2351_50_B07_003.ab1	acatactactgtACTACTGTGCACCAGA		GAG		GTTGTCCTGATGGTTATGGTTATGGTTATGGTTGTGGTAGTTATGGTTGTAGTGGTTATGATTGTTATGGTTATGGTGGTTATGGCTATAGTAGTTATAGTTATAGTTATAGTTACTAAT				ACTACGTCGATGCCtggggccaaaga	//unproductive recombination//
T02344_A01_JL-005_T7_A01_008.ab1	acatactactgtACTACTGTGCACCAGA	T			TAGTTGTCCTGATGGTTATAGTTATGGTTATGGTTGTGGTTATGGTTATGGTTGTAGTGGTTATGATTGTTATGGTTATGGTGGTTATGGTGGTTATGGTGGTTATGGTTATAGTAGTTATAGTTATAGTTATACTTACGAAT		TT	T	ACTACGTCGATGCCtggggccaagga	edsatyycTTVHQISCPDGYSYGYGCGYGYGCSGYDCYGYGGYGGYGGYGYSSYSYSYTYEFYYVDAwgqgllvt
T02344_A02_JL-005_T7_A02_008.ab1_(reversed)	acatactactgtACTACTGTGCACCAGA		GTCGAA		TATGGTTATGGTTA		ACAGG		CGTCGATGCCtggggccaagga	edsatyycTTVHQSRIWLWLTGVDAwgqgllvt
T02344_A03_JL-005_T7_A03_016.ab1_(reversed)	acatactactgtGCAAGAG		TA		TTTAGTGGTTATGGTTATGGTTATAGTTATGGTT		TAG		ACTATGGTATAGACGCCtggggccgaggg	edtatyycARVFSGYGYGYSYGLDYGIDAwgrglrvt
T02344_A04_JL-005_T7_A04_016.ab1	acatactactgtGCAAAA		TTTTCC		AGTTGTTATAGTGATTATGGTTATGATTATGGTTGTGGTTATGGT				TATGGTGATGCCtggggccaagga	edtatyycAKFSSCYSDYGYDYGCGYGYGDAwgqgllvt
T02344_A05_JL-005_T7_A05_024.ab1	acatactactgtGCAAAA		T		GTAGTAGTGGTGCTGGTGGTGATGGTTGTGTTGCTTATGGTTATA		C		CTACGTCGATGCCtggggccaagga	edtatyycAKCSSGAGGDGCVAYGYTYVDAwgqgllvi
T02344_A06_JL-005_T7_A06_024.ab1_(reversed)	acatactactgtGCAAAA				AGTTGTTATAGTTGTTATGGTTATGGTTGGGGTTGTGGTTATGGTGATGGTTA				CAATGCCtggggccaagga	edtatyycAKSCYSCYGYGWGCGYGDGYNAwgqgllvt
T02344_A08_JL-005_T7_A08_032.ab1	acatactactgtGCAAGAG		TTGAT		TTTTGGTTGCATGGTTATGGTAACGGTTATAC		CG		ACTACGTCGGTGCCtggggccaagga	edtatyycARVDFWLHGYGNGYTDYVGAwgqgllvt
T02344_A09_JL-005_T7_A09_040.ab1_(reversed)	acatactactgtGCAAG				TGGTGATGGTTATGGTGATAGTTATGGAGATAC		A		TATGATATAGACGCCtggggccgaggg	edtatyycASGDGYGDSYGDTYDIDAwgrglrvt
T02344_A10_JL-005_T7_A10_040.ab1_(reversed)	acatactactgtGCAA				ATTGTGGTTATGATTATGGTTATAGT		CTGATG		ATAGACACCtggggccgaggg	edtatyycANCGYDYGYSLMIDTwgrglrvt
T02344_A11_JL-005_T7_A11_048.ab1	acatactactgtGCGAGA		AGAGATT		GGAGTGATAGTGGTTGGGGT				TATCTCGATGCCtggggccaagga	edtatyycARRDWSDSGWGYLDAwgqgllvt
T02344_A12_JL-005_T7_A12_048.ab1_(reversed)	acatactactgtGCGA				CTCG				CGATGCCtggggccaagga	edtatyycATRDAwgqgllvt
T02344_B01_JL-005_T7_B01_007.ab1	acatactactgtACTACTGTGCAACA		ACAACCACCTTCCC		TTATGGTGGTTATGGTTATGGTGGTTATGGTTGTTATGGTTATGGTTATGGTTATGG		CTC		TCGATGCCtggggccaagga	edsatyycTTVQQQPPSLMVVMVMVVMVVMVMVMVMALDAwgqgllvt
T02344_B02_JL-005_T7_B02_007.ab1	acatactactgtGCAAGA		C		GTAGTGACGGTTATGGTGGTTATGGTTGTTATGGTGGTCGTCATGGTGGTGGTTAT		G		ACTACGACGATGCCtggggccaagga	edtatyycARRSDGYGGYGCYGGRHGGGYDYDDAwgqgllvt
T02344_B05_JL-005_T7_B05_023.ab1	acatactactgtGCAAGAGA				TGGTTTAGGTTATGGTTTTAGTTCTGCTTATAC		AAAATC		AGACGCCtggggccgaggg	edtatyycARDGLGYGFSSAYTKSDAwgrglrvt
T02344_B07_JL-005_T7_B07_031.ab1	acatactactgtGCGAAGGA				TCATGGTGGTTATGGTTATGGTGGTTATGGTTGTTATGGTTATGGTTATGGTTATGGTTAT		GGT		TACGTCGATGCCtggggccaagga	edtatyycAKDHGGYGYGGYGCYGYGYGYGYGYVDAwgqgllvt
T02344_B08_JL-005_T7_B08_031.ab1	acatactactgtACTACTGTGC		T		TTGTGGTTATGGTTATGGTGGTGGTGGTTGTTATGGTTATGGTTATGGTTATGGTT		GGA		ACTACGTCGATGCCtggggccaagga	edsatyycTTVLCGYGYGGGGCYGYGYGYGWNYVDAwgqgllvt
T02344_B09_JL-005_T7_B09_039.ab1_(reversed)	acatactactgtACAAGA		AATCCC		AGGGTGTTGGTTGTGGTTATGGTTATGGT				CTACGTCGATGCCtggggccaagga	edtatyycTRNPRVLVVVMVMVYVDAwgqgllvt
T02344_B10_JL-005_T7_B10_039.ab1_(reversed)	acatactactgtGCGAA		AA		ATAGTGGTTATGGTTATCATTGTGGTGATGGTTATGGTTA				CGATGCCtggggccaagga	edtatyycAKNSGYGYHCGDGYGYDAwgqgllvt
T02344_B11_JL-005_T7_B11_047.ab1_(reversed)	acatactactgtGCGAAG		T		GTGATTGCGGTTATAGTTATAGTAGTT				TCGATGCCtggggccaagga	edtatyycAKCDCGYSYSSFDAwgqgllvt
T02344_B12_JL-005_T7_B12_047.ab1	acatactactgtGCAAGAGA				TAGTTGTTATAGTGGTTATGGTTATGGTTATGGTTGTGGTTATGG		CTCT	T	ACTACGTCGATGCCtggggccaagga	edtatyycARDSCYSGYGYGYGCGYGSYYVDAwgqgllvt
T02344_C01_JL-005_T7_C01_006.ab1	acatactactgtGCAAGTGA				TTATGATAGTGGTTATAGTTATGG				TTATTTTGGTATAGACGCCtggggccgaggg	edtatyycASDYDSGYSYGYFGIDAwgrglrvt
T02344_C02_JL-005_T7_C02_006.ab1	acatattactgtGCAAG				TTCTTATAGTGGTTGTAGCTTTGGTTCAGGTTGTACTTAT		ACT		TACGTCGATACCtggggccaagga	edtatyycASSYSGCSFGSGCTYTYVDTwgqgllvt
T02344_C03_JL-005_T7_C03_014.ab1	acatactactgtGCAAAA				TATGGTGGTTATGGTTATGGTGGTTATGGTTGTTATGGTTATGATTATGGTATAAGTTGTAC				CGTCGATGCCtggggccaagga	edtatyycAKYGGYGYGGYGCYGYDYGISCTVDAwgqgllvt
T02344_C05_JL-005_T7_C05_022.ab1	acatactactgtGCAAAA		TT		TTATGGTGGTTATGGTTATGGTGGTTATGGTTGTTATGGTTATGGTTATGGTT		G		CTACGTCGATGCCtggggccaagga	edtatyycAKFYGGYGYGGYGCYGYGYGCYVDAwgqgllvt
T02344_C06_JL-005_T7_C06_022.ab1	acatactactgtGCAAAA		TTTTCC		AGTTGTTATAGTGATTATGGTTATGATTATGGTTGTGGTTATGGT				TATGGTGATGCCtggggccaagga	edtatyycAKFSSCYSDYGYDYGCGYGYGDAwgqgllvt
T02344_C07_JL-005_T7_C07_030.ab1	acatactactgtACAAGAGA	T		C	GTAGTTGTTACAGTGGTTATGTTTATGGTTATGGTTGTGGTTACGGTTATGGTTA		CTATACTACAT		ATGCCtggggccaagga	edtatyycTRDRSCYSGYVYGYGCGYGYGYYTTYAwgqgllvt
T02344_C08_JL-005_T7_C08_030.ab1	acatactactgtACTACTGTGC				GAAATTGTTATAGTGGTTATGATTATGGTTGTGGTTATGGTT				ATTACGTCGATGCCtggggccaagga	edsatyycTTVRNCYSGYDYGCGYGYYVDAwgqgllvt
T02344_C09_JL-005_T7_C09_038.ab1	acatattactgtGCAAG				TTCTTATAGTGGTTGTAGCTTTGGTTCAGGTTGTACTTAT		ACT		TACGTCGATACCtggggccaagga	edtatyycASSYSGCSFGSGCTYTYVDTwgqgllvt
T02344_C10_JL-005_T7_C10_038.ab1	acatactactgtGCA		TGCAA		TTATGGTTATGGTTATAGTTATATTTAT		TATAGCCATAGCCG		CTACGTCGATGCCtggggccaagga	edtatyycACNYGYGYSYIYYSHSRYVDAwgqgllvt
T02344_C11_JL-005_T7_C11_046.ab1	acatactactgtGCAAGAGA	T	TT		TTATGGTGGTTATGGTTATGGTGGTTATGGTTGTTATGGTTATGGTTATGGTTATGG		GA		ACTACGTCGATGCCtggggccaagga	edtatyycARDFYGGYGYGGYGCYGYGYGYGNYVDAwgqgllvt
T02344_C12_JL-005_T7_C12_046.ab1	acatactactgtGCAAGAGA		GCAAA		AATGTGGTAGCTATTGTGGTAGTT				ATTACGTCGATGCCtggggccaagga	edtatyycAREQKCGSYCGSYYVDAwgqgllvt
T02344_D01_JL-005_T7_D01_005.ab1	acatactactgtGCAAGAGA	TC	AGTTTGT		TTGTTATAGTGGTTATTATTATGGTTGTGGTTATGGTGATGGTTATGA		GT		TCGATGCCtggggccaagga	edtatyycARDQFVCYSGYYYGCGYGDGYEFDAwgqgllvt
T02344_D02_JL-005_T7_D02_005.ab1_(reversed)	acatactactgtACTACTGTG		TTGTT		TTATAGTGATTATGGTTATGGTAATAGCGATGG		G		TTTGCTATAGACGCCtggggccgaggg	edsatyycTTVLFYSDYGYGNSDGFAIDAwgrglrvt
T02344_D03_JL-005_T7_D03_013.ab1	acatactactgtGCA		TT		TTGTTATAGTGGTTATGGTTATGGTTGTCCTTATGGTTAT		CATT		TCGATGCCtggggccaagga	edtatyycAFCYSGYGYGCPYGYHFDAwgqgllvt
T02344_D04_JL-005_T7_D04_013.ab1	acatactactgtACTACTGTGCACCAGA		ACACACTACG	T	AGTTGTCCTGATGGTTATGGTTATGGTTATGGTTGTAGTAGTTATGGTTGTAGTGGTTATGATTGTTATGGTTATGGTGGTTATGGTTATAGTAGTTATAGTTATAGTTATAGTTACGAAT		T		CTACGTCGATGCCtggggccaagga	edsatyycTTVHQNTLRSCPDGYGYGYGCSSYGCSGYDCYGYGGYGYSSYSYSYSYEFYVDAwgqgllvt
T02344_D05_JL-005_T7_D05_021.ab1	gtgtactactgtGCGAAGGA		A		TATAGTGGTTATGGTTATGGTTATAG				TTATGGTGGTATAGACGCCtggggccgaggg	edtavyycAKEYSGYGYGYSYGGIDAwgrglrvt
T02344_D06_JL-005_T7_D06_021.ab1	acatactactgtGCAAAAGA	TCT	GT		GTTATGGTGGTTATGGTTATGGTGGTTTGGGTTGTTATGGTTATGGTTATGGTTATGGTTA		CGGTT		TCGATGCCtggggccaagga	edtatyycAKDLCYGGYGYGGLGCYGYGYGYGYGFDAwgqgllvt
T02344_D07_JL-005_T7_D07_029.ab1_(reversed)	acatactactgtGCGAAGG		GTCGGGG		TGGTGGTCATGGTTATGGTGGTTATGGTTGTTCTGGTTATGGTTATGG				CTACGTCGATGCCtggggccaagga	edtatyycAKGRGGGHGYGGYGCSGYGYGYVDAwgqgllvt
T02344_D08_JL-005_T7_D08_029.ab1	acatactactgtGCAA		AA		TATGGTTGGGGTTATAGTTATGGTTG		GTGG		GTCGATGCCtggggccaagga	edtatyycAKYGWGYSYGWWVDAwgqgllvt
T02344_D09_JL-005_T7_D09_037.ab1	acatactactgtACTACTGTGCACCAGA	T			TAGTTGTCCTGATGGTTATAGTTATGGTTATGGTTGTGGTTATGGTTATGGTTGTAGTGGTTATGATTGTTATGGTTATGGTGGTTATGGTGGTTATGGTGGTTATGGTTATAGTAGTTATAGTTATAGTTATACTTACGAAT		TT	T	ACTACGTCGATGCCtggggccaagga	edsatyycTTVHQISCPDGYSYGYGCGYGYGCSGYDCYGYGGYGGYGGYGYSSYSYSYTYEFYYVDAwgqgllvt
T02344_D10_JL-005_T7_D10_037.ab1	acatactactgtGCGAAGG		GAC		GTGGTTATGGTACTGGTGGTTGTGGTTGTGATGGTTATGGTGTTGGTTGTG		ACC		ACTACGTCGATGCCtggggccaagga	edtatyycAKGRGYGTGGCGCDGYGVGCDHYVDAwgqglrvt
T02344_D11_JL-005_T7_D11_045.ab1	acatactactgtGCGAAG		TT		TGGTTATGGTCATGGTGGTTATGGTTGTTATGGTTATGGTTATGATTATGGT				TATATCGATGCCtggggccaagga	edtatyycAKFGYGHGGYGCYGYGYDYGYIDAwgqgllvt
T02344_D12_JL-005_T7_D12_045.ab1	acatactactgtGCG		G		GTTGTTATAGTGGTTATGGTTATGGTTATGGTTGTGGTTATGGTTATGG				CCTAGATGCCtggggccaagga	edtatyycAGCYSGYGYGYGCGYGYGLDAwgqgllvt
T02344_E02_JL-005_T7_E02_004.ab1	acatactactgtGCGAA				TAGTGGTTATGGTTATGGTTATAGTTATGGT				TATGGTATAGACGCCtggggccgaggg	edtatyycANSGYGYGYSYGYGIDAwgrglrvt
T02344_E03_JL-005_T7_E03_012.ab1_(reversed)	acatactactgtGCGAA		A		TGTTATAGTGGTTATGGTTATGGTTATGGTAGTGGTTAT		TTGC		ATGCCtggggccaagga	edtatyycAKCYSGYGYGYGSGYLHAwgqgllvt
T02344_E04_JL-005_T7_E04_012.ab1	acatactactgtACTACTGTGCACCAGA	TC			TTTTGTAGTTATGGTTATGGTTATAGTTATGGT		AACGCTC		TTTACTATGGTATAGACGCCtggggccgaggg	edsatyycTTVHQIFCSYGYGYSYGNALYYGIDAwgrglrvt
T02344_E05_JL-005_T7_E05_020.ab1	acatactactgtGCGAAGG		GCG		GTTATAGTGGTTATGGTTATGGTTATAGTTATGGTTAT		GGA		GGTATAGACGCCtggggccgaggg	edtatyycAKGGYSGYGYGYSYGYGGIDAwgrglrvt
T02344_E06_JL-005_T7_E06_020.ab1_(reversed)	acatactactgtGCAAAA				AGTGGTTATGGTTATGGTTGTAGTTATAGTT		TT		TACATCGATGCCtggggccaagga	edtatyycAKSGYGYGCSYSFYIDAwgqgllvt
T02344_E07_JL-005_T7_E07_028.ab1	gcatactactgtGCGAAGGA				TGGTGGTTATGGTTATGGTGGTTATGGTTGTGGTGGTTATGGTTATGGTTATGGTTAT			T	ACTACGTCGATGCCtggggccaagga	edtaayycAKDGGYGYGGYGCGGYGYGYGYYYVDAwgqgllvt
T02344_E08_JL-005_T7_E08_028.ab1	acatactactgtACTACTGTGCA		TACAAAGCAAAACAAAAAA		AGTTGTCCTGATGGTTATGGTTATGGTTATGGTTGTGGTAGTTATGGTTGTAGTGGTTATGATTGTTATGGTTATGGTGGTTATGGTTATAGTAGTTATAGTTATAGTTATAGTTACGAAT		C		CTACGTCGATGCCtggggccaagga	edsatyycTTVHTKQNKKSCPDGYGYGYGCGSYGCSGYDCYGYGGYGYSSYSYSYSYESYVDAwgqgllvt
T02344_E09_JL-005_T7_E09_036.ab1_(reversed)	acatactactgtGCAAA		GT		GTGTTGGTGGTGTCGGTTGTGTGGGTTATGATTTTGGTTATG		C		CTACCTGGATGCCtggggccaagga	edtatyycAKCVGGVGCVGYDFGYAYLDAwgqgllvt
T02344_E10_JL-005_T7_E10_036.ab1_(reversed)	acatattactgtGCAAGA		A		GTGATGATGGTGCTGATGTTTATGGTTGTTATGGTTATGGTTATGG		AGGA		TGCGTCGCTGCCtggggccaagga	edtatyycARSDDGADVYGCYGYGYGGCVAAwgqgllvt
T02344_E11_JL-005_T7_E11_044.ab1_(reversed)	acatactactgtACTACTGTGCACCAGA		A		TCATGGTGGTTGGGGTTATGGTGGTTATGGTTGTTATGGTTATGGTTATGGTTATGG		AGATGGTTGTTAC	T	ACTACGTCGATGCCtggggccaagga	edsatyycTTVHQNHGGWGYGGYGCYGYGYGYGDGCYYYVDAwgqgllvt
T02344_E12_JL-005_T7_E12_044.ab1	acatactactgtGCGAAG				TTTGGTGGTTATGGTTATGGTGGTTATGGTTGTTATGGTTATGGTTATGGTAATAGT				GAGGCCtggggccaagga	edtatyycAKFGGYGYGGYGCYGYGYGNSEAwgqgllvt
T02344_F02_JL-005_T7_F02_003.ab1	acatactactgtGCGAAGGA				TGGTGGTTATGGTTATGGTGGTTATGGTTGTGGTGGTTATGGTTATGGTTATGG		CAAAGAA	T	ACTACGTCGATGCCtggggccaagga	edtatyycAKDGGYGYGGYGCGGYGYGYGKEYYVDAwgqgllvt
T02344_F03_JL-005_T7_F03_011.ab1	acatactactgtGCGAAG		TT		TGGTTATGGTCATGGTGGTTATGGTTGTTATGGTTATGGTTATGATTATGGT				TATATCGATGCCtggggccaagga	edtatyycAKFGYGHGGYGCYGYGYDYGYIDAwgqgllvt
T02344_F04_JL-005_T7_F04_011.ab1_(reversed)	acatactactgtGCAAG				TGGTTATAATTATGATTATAGT				TATTCCAAAGACGCCtggggccgaggg	edtatyycASGYNYDYSYSKDAwgrglrvt
T02344_F06_JL-005_T7_F06_019.ab1	acatactactgtGCGAAG				TTTGGTGGTTATGGTTATGGTGGTTATGGTTGTTATGGTTATGGTTATGGTAATAGT				GAGGCCtggggccaagga	edtatyycAKFGGYGYGGYGCYGYGYGNSEAwgqgllvt
T02344_F07_JL-005_T7_F07_027.ab1	acatactactgtACTACTGTGCACCAGA		AACACA		GAAGTTGTTATAGTGGTTATGGTTATGGTTGTGGTTATGGTTATGGT				TATGTCGATGCCtggggccaagga	edsatyycTTVHQKHRSCYSGYGYGCGYGYGYVDAwgqgllvt
T02344_F08_JL-005_T7_F08_027.ab1	acatactactgtACTACTGTGCA		AAA		TTATGGTTATGGTGGTAGTGGTTGGTATGGTTATGGTTATACTTATG		CC	T	ACTACGTCGATGCCtggggccaagga	edsatyycTTVQNYGYGGSGWYGYGYTYAYYVDAwgqgllvt
T02344_F09_JL-005_T7_F09_035.ab1	acatattactgtGCAA		CA		TGTTATAGTAGTAGTAGTTATGCTTATGGTTGTGCTTATGGTT				ACTACGTCGATGCCtggggccaagga	edtatyycATCYSSSSYAYGCAYGYYVDAwgqgllvt
T02344_F10_JL-005_T7_F10_035.ab1_(reversed)	acatactactgtACTACTGTGCACCAGA		GGA		GTAGGT				ACTACGTCGATGCCtggggccaagga	edsatyycTTVHQRSRYYVDAwgqgllvt
T02344_F11_JL-005_T7_F11_043.ab1	acatactactgtGCGAA		CAAATCCA		ATAGTGGT				TATGGTATAGACGCCtggggccgaggg	edtatyycANKSNSGYGIDAwgrglrvt
T02344_F12_JL-005_T7_F12_043.ab1	acatactactgtGCAAAA		AGAAAAAAACGAG		ATAGTGGTTATGGTTATGGTTATAGTTTTGGT				GTCGATGCCtggggccaagga	edtatyycAKRKKRDSGYGYGYSFGVDAwgqgllvt
T02344_G01_JL-005_T7_G01_002.ab1	acatactactgtGCGAAGGA				TGGTTATGGTTATGGTGGTTATGGTTGTGATGCTTATAGT				TACGTCGATGCCtggggccaagga	edtatyycAKDGYGYGGYGCDAYSYVDAwgqgllvt
T02344_G02_JL-005_T7_G02_002.ab1_(reversed)	acatactactgtGCAAGAGA		GG		ATAGTGGTTATGGTTATGGTTATAGT				TTTGGTATAGACGCCtggggccgaggg	edtatyycAREDSGYGYGYSFGIDAwgrglrvt
T02344_G03_JL-005_T7_G03_010.ab1_(reversed)	acatactactgtGCGAA		A		TGTTATAGTGGTTATGGTTATGGTTATGGTAGTGGTTAT		TTGC		ATGCCtggggccaagga	edtatyycAKCYSGYGYGYGSGYLHAwgqgllvt
T02344_G04_JL-005_T7_G04_010.ab1	acatactactgtGCGA				GTTGTTATAATCTAGATGGTTATGGTTGTGGTTATGGTTATGTTTAT				GATGCCtggggccaagga	edtatyycASCYNLDGYGCGYGYVYDAwgqgllvt
T02344_G07_JL-005_T7_G07_026.ab1	acatactactgtGCGAAG				AGTTATAGTGGTTATGGTGTTGGTTATAGT		CCT	T	ACTACGTCGCTGCCtggggccaagga	edtatyycAKSYSGYGVGYSPYYVAAwgqgllvt
T02344_G08_JL-005_T7_G08_026.ab1_(reversed)	acatactactgtACTACTGTGCACCA		AAAAAA	AC	GTAGTTGTTATAGTGGTTATGGTTATGGTTATGGTTGTGGTTATGGTTAT			T	ACTACGTCGATGCCtggggccaagga	edsatyycTTVHQKKRSCYSGYGYGYGCGYGYYYVDAwgqgllvt
T02344_G09_JL-005_T7_G09_034.ab1	acatactactgtGCAAAA		TA		TAGTTGTTATAGTGGTTATGGTAATGGTTATGTTTGTGGT		A		ACTACGTCGATGCCtggggccaagga	edtatyycAKYSCYSGYGNGYVCGNYVDAwgqgllvt
T02344_G10_JL-005_T7_G10_034.ab1_(reversed)	acatactactgtGCAAGAGA				TATGGTTATGGTTATA				GGAATAGACGCCtggggccgaggg	edtatyycARDMVMVIGIDAwgrglrvt
T02344_G11_JL-005_T7_G11_042.ab1	acatactactgtGCAAGA		CGAT		GTAGTTATGGTGGTTATGGTTATGGTGGTTATGGTTGTTATGATTATGGTTATATTTATGGTT		TTGT		CGTCGATGCCtggggccaagga	edtatyycARRCSYGGYGYGGYGCYDYGYIYGFVVDAwgqgllvt
T02344_G12_JL-005_T7_G12_042.ab1	acatactactgtGCAAGA		A		GTCCTGATGGTTATGGTTATGGTTATGGTTGTGGTAGTTATGGTTGTAGTGGTTATGATTGTTATGGTTATGGTGGTTATGGTTATAGTAGTTATAGTTATAGTTATAGTTACGAAT		G		CGATGCCtggggccaagga	edtatyycARSPDGYGYGYGCGSYGCSGYDCYGYGGYGYSSYSYSYSYECDAwgqgllvt
T02344_H01_JL-005_T7_H01_001.ab1_(reversed)	acatactactgtGCAA		GGT		GTGGTTATGGTTATGGTTATACGTATGCTTATA		T		TGCCtggggccaagga	edtatyycARCGYGYGYTYAYIAwgqgllvt
T02344_H02_JL-005_T7_H02_001.ab1	acatactactgtACTACTGTGCACCAGA	T	AGT		GGACAA			AA	TTTACTATGGTATAGACGCCtggggccgaggg	edsatyycTTVHQIVDKIYYGIDAwgrglrvt
T02344_H03_JL-005_T7_H03_009.ab1	acatactactgtACTACTGTGCA		AAA		TTATGGTTATGGTGGTAGTGGTTGGTATGGTTATGGTTATACTTATG		CC	T	ACTACGTCGATGCCtggggccaagga	edsatyycTTVQNYGYGGSGWYGYGYTYAYYVDAwgqgllvt
T02344_H04_JL-005_T7_H04_009.ab1	acatactactgtGCGAAGGA				TCATGGTGGTTATGGTTATGGTGGTTATGGTTGTTATGGTTATGGTTATGGTTATGGTTAT		GGT		TACGTCGATGCCtggggccaagga	edtatyycAKDHGGYGYGGYGCYGYGYGYGYGYVDAwgqgllvt
T02344_H05_JL-005_T7_H05_017.ab1_(reversed)	acatactactgtGCGAA		A		TGTTATAGTGGTTATGGTTATGGTTATGGTAGTGGTTAT		TTGC		ATGCCtggggccaagga	edtatyycAKCYSGYGYGYGSGYLHAwgqgllvt
T02344_H06_JL-005_T7_H06_017.ab1_(reversed)	acatactactgtGCGAAG				TTTGGTTATGGCGGTAATGGTTGTTATGGTTATGGTGATGATTATGCTT		GGAG		CTACGTCGATGCCtggggccaagga	edtatyycAKFGYGGNGCYGYGDDYAWSYVDAwgqgllvt
T02344_H08_JL-005_T7_H08_025.ab1_(reversed)	acatactactgtGCGAAGG				GTTGTTATAGTGCTTATAATTATGGTTATGAGTGT		A		TCGATGCCtggggccaagga	edtatyycAKGCYSAYNYGYECIDAwgqgllvi
T02344_H09_JL-005_T7_H09_033.ab1	acatactactgtGCGAAG		TTC		TATAGTGGTTATGGTTATGGTTATAG		GA		AATATGGTATAGACGCCtggggccgaggg	edtatyycAKFYSGYGYGYRKYGIDAwgrglrvt
T02344_H10_JL-005_T7_H10_033.ab1	acatactactgtACAAG				TGGTTATGGTTTTGGTTATAGTTATGG		AGG		TGGTATAGACGCCtggggccgaggg	edtatyycTSGYGFGYSYGGGIDAwgrglrvt
T02344_H11_JL-005_T7_H11_041.ab1	acatactactgtACTACTGTGCACCAGA	T	TCAACG	T	AGTTGTCCTGATGGTTATGGTTATGGTTATGGTTGTGGTAGTTATGGTTGTAGTGGTTATGATTGTTATGGTTATGGTGGTTATGGTTATAGTAGTTATAGTTATAGTTATAGTTACG				AATACGTCGATGCCtggggccaagga	edsatyycTTVHQIQRSCPDGYGYGYGCGSYGCSGYDCYGYGGYGYSSYSYSYSYEYVDAwgqgllvt
T02345_A01_JL-006_T7_A01_008.ab1_(reversed)	acatactactgtGCAAGA		ATTTT		TTGCTATGGTTATGGTAATGGTTATACTTAT		TGTCT		TGGTATAGACGCCtggggccgaggg	edtatyycARIFCYGYGNGYTYCLGIDAwgrglrvt
T02345_A02_JL-006_T7_A02_008.ab1_(reversed)	acatactactgtGCAAGAGA	TCTCTT	TTTGGT		TGATTATGGTGTAGGTTATGGTTGTGGTTATGGCGATGG		A		TACGTCGATGCCtggggccaagga	edtatyycARDLFLVDYGVGYGCGYGDGYVDAwgqgllvt
T02345_A04_JL-006_T7_A04_016.ab1	acatactactgtGCAAGA		T		GTGGTTATGGTTATGGTTGTGGTTATGGTTATGGTTATG				ACTACGTCGATGCCtggggccaagga	edtatyycARCGYGYGCGYGYGYDYVDAwgqgllvt
T02345_A05_JL-006_T7_A05_024.ab1	acatactactgtGCAAG			T	AGTTGTCCTGATGGTTATGGTTATGGTTATGGTTGTGGTAGTTATGGTTGTAGTGGTTATGATTGTTATGGTTATGGTGGTTATGGTTATAGTAGTTATAGTTATAGTTATAGT				ACTACGTCGATGCCtggggccaagga	//unproductive recombination//
T02345_A06_JL-006_T7_A06_024.ab1	acatactactgtGCGAAGGA				TTATGGTTATGGTTGTGGTTATGGTTATGG		G		GCCtggggccaagga	edtatyycAKDYGYGCGYGYGAwgqgllvt
T02345_A07_JL-006_T7_A07_032.ab1	acatactactgtGCAAGA		T		GTGGTTATGGTTATGGTGGTTATGGTTGTAGTGGTTATGGTTATGGTTATGCTTAT		GGA		GCCtggggccaagga	edtatyycARCGYGYGGYGCSGYGYGYAYGAwgqgllvt
T02345_A08_JL-006_T7_A08_032.ab1	acatactactgtGCAAGAG		T		TTTTGGTTATGGTTGTG		TTG		ACGTCGAGGCCtggggccaagga	edtatyycARVFGYGCVDVEAwgqgllvt
T02345_A09_JL-006_T7_A09_040.ab1_(reversed)	acatactactgtACTACTGTGCACCAGA	T	TTTTTTTATA		TGTGGTGCATATTGTGGTAGTTAT		CTG		GCCtggggccaagga	edsatyycTTVHQIFFICGAYCGSYLAwgqgllvt
T02345_A11_JL-006_T7_A11_048.ab1	acatactactgtGCGA				GAACTTATGGTGGTTATGGTTATGGTGGTTATGGTTGTCATGGTTATGGTTATGGTTACGGTCAT		GGTTAT		GATGCCtggggccaagga	edtatyycARTYGGYGYGGYGCHGYGYGYGHGYDAwgqgllvt
T02345_A12_JL-006_T7_A12_048.ab1	acatactactgtGCAAAAGA	TCT			TTGTTGGAGTGCTTATGATGATGGTTGTGGTTTGGATTATGGTTAT				GATGCCtggggccaagga	edtatyycAKDLCWSAYDDGCGLDYGYDAwgqgllvt
T02345_B01_JL-006_T7_B01_007.ab1	acatactactgtGCAAGAG		TGA		GTGGTATCTATTGTGGTAGT				TACGTCGATGCCtggggccaagga	edtatyycARVSGIYCGSYVDAwgqgllvt
T02345_B02_JL-006_T7_B02_007.ab1_(reversed)	acatactactgtACTACTGTGCACC		CC	C	GTAGTTGTTATAGTGGTTATGGTTATGGTTGTGGTTATGGTTATGGTTATGA		GA		ACGTCGATGCCtggggccaagga	edsatyycTTVHPRSCYSGYGYGCGYGYGYENVDAwgqgllvt
T02345_B03_JL-006_T7_B03_015.ab1_(reversed)	acatactactgtGCAA				GTTGTTATAGTGGTTATGGTTATGGTTGTGGTTATGGTTATGGTTAT				GATGCCtggggccaagga	edtatyycASCYSGYGYGCGYGYGYDAwgqgllvt
T02345_B04_JL-006_T7_B04_015.ab1_(reversed)	acatactactgtGCAAGAG				TTGTGGTAGTTATTGTGGTAG		GCATA	T	ACTACGTCGATGCCtggggccaagga	edtatyycARVVVVIVVGIYYVDAwgqgllvt
T02345_B05_JL-006_T7_B05_023.ab1	acatactactgtGCAAGGGA				TAGTGGTTATGGTTATGGTTATAGTTATGGTTATAC		AAAG		AAAGACGCCtggggccgaggg	edtatyycARDSGYGYGYSYGYTKKDAwgrglrvt
T02345_B06_JL-006_T7_B06_023.ab1_(reversed)	acatactactgtGCAAGAG		GCC		ATGGTTATGGTTATGGTTGTGGTTATGGTTATTATTATAC		AGGT		GTCGATGCCtggggccaagga	edtatyycARGHGYGYGCGYGYYYTGVDAwgqgllvt
T02345_B07_JL-006_T7_B07_031.ab1	acatactactgtACTACTGTGCACCGGA		GGT		GTGGTTATGGTTATGGTGGTTATGGTTGTTATGGTTATGGTTATATTTATGATTAT		GGTC		ACTATATCGATGCCtggggccaagga	edsatyycTTVHRRCGYGYGGYGCYGYGYIYDYGHYIDAwgqgllvt
T02345_B08_JL-006_T7_B08_031.ab1	acatactactgtGCAAAGG				GTTATGGTGGTTATGGTTATGGTGGTTATGGTTGTTATGGTTATGGTTATGATTATGGT		CTTA		ATGTCGATGCCtggggccaagga	edtatyycAKGYGGYGYGGYGCYGYGYDYGLNVDAwgqgllvt
T02345_B09_JL-006_T7_B09_039.ab1_(reversed)	acatactactgtGCAA		CCC		ATAGTGGTTATGGTTATGGTTATAGTTATG		CCA		ACTACGTCGATGCCtggggccaagga	edtatyycATHSGYGYGYSYANYVDAwgqgllvt
T02345_B10_JL-006_T7_B10_039.ab1	acatactactgtGCAA		TTGAC		TGTTGGAGTAGTTATGGTGCCGGTTGTGGT		GCCGGTGCTGAGATA		TACGGCGATGCCtggggccaagga	edtatyycAIDCWSSYGAGCGAGAEIYGDAwgqgllvt
T02345_B12_JL-006_T7_B12_047.ab1	acatactactgtGCGAAGGA	T	AG		TGGTGGTTATGGTTATGGTTATGATTGTGGTTATGGTTATGGTT				ACTACGTCGATGCCtggggccaagga	edtatyycAKDSGGYGYGYDCGYGYGYYVDAwgqgllvt
T02345_C01_JL-006_T7_C01_006.ab1_(reversed)	acatactactgtGCAAG				TTGTTATAGTGGTGATGGTGAAGGTTGTGGTTATGGTTATGGTTATGAT		CTA	T	ACTACGTCGATGCCtggggccaagga	edsatyycASCYSGDGEGCGYGYGYDLYYVDAwgqgllvt
T02345_C03_JL-006_T7_C03_014.ab1	acatactactgtGCGAA		AC		ACAGTGGTAGTGGTTATGGTAATAGTTGTGGTTTTGG				TGGTATAGACGCCtggggccgaggg	edtatyycAKHSGSGYGNSCGFGGIDAwgrglrvt
T02345_C04_JL-006_T7_C04_014.ab1_(reversed)	acatactactgtACTACTATGCACCAG		T		GTGGTTATGATTATGGTGGTGACGGTTGTGATGGTTATGGTTATGATTATAGT		CCG		TACGTCGATGCCtggggccaagga	edsatyycTTMHQCGYDYGGDGCDGYGYDYSPYVDAwgqgllvt
T02345_C06_JL-006_T7_C06_022.ab1_(reversed)	acatactactgtACTACTGTGCACCAGA	T	TTTTTTTATA		TGTGGTGCATATTGTGGTAGTTAT		CTG		GCCtggggccaagga	edsatyycTTVHQIFFICGAYCGSYLAwgqgllvt
T02345_C07_JL-006_T7_C07_030.ab1	acatactactgtGCGAAGG				GTGGTTATGATTATGGTTGTGGTTATGGTTATGGTT		T		TGCCtggggccaagga	edtatyycAKGGYDYGCGYGYGFAwgqgllvt
T02345_C08_JL-006_T7_C08_030.ab1_(reversed)	acatactactgtGCAAGAGA				TGGTTATGGTGGTTATGGTTGTTATGGTTATGGTTATGGTTATGGTTAT		C		ACTACGTCGATGCCtggggccaagga	edtatyycARDGYGGYGCYGYGYGYGYHYVDAwgqgllvt
T02345_C10_JL-006_T7_C10_038.ab1	acatactactgtGCGA		T		TTATGGTGGTTATGGTTATGGTGGTTATGGTTGTTATGATTATGATTATGGTGATGGTTAT		GGT		TACGTCGATGCCtggggccaagga	edtatyycAIYGGYGYGGYGCYDYDYGDGYGYVDAwgqgllvt
T02345_C11_JL-006_T7_C11_046.ab1	acatattactgtGCAAGAGA	TCTC			AGTTATGGTGGTTATGGTTATGGTGGTT				ACTACGTCGATGCCtggggccaagga	edtatyycARDLSYGGYGYGGYYVDAwgqgllvt
T02345_C12_JL-006_T7_C12_046.ab1_(reversed)	acatactactgtGCAAGAGA		GG		ATAGTGGTTATGGTTATGGTTATAGT				TTTGGTATAGACGCCtggggccgaggg	edtatyycAREDSGYGYGYSFGIDAwgrglrvt
T02345_D02_JL-006_T7_D02_005.ab1_(reversed)	acatactactgtGCAAAA				AGTTGTTATAGTTGTTATGGTTATGGTTGGGGTTGTGGTTATGGTGATGGTTA				CAATGCCtggggccaagga	edtatyycAKSCYSCYGYGWGCGYGDGYNAwgqgllvt
T02345_D03_JL-006_T7_D03_013.ab1	acatactactgtACTACTGTGCACCAGA		C		TTGTTATAGTGGTTATAGCGATGGTTGTGGTGTGCGTTATGGTTATGATT				ACTACGTCGATGCCtggggccaagga	edsatyycTTVHQTCYSGYSDGCGVRYGYDYYVDAwgqgllvt
T02345_D04_JL-006_T7_D04_013.ab1	acatactactgtGCAAAA		A		GTAGTTGTGATAGTGATTATGGTGACGGTTATGGTTGTGGTTGGAGTTTGAGTTACAC				TGCCtggggccaagga	edtatyycAKSSCDSDYGDGYGCGWSLSYTAwgqgllvt
T02345_D06_JL-006_T7_D06_021.ab1	acatactactgtGCGA				GAAATTATGGTGGTTATGGTTATGGTGGTTATGGTTGTTATGGTTATGGTTATGGTTATGG		G		TACGTCGATGCCtggggccaagga	edtatyycARNYGGYGYGGYGCYGYGYGYGYVDAwgqgllvt
T02345_D08_JL-006_T7_D08_029.ab1	acatactactgtGCAAAA		T		GTAGTAGTGGTGCTGGTGGTGATGGTTGTGTTGCTTATGGTTATA		C		CTACGTCGATGCCtggggccaagga	edtatyycAKCSSGAGGDGCVAYGYTYVDAwgqgllvi
T02345_D09_JL-006_T7_D09_037.ab1_(reversed)	acatactactgtGCAAAAG				GTTGTTATAGTGGTTATGGTTATGGTTGTGGTTA				CCATGCCtggggccaagga	edtatyycAKGCYSGYGYGCGYHAwgqgllvt
T02345_D10_JL-006_T7_D10_037.ab1	acatactactgtACTACTGTGCACCAGA		A		TCGTTGTTATAGTGGTTATGGTTATGGTTGTGGTTATGGTTATGGTTATGAT		CTTTTTTTCTT	GT	ACTACGTCGATGCCtggggccaagga	edsatyycTTVHQNRCYSGYGYGCGYGYGYDLFFLYYVDAwgqgllvt
T02345_D12_JL-006_T7_D12_045.ab1_(reversed)	acatactactgtACTACTGTGCACCAG		TTG		AGTGGTTATGCTTATGGTTATAGTTATG		CT	A	TTTACTATGGTATAGACGCCtggggccgaggg	edsatyycTTVHQLSGYAYGYSYAIYYGIDAwgrglrvt
T02345_E01_JL-006_T7_E01_004.ab1_(reversed)	acatactactgtGCAAAAGA	TCT			TTGTTATAGTGGTTATGGTTATGGTTATGGTTGTGCATATGGTTAT				GGTGTGtggggccaagga	edtatyycAKDLCYSGYGYGYGCAYGYGVwgqgllvt
T02345_E02_JL-006_T7_E02_004.ab1	acatactactgtGCAAGA		C		GTAGTGACGGTTATGGTGGTTATGGTTGTTATGGTGGTCGTCATGGTGGTGGTTAT		G		ACTACGACGATGCCtggggccaagga	edtatyycARRSDGYGGYGCYGGRHGGGYDYDDAwgqgllvt
T02345_E03_JL-006_T7_E03_012.ab1	acatactactgtGCAAAAGA				TGGTGGTTATGGTTATATTGGTGATGGTTGTTATGGTTCTGGTTATGGT		GCTCGTATAGGT		TGCGTCGATGCCtggggccaagga	edtatyycAKDGGYGYIGDGCYGSGYGARIGCVDAwgqgllvt
T02345_E04_JL-006_T7_E04_012.ab1_(reversed)	acatactactgtACTACTGTGCACCAGA		GGA		GTAGGT				ACTACGTCGATGCCtggggccaagga	edsatyycTTVHQRSRYYVDAwgqgllvt
T02345_E05_JL-006_T7_E05_020.ab1	acatactactgtGCAAGAG				TTATGTGTGGTTATGGTTATGGTTATTATGGTTGTTATGGTTATGGTTATGGTTATGGTTAT		GGTTTTAG		CGTCGATCCCtggggccaagga	edtatyycARVMCGYGYGYYGCYGYGYGYGYGFSVDPwgqgllvt
T02345_E06_JL-006_T7_E06_020.ab1_(reversed)	acatactactgtACTACTGTGCACC		TA		AGTGGTTATGGTTATGGTTATAGTTAT				GGTACCtggggccaagga	edsatyycTTVHLSGYGYGYSYGTwgqgllvt
T02345_E08_JL-006_T7_E08_028.ab1_(reversed)	acatactactgtACTACTGTGCA				TTGTGGTGTTGGTTATGGTGGTTATGGTTGTAGTGGTTATGGTTATGGTTATGGTTATGGTTATAC	G	GACC		ACTACGTCGAAGCCtggggccaagga	edsatyycTTVHCGVGYGGYGCSGYGYGYGYGYTDHYVEAwgqgllvt
T02345_E09_JL-006_T7_E09_036.ab1_(reversed)	acatactactgtGCAAG		GTGGAA		TTATGGTTATGCTTATAGTTAT		AGATCC		GCCtggggccaagga	edtatyycARWNYGYAYSYRSAwgqgllvt
T02345_E10_JL-006_T7_E10_036.ab1_(reversed)	acatactactgtGC				TTATGGTGGTTATTATTATGGTGGTTATG				ACGTCGATGCCtggggccaagga	edtatyycAYGGYYYGGYDVDAwgqgllvt
T02345_E11_JL-006_T7_E11_044.ab1	acatactactgtGCGA		GGAGA		GGTTATGGTGTTAGTTATGG			GT	ACTACGTCGATGCCtggggccaagga	edtatyycARRGYGVSYGYYVDAwgqgllvt
T02345_F01_JL-006_T7_F01_003.ab1_(reversed)	acatactactgtGCAAAA			C	GTGTTTGTTATAGTGGTTATGGTTATGGTTGTGGTTATCTTTATGGTTAT				GATGCCtggggccaagga	edtatyycAKRVCYSGYGYGCGYLYGYDAwgqgllvt
T02345_F02_JL-006_T7_F02_003.ab1	acatactactgtGCGAAG		TTGG		ATGGTGGTGATGATTGGGGTGATTATGGTTGTGTTGGTTATGGTTATACTTATGGT		G		AGTACGTCGATGCCtggggccaagga	edtatyycAKLDGGDDWGDYGCVGYGYTYGEYVDAwgqgllvt
T02345_F03_JL-006_T7_F03_011.ab1_(reversed)	acatactactgtACTACTGTGC		GCATG		TGTGATAGTGGTTGTTGTGATGGTTGTCGTTATGTTAATGGTTATGATT				ACTACGTCGATGCCtggggccaagga	edsatyycTTVRMCDSGCCDGCRYVNGYDYYVDAwgqgllvt
T02345_F04_JL-006_T7_F04_011.ab1	acatactactgtGCGAAGGA				TAGTGGTTATGGTTATGGTTATAG				CTACGTCGATGCCtggggccaagga	edtatyycAKDSGYGYGYSYVDAwgqgllvt
T02345_F06_JL-006_T7_F06_019.ab1_(reversed)	acatactactgtGCAAGAGA	T	A		GTAGTGCCAGTGGTGATGATTATGGTTATAGTTATGGTAAT		TA		CGATGCCtggggccaagga	edtatyycARDSSASGDDYGYSYGNYDAwgqgllvt
T02345_F07_JL-006_T7_F07_027.ab1_(reversed)	acatactactgtGCGAAG		TA		TGTTTATGGTTATGGTGTCTATGGTTGTAGTGGTTATGGT				TACCTCGATGCCtggggccaagga	edtatyycAKYVYGYGVYGCSGYGYLDAwgqgllvt
T02345_F08_JL-006_T7_F08_027.ab1_(reversed)	acatactactgtGCGAAG				TATTGGTTATGGT				TAGACGCCtggggccgaggg	edtatyycAKYWLWLDAwgrglrvt
T02345_F09_JL-006_T7_F09_035.ab1	acatactactgtGCG		TC		TTGTATTAGTGGTAATGGTATCGGTTGTGGTGAAGATTAT		AATGGGG		ACTTCGATGCCtggggccaagga	edtatyycASCISGNGIGCGEDYNGDFDAwgqgllvt
T02345_F10_JL-006_T7_F10_035.ab1	acatactactgtGCGAA				TTATAGTGGTTATGGTTATGGTTATAGT				TATGGTTTTGGGGCCtggggccgaggg	edtatyycANYSGYGYGYSYGFGAwgrglrvt
T02345_F12_JL-006_T7_F12_043.ab1_(reversed)	acatactactgtGCAAA		GT		GTGCTTATGGTGATGCTGGTGCCGGTTGTTATTATTATGGTTATGGTAATGGTT				ATGCCtggggccaagga	edtatyycAKCAYGDAGAGCYYYGYGNGYAwgqgllvt
T02345_G01_JL-006_T7_G01_002.ab1_(reversed)	acatactactgtGCGAAG		TTTGGG		GGTGGTTATGGTGTTGGTGGTTATGCTTGTTATGACTATGGTTATGGT		AGTAATATAGGTTGT		GTCGATGCCtggggccaagga	edtatyycAKFGGGYGVGGYACYDYGYGSNIGCVDAwgqgllvt
T02345_G02_JL-006_T7_G02_002.ab1	acatactactgtGCAAGAGA	T	TTATTTGG		GAAGTGTGGTAGCTATTGTGCTAGT				TATATCGATGCCtggggccaagga	edtatyycARDLFGKCGSYCASYIDAwgqgllvt
T02345_G03_JL-006_T7_G03_010.ab1	acatactactgtGCGAAGG		CCCC		TTATGGTGATTATGATTATGGTGGTTCTGGTTGTTATGGTTATGGTTATGGTTATG		CA		GTCGATGCCtggggccaagga	edtatyycAKAPYGDYDYGGSGCYGYGYGYAVDAwgqgllvt
T02345_G04_JL-006_T7_G04_010.ab1_(reversed)	acatactactgtGCA				TCTCGTGATGATGTTTATGGTGGTTATGGTTGTTATCATTATGGTTATGGTTATGGTT		GCC		AGTACGGCGATGCCtggggccaagga	edtatyycASRDDVYGGYGCYHYGYGYGCQYGDAwgqgllvt
T02345_G05_JL-006_T7_G05_018.ab1	acatactactgtACTACTGTGCACCAG		TC		TAGTTGTTATAGTGGTTATGGTTATGGTTGTGGTTATGGTTATGGTTATGA		AA		ACGTCGATGCCtggggccaagga	edsatyycTTVHQSSCYSGYGYGCGYGYGYENVDAwgqgllvt
T02345_G06_JL-006_T7_G06_018.ab1	gtgtactactgtGCGAAGGA	T	GCCAAAGATAAAAA		AACTCGGTGGGG				CGTCGATGCCtggggccaagga	edtavyycAKDAKDKKTRWGVDAwgqgllvt
T02345_G08_JL-006_T7_G08_026.ab1	acatactactgtACTACTGTGCACCAGA	TCT			GTTATGGTGGTTATGGTTATGGTGGTTATGGTTGTTATGGTTATGGTTATGGTTATGGTTAT		GGTTCA		TACGTCGATGCCtggggccaagga	edsatyycTTVHQICYGGYGYGGYGCYGYGYGYGYGSYVDAwgqgllvt
T02345_G09_JL-006_T7_G09_034.ab1_(reversed)	acgtattactgtGCACGAGA		CCTGGC		TTGTCGTAGTGGTTATGGTTATGGTTGTGATTATGGTGATGGTACTGA		CAGCG		ACTACGTCGATGCCtggggccaagga	edtatyycARDLACRSGYGYGCDYGDGTDSDYVDAwgqgllvt
T02345_G10_JL-006_T7_G10_034.ab1_(reversed)	acatactactgtACTACTGTGCACCAGA				GTTGTTATAGTGGTTATGGTTATGGTTGTGGTTGTCGTTATGGTAATGGT				GTCGATGCCtggggccaagga	edsatyycTTVHQSCYSGYGYGCGCRYGNGVDAwgqgllvt
T02345_G12_JL-006_T7_G12_042.ab1_(reversed)	acatactactgtGCAAGAG		CCA		ATAGTGGTTATGGTTATGGTTGTGGTTATGGTTATGGTTATGA		GGGT		TACGTCGATGCCtggggccaagga	edtatyycARANSGYGYGCGYGYGYEGYVDAwgqgllvt
T02345_H01_JL-006_T7_H01_001.ab1	acatactactgtACTACTGTGCACCAGA	TCT			GTTATGGTGGTTATGGTTATGGTGGTTATGGTTGTTATGGTTATGGTTATGGTTATGGTTAT		GGTTCA		TACGTCGATGCCtggggccaagga	edsatyycTTVHQICYGGYGYGGYGCYGYGYGYGYGSYVDAwgqgllvt
T02345_H02_JL-006_T7_H02_001.ab1_(reversed)	acatactactgtGCAAGAG				TTTTGGTTATGGT		GTTAGAATTAA		ACTACGTCGATGCCtggggccaagga	edtatyycARVLVMVLELNYVDAwgqgllvt
T02345_H03_JL-006_T7_H03_009.ab1_(reversed)	gtgtactactgtGCGAAGGA	T	GCCAAAGATAAAAA		AACTCGGTGGGG				CGTCGATGCCtggggccaagga	edtavyycAKDAKDKKTRWGVDAwgqgllvt
T02345_H04_JL-006_T7_H04_009.ab1	acatactactgtGCAA		A		TTATAATAGTTATGGTTATGGTTATAATTATG		CCCT		TATAGACGCCtggggccgaggg	edsatyycANYNSYGYGYNYALIDAwgrglrvt
T02345_H05_JL-006_T7_H05_017.ab1	acatactactgtGCA		TT		TTGTTATAGTGGTTATGGTTATGGTTGTCGTTATGGTGAT		CATT		TCGATGCCtggggccaagga	edtatyycAFCYSGYGYGCRYGDHFDAwgqgllvt
T02345_H06_JL-006_T7_H06_017.ab1_(reversed)	acatactactgtACTACTGTGCACCA		A		AGTTGTTATAGTGCCTATGGTTATGGTTGTGGCTATGGTTATAGTTATGA		CGGGA		ACTACGTCGATGCCtggggccaagga	edsatyycTTVHQSCYSAYGYGCGYGYSYDGNYVDAwgqgllvt
T02345_H08_JL-006_T7_H08_025.ab1_(reversed)	acatactactgtGTAAGA		A		TGTGGTT				CGACGTCGATGCCtggggccaagga	edtatyycVRMWFDVDAwgqgllvt
T02345_H09_JL-006_T7_H09_033.ab1_(reversed)	acatactactgtGC				TACTTATGGTGGTTATGGTTATGGTGGTTATGGTTGTTATGGTTATGGTTATGATTATG		ACTTT		TACGTCGATGCCtggggccaagga	edtatyycATYGGYGYGGYGCYGYGYDYDFYVDAwgqgllvt
T02345_H12_JL-006_T7_H12_041.ab1	acatactactgtGCGAA		TTT		TTATGGTGGTTATGGTTATGGTGGTTATGGTTGTTATGGTTATG		AATA		CGATGCCtggggccaagga	edtatyycANFYGGYGYGGYGCYGYEYDAwgqgllvt
T02346_A01_JL-007_T7_A01_008.ab1_(reversed)	acatactactgtGCAAA		GT		GTGCTTATGGTGATGCTGGTGCCGGTTGTTATTATTATGGTTATGGTAATGGTT				ATGCCtggggccaagga	edtatyycAKCAYGDAGAGCYYYGYGNGYAwgqgllvt
T02346_A02_JL-007_T7_A02_008.ab1_(reversed)	acatactactgtGCGAAG		TGTGCGACAA		GTTATGGTGGTTATGGTTGTAATGGTGATGGTTATGGTTATGGTT				ACTACGTCGATGCCtggggccaagga	edtatyycAKCATSYGGYGCNGDGYGYGYYVDAwgqgllvt
T02346_A03_JL-007_T7_A03_016.ab1_(reversed)	acatactactgtGC				TTATGGTGGTTATTATTATGGTGGTTATG				ACGTCGATGCCtggggccaagga	edtatyycAYGGYYYGGYDVDAwgqgllvt
T02346_A04_JL-007_T7_A04_016.ab1	acatactactgtGCAAGAGA	T	GGTATTTT		TTGTTATAGTGGTTATGGTTATGGTTGTGGTTATGGTTATGGTTATGATT				ACTACGTCGATGCCtggggccaagga	edtatyycARDGIFCYSGYGYGCGYGYGYDYYVDAwgqgllvt
T02346_A05_JL-007_T7_A05_024.ab1	acatactactgtGCAAGA				TATAGTTATGGTTATAGTTATGGTTA		CA		ACTACGTCGATGCCtggggccaagga	edtatyycARYSYGYSYGYNYVDAwgqgllvt
T02346_A06_JL-007_T7_A06_024.ab1	acatactactgtGCGAAG		AAAA		ATTGTGGTAACTATTGTGGTAGTTAT		CGA	T	ACTACGTCGATGCCtggggccaagga	edtatyycAKKNCGNYCGSYRYYVDAwgqgllvt
T02346_A07_JL-007_T7_A07_032.ab1_(reversed)	acatactactgtACTACTGTTCACCAG		CCC		AGTTGTTATAGTGGTTATGGTGATGGTTGTGGTTACGGTTATGGTTATGAT		G		ACTACGTCGATGCCtggggccaagga	edsatyycTTVHQPSCYSGYGDGCGYGYGYDDYVDAwgqgllvt
T02346_A08_JL-007_T7_A08_032.ab1	acatactactgtGCAAGAG		TTTTTTT		TTGTGGTTATGGTGGTTATGGTTGTTATGGTTATGGTTATAGTTATGGT		GCG		TTCGTCGATGCCtggggccaagga	edtatyycARVFFCGYGGYGCYGYGYSYGAFVDAwgqgllvt
T02346_A09_JL-007_T7_A09_040.ab1_(reversed)	acatactactgtACTACTGTGCACCAG				TGGTTATGG		AATAAT	T	ACTACGTCGATGCCtggggccaagga	edsatyycTTVHQWLWNNYYVDAwgqgllvt
T02346_A11_JL-007_T7_A11_048.ab1	acatactactgtGCAAGAGA	TC	AG	C	GTAGTTGTTATAGTGGTTATGGTTATGGTTATGGTTGTGGTTATGGTT		TTC		ACGTCGATGCCtggggccaagga	edtatyycARDQRSCYSGYGYGYGCGYGFHVDAwgqgllvt
T02346_A12_JL-007_T7_A12_048.ab1_(reversed)	acatactactgtGC		C		TATAGTGGTTATGGTTATGGTTATGGTTGTGGTTATGGTTATGG		A	T	ACTACGTCGATGCCtggggccaagga	edtatyycAYSGYGYGYGCGYGYGYYVDAwgqgllvt
T02346_B03_JL-007_T7_B03_015.ab1_(reversed)	acatactactgtACTACTGTGCACCAG		TCCCACATA		AGTGGTTATGGTTATGGTTATAGTTATGGTT		TTTGG	A	TTTACTATGATATAGACGCCtggggccgaggg	edsatyycTTVHQSHISGYGYGYSYGFWIYYDIDAwgrglrvt
T02346_B04_JL-007_T7_B04_015.ab1	acatactactgtGCAAAAG				GTAGTTATTATG		TA		TATGGCGATGCCtggggccaagga	edtatyycAKGSYYVYGDAwgqgllvt
T02346_B05_JL-007_T7_B05_023.ab1	acatactactgtGCGAAG		CAC		TATGGTGGTTGTGGTTATGGTGGTTATGGTTATTATGCTTATGGTTATGATTATGGTTAT		GGTTGTC		ACGTCGATGCCtggggccaagga	edtatyycAKHYGGCGYGGYGYYAYGYDYGYGCHVDAwgqgllvt
T02346_B06_JL-007_T7_B06_023.ab1	acatactactgtACTACTGTGCACCGGA		GGT		GTGGTTATGGTTATGGTGGTTATGGTTGTTATGGTTATGGTTATATTTATGATTAT		GGTC		ACTATATCGATGCCtggggccaagga	edsatyycTTVHRRCGYGYGGYGCYGYGYIYDYGHYIDAwgqgllvt
T02346_B08_JL-007_T7_B08_031.ab1	acatactactgtGCAAGAG				GTT				ACTACGTCGATGCCtggggccaagga	edtatyycARGYYVDAwgqgllvt
T02346_B09_JL-007_T7_B09_039.ab1_(reversed)	acatactactgtGCAAGAGA				TTATGGTTATGGTTATAGTTATGGT		CT		CAATGGTATAGACGCCtggggccgaggg	edsatyycARDYGYGYSYGLNGIDAwgrglrvt
T02346_B10_JL-007_T7_B10_039.ab1_(reversed)	acatactactgtGCGAAGG				GTGGTTATGGTTATGGTGGTAGTGGTTGTTATGGTTATGCTT				ACTTCGTCGATGCCtggggccaagga	edtatyycAKGGYGYGGSGCYGYAYFVDAwgqgllvt
T02346_C01_JL-007_T7_C01_006.ab1_(reversed)	acatattactgtACAAGAG				GTGCTTGTGGCGATGGTGGTTGTGATTGTTGGGGTTATGCTTATGG		AGGA		TGCGTCGATGCCtggggccaagga	edtatyycTRGACGDGGCDCWGYAYGGCVDAwgqgllvt
T02346_C02_JL-007_T7_C02_006.ab1	acatactactgtGCAAGA		TAAA		AGTTGTCCTGATGGTTATGGTTATGGTTATGGTTGTGGTAGTTATGGTTGTAGTGGTTATGATTGTTATGGTTATGGTGGTTATGGTTATAGTAGTTATAGTTATAGTTATAGTTAGGAAT	AT	ACTT		GTCGATGCCtggggccaagga	//unproductive recombination//
T02346_C03_JL-007_T7_C03_014.ab1	acatactactgtGCAAG		GACAGAACA		TATTTGTGCTAGTGATTATGGTTGGGATTATGATTGT		AT		CTACGTCGATGCCtggggccaagga	edtatyycARTEHICASDYGWDYDCIYVDAwgqgllvt
T02346_C04_JL-007_T7_C04_014.ab1_(reversed)	acatactactgtACTACTGTGCACC		CC	C	GTAGTTGTTATAGTGGTTATGGTTATGGTTGTGGTTATGGTTATGGTTATGA		GA		ACGTCGATGCCtggggccaagga	edsatyycTTVHPRSCYSGYGYGCGYGYGYENVDAwgqgllvt
T02346_C06_JL-007_T7_C06_022.ab1_(reversed)	acatactactgtACTACTGTGCACCAGA	T			TGTTGTGGTAGCTATTGTGGTAGTT		CCAG		ACTACGTCGATGCCtggggccaagga	edsatyycTTVHQIVVVAIVVVPDYVDAwgqgllvt
T02346_C07_JL-007_T7_C07_030.ab1_(reversed)	acatactactgtGCGAAGGA	TC	TGTTGGA		TTATAGTGGTTATGGTTATGGTTATA				TTTACTATGCATTAGACGCCtggggccgaggg	edtatyycAKDLLDYSGYGYGYIYYALDAwgrglrvt
T02346_C08_JL-007_T7_C08_030.ab1_(reversed)	acatactactgtACTACTGTGCACCA		A		AGTTGTTATAGTGCCTATGGTTATGGTTGTGGCTATGGTTATAGTTATGA		CGGGA		ACTACGTCGATGCCtggggccaagga	edsatyycTTVHQSCYSAYGYGCGYGYSYDGNYVDAwgqgllvt
T02346_C10_JL-007_T7_C10_038.ab1_(reversed)	acatactactgtACAAA		GT		GTGGTTATGGTGATGGTGGTAATGGTTGTTATGGTTATGGT		AGG		GTCGATGCCtggggccaagga	edtatyycTKCGYGDGGNGCYGYGRVDAwgqgllvt
T02346_C11_JL-007_T7_C11_046.ab1_(reversed)	acatactactgtGCAAAAGA				TTATAG		G		GATGCCtggggccaagga	edtatyycAKDYRDAwgqgllvt
T02346_C12_JL-007_T7_C12_046.ab1_(reversed)	acatactactgtGCAAGAGA				TCGTTGTTATAGTGGTTATGGTTATGGTTATGGTTGTGGTTATGGTTATGGTT		CCACA	T	ACTACGTCGATGCCtggggccaagga	edtatyycARDRCYSGYGYGYGCGYGYGSTYYVDAwgqgllvt
T02346_D01_JL-007_T7_D01_005.ab1_(reversed)	acatactactgtACTACTGTGCACCAGA	T	TA		GGAGTCGGTGGGG				CTTCGATGCCtggggccaagga	edsatyycTTVHQIRSRWGFDAwgqgllvt
T02346_D03_JL-007_T7_D03_013.ab1_(reversed)	acatactactgtGCAAGA		T		GTTATACTGGTTATGATTATGGTTATAGTTA				TTGTTATGACATAGACGTCtggggccgaggg	edtatyycARCYTGYDYGYSYCYDIDVwgrglrvt
T02346_D04_JL-007_T7_D04_013.ab1_(reversed)	acatactactgtGCGAAGGA				TGGTGGTTATGGTTATGGTGGTTTTGGTTGTGGTGGTTATGGTTATGGTTATGGT		A		ACGTCCATACCtggggccaagga	edtatyycAKDGGYGYGGFGCGGYGYGYGNVHTwgqgllvt
T02346_D05_JL-007_T7_D05_021.ab1	acatactactgtGCAAGAGA				TAGTAAAGATGGTTATGGTTATAG				TTACTTTGGTATAGACGCCtggggccgaggg	edtatyycARDSKDGYGYSYFGIDAwgrglrvt
T02346_D06_JL-007_T7_D06_021.ab1	acatactactgtACTACTGTGCACCAGA	T	GCG	T	AGTTGTCCTGATGGTTATGGTTATGGTTATGGTTGTGGTAGTTATGGTTGTAGTGGTTATGATTGTTATGGTTATGGTGGTTATGGTTATAGTAGTTATAGTTATAGTTATAGTTACGA			GT	ACTACGTCGATGCCtggggccaagga	edsatyycTTVHQMRSCPDGYGYGYGCGSYGCSGYDCYGYGGYGYSSYSYSYSYEYYVDAwgqgllvt
T02346_D08_JL-007_T7_D08_029.ab1	acatactactgtACAGAA				AGTTGTTATAGTGGTTATGGTTATGGTTATGGTTGTGGTTATGGTT				ATGCCtggggccaagga	edtatyycTESCYSGYGYGYGCGYGYAwgqgllvt
T02346_D09_JL-007_T7_D09_037.ab1_(reversed)	acatactactgtGCGAAG		AT		TTGTGGTTATGGTTATGGTTGTGTTTATGGTTATGG		GGT		CTACGTCGATGCCtggggccaagga	edtatyycAKICGYGYGCVYGYGVYVDAwgqgllvt
T02346_D10_JL-007_T7_D10_037.ab1	acatactactgtGCAAG		GC		TGGTTGCTATGGTGGTAGTTAT		AGGGG		ACGTCGATGCCtggggccaagga	edtatyycARLVAMVVVIGDVDAwgqgllvt
T02346_E02_JL-007_T7_E02_004.ab1_(reversed)	acatactactgtGCGAAGGA				TGGTGGTTATGGTTATGGTGGTTATGGTTGTGGTGGTTATGGTTATGGTTAT		CGACCA	T	ACTACGTCGATGCCtggggccaagga	edtatyycAKDGGYGYGGYGCGGYGYGYRPYYVDAwgqgllvt
T02346_E04_JL-007_T7_E04_012.ab1	acatactactgcGCAA		AC		ACCAACATCA		ACAACTT		CTACGTCGATGCCtggggccaagga	edtatyycANTNINNFYVDAwgqgllvt
T02346_E05_JL-007_T7_E05_020.ab1	acatactactgtGCAAG		CCC		TTATGGTGGTTATGGTTATGGTGGTTATGGTT		C		CGATGCCtggggccaagga	edtatyycASPYGGYGYGGYGSDAwgqgllvt
T02346_E06_JL-007_T7_E06_020.ab1	tcatactactgtGCACAA		A		GTAGTGGTAGTAGTTATAACTAT		GATGTTGCCCT		CTACGTCGATGCCtggggccaagga	edtasyycAQSSGSSYNYDVALYVDAwgqgllvt
T02346_E08_JL-007_T7_E08_028.ab1_(reversed)	acatactactgtGCAAAA		CAA	C	GCCCCACCG				AGTATGGTATAGACGCCtggggccgaggg	edtatyycAKQRPTEYGIDAwgrglrvt
T02346_E09_JL-007_T7_E09_036.ab1_(reversed)	acatactactgtGC				TTATGGTGGTTATTATTATGGTGGTTATG				ACGTCGATGCCtggggccaagga	edtatyycAYGGYYYGGYDVDAwgqgllvt
T02346_E10_JL-007_T7_E10_036.ab1	acatactactgtGCAAGAG		GCA		GTGCTGGTGTTGGTGATTATGATTGTTATGATAGTGGTTATGGTTATGGTT				ACTACGTCGATGCCtggggccaagga	edtatyycARGSAGVGDYDCYDSGYGYGYYVDAwgqgllvt
T02346_E12_JL-007_T7_E12_044.ab1	acatattactgtGCAAGAG		GAAG		TAGTGGTATTGGTTATGCTTATAGT				TATGCTCTAGACGCCtggggccgaggg	edtatyycARGSSGIGYAYSYALDAwgrglrvt
T02346_F01_JL-007_T7_F01_003.ab1	acatactactgtGCAAGAGA		GAATAG		ATTTGTCCTGATGGTTATGGTTATGGTTATGGTTGTGGTAGTTATGGTTGTAGTGGTTATGATTGTTATGGTTATGGTGGTTATGGTTATAAGAGTTATAGTTATAGTTATAGTTACGAAT		TGTGT		GTCGATGCCtggggccaagga	//unproductive recombination//
T02346_F02_JL-007_T7_F02_003.ab1_(reversed)	acatactactgtACTACTGTG		TGGCGTGAG		AGTTGTTATAGTGGTTATGGTAATCCGTTTGATTGTGATTATGGTT		GT		GATGCCtggggccaagga	edsatyycTTVWRESCYSGYGNPFDCDYGCDAwgqgllvt
T02346_F04_JL-007_T7_F04_011.ab1	acatactactgtGCAAGAG				TTATGTGTGGTTATGGTTATGGTTATTATGGTTGTTATGGTTATGGTTATGGTTATGGTTAT		GGTTTTAG		CGTCGATCCCtggggccaagga	edtatyycARVMCGYGYGYYGCYGYGYGYGYGFSVDPwgqgllvt
T02346_F06_JL-007_T7_F06_019.ab1_(reversed)	acatactactgtGCAAGAGA	T	A		GTAGTGCCAGTGGTGATGATTATGGTTATAGTTATGGTAAT		TA		CGATGCCtggggccaagga	edtatyycARDSSASGDDYGYSYGNYDAwgqgllvt
T02346_F07_JL-007_T7_F07_027.ab1	acatactactgtGCAAGAGA		GCT		TTATGGTGGTTATGGTTATGGTTATTATGGTTGTGGTGGTTATGGT				TACGTCGATGCCtggggccaagga	edtatyycARELYGGYGYGYYGCGGYGYVDAwgqgllvt
T02346_F08_JL-007_T7_F08_027.ab1	acatactactgtACTACTGTGCACCAGA	T	TTT		TGGTGATGATTATGGTTATAGTTATGGT		GT	AA	TTTACTATGGTATAGACGCCtggggccgaggg	edsatyycTTVHQIFGDDYGYSYGVIYYGIDAwgrglrvt
T02346_F10_JL-007_T7_F10_035.ab1_(reversed)	acatactactgtGCAAG		GTGGAA		TTATGGTTATGCTTATAGTTAT		AGATCC		GCCtggggccaagga	edtatyycARWNYGYAYSYRSAwgqgllvt
T02346_F12_JL-007_T7_F12_043.ab1	acatactactgtACTACTGTGCACCA		TGTAAAATGTT		GTTGTCCTGATGGTTATGGTTATGGTTATGGTTGTGGTAGTTATGGTTGTAGTGGTTATGATTGTTATGGTTATGGTAGTTATGATTATAGTAGTTATAGTGTTAGTTATAGTTACG				AATACGTCGATGCCtggggccaagga	edsatyycTTVHHVKCCCPDGYGYGYGCGSYGCSGYDCYGYGSYDYSSYSVSYSYEYVDAwgqgllvt
T02346_G01_JL-007_T7_G01_002.ab1_(reversed)	acatactactgtGCAAAA		TCCC		GTTATGGTGGTTATGGTTATGGTGGTTATGGTTGTTAT		ATGGAA		GATGCCtggggccaagga	edtatyycAKSRYGGYGYGGYGCYMEDAwgqgllvt
T02346_G03_JL-007_T7_G03_010.ab1	acatactactgtGTGAAG		AA		TTATGGTTATGGTGGTTATGGTTGTTATGCTTATGGTTATGGTTATG		ATGG		CTACGTCGATGCCtggggccaagga	edtatyycVKNYGYGGYGCYAYGYGYDGYVDAwgqgllvt
T02346_G04_JL-007_T7_G04_010.ab1_(reversed)	acatactactgtGCAAGA				AGTCTTTTTGGTTCGTATTGTGGTTCGGGTTATGGTTATGATGAT		TGT		GGTGCCtggggccaagga	edtatyycARSLFGSYCGSGYGYDDCGAwgqgllvt
T02346_G05_JL-007_T7_G05_018.ab1_(reversed)	acatactactgtGCAAGAG				CTATTGTGGTAGTT			T	ACTACGTCGATGCCtggggccaagga	edtatyycARAIVVVYYVDAwgqgllvt
T02346_G06_JL-007_T7_G06_018.ab1	acatattactgtGCAAGAG		GAAG		TAGTGGTATTGGTTATGCTTATAGT				TATGCTCTAGACGCCtggggccgaggg	edtatyycARGSSGIGYAYSYALDAwgrglrvt
T02346_G07_JL-007_T7_G07_026.ab1_(reversed)	acatactactgtGCAAGAGA	T	GAG		TGTAATTGGGTTTATGGTTATAGTTATGGT				TTCGTCGATCCCtggggccaagga	edtatyycARDECNWVYGYSYGFVDPwgqgllvt
T02346_G08_JL-007_T7_G08_026.ab1_(reversed)	acatactactgtGCAAGAG		T		TGCTTATGGTTATGGTGGTAGCGGTTGTTATGGTGTCGGTTATGCTTAT		ACA		TACGTCGATGCCtggggccaagga	edtatyycARVAYGYGGSGCYGVGYAYTYVDAwgqgllvt
T02346_G09_JL-007_T7_G09_034.ab1_(reversed)	acatactactgtACTACTGTGCACCAGA	T	GTTG		ACTCGGTGGGG				CTACGTCGATGCCtggggccaagga	edsatyycTTVHQMLTRWGYVDAwgqgllvt
T02346_G10_JL-007_T7_G10_034.ab1_(reversed)	acatactactgtGCGAA		AT		GCTATGGTGGTTATGCTTATGGTGGTTATGGTTGTTATGGTGCTGGTTATGGTTATGGTTAT		GG		CTACGTCGATGCCtggggccaagga	edtatyycAKCYGGYAYGGYGCYGAGYGYGYGYVDAwgqgllvt
T02346_G11_JL-007_T7_G11_042.ab1	acatactactgtGCAAGA				TATAGTGGTTATGGTTATGGTTATAGTT		CTA		ATGGTATAGACGCCtggggccgaggg	edtatyycARYSGYGYGYSSNGIDAwgrglrvt
T02346_G12_JL-007_T7_G12_042.ab1_(reversed)	acatactactgtGCAAGAGA				TTGTTATAGTGATTATGGTTATGGTTATGGTTGTGCTCGGGGTTATGG		C		GCCtggggccaagga	edtatyycARDCYSDYGYGYGCARGYGAwgqgllvt
T02346_H01_JL-007_T7_H01_001.ab1	acatactactgtACTACTGTGCACCA		CAAACCAAAAAAATCAAAA		AGTTGTCCTGATGGTTATGGTTATGGTTATGGTTGGGGTAGTTATGGTTGTAGTGGTTATGATTGTTATGGTGTTGGTGGTTATGGTTATAGTAGTTATAGTTATAGTTATAGTTACGAAT				ACTACGTCGATGCCtggggccaagga	edsatyycTTVHHKPKKSKSCPDGYGYGYGWGSYGCSGYDCYGVGGYGYSSYSYSYSYEYYVDAwgqgllvt
T02346_H02_JL-007_T7_H02_001.ab1	acatactactgtGCGA		GAA		AAAGTGGTTATGGTTATGCTTATGGTTGTGGTTATGGTTATGG		AACTACG		TACGACGATGCCtggggccaagga	edtatyycARKSGYGYAYGCGYGYGTTYDDAwgqgllvt
T02346_H03_JL-007_T7_H03_009.ab1	acatactactgtACTACTGTGCAACTGA				GTTGTCCTGATGGTTATGGTTATGGTTATGGTTGTGGTAGTTATGGTTGTAGTGGTTATGATTGTTATGGTTATGGTGGTTATGGTTATAGTAGTTATAGTTATAGTTATAGTTACGAAT				ACTACGTCGATGCCtggggccaagga	edsatyycTTVQLSCPDGYGYGYGCGSYGCSGYDCYGYGGYGYSSYSYSYSYEYYVDAwgqgllvt
T02346_H04_JL-007_T7_H04_009.ab1	acatactactgtGCGAAG				TGTGGTGGTTATGGTTATGGTGGCTATGGTTGTTATGCACATGGTTATGGTTATGGT				TCCTTCGATGCCtggggccaagga	edtatyycAKCGGYGYGGYGCYAHGYGYGSFDAwgqgllvt
T02346_H05_JL-007_T7_H05_017.ab1_(reversed)	gtgtactactgtGCGAAGGA	T	GCCAAAGATAAAAA		AACTCGGTGGGG				CGTCGATGCCtggggccaagga	edtavyycAKDAKDKKTRWGVDAwgqgllvt
T02346_H06_JL-007_T7_H06_017.ab1_(reversed)	acatactactgtGCAAGA		ATCCG		TGGTGGTTATGGTTATGGTGGTTATGGTTGTGATGTTTATGGTTATGGTGATGG		A		TACGTCGATGCCtggggccaagga	edtatyycARIRGGYGYGGYGCDVYGYGDGYVDAwgqgllvt
T02346_H09_JL-007_T7_H09_033.ab1	acatactactgtGCA		TT		TTGTTATAGTGGTTATGGTTATGGTTGTCGTTATGGTGAT		CATT		TCGATGCCtggggccaagga	edtatyycAFCYSGYGYGCRYGDHFDAwgqgllvt
T02346_H12_JL-007_T7_H12_041.ab1	acatactactgtGCAAGA		TC		TTTTTGTGGTTATGGTTATGGTGGTTATGGTTGTTATGGTTATGGTTATGGTTATG				ACTACGTCGATGCCtggggccaagga	edtatyycARSFCGYGYGGYGCYGYGYGYDYVDAwgqgllvt
T02347_A01_JL-008_T7_A01_008.ab1	acatactactgtACAAGAGA	T	TT		TTGTTATGGTACTTATGGTTATAATCTTTATGGTTGTTATGGTGGTAGTTATGGTTGTGCTT				ATTCCtggggccaagga	edtatyycTRDFCYGTYGYNLYGCYGGSYGCAYSwgqgllvt
T02347_A02_JL-008_T7_A02_008.ab1_(reversed)	acatactactgtACTACTGTGCACCAGA		GTCGAA		TATGGTTATGGTTA		ACAGG		CGTCGATGCCtggggccaagga	edsatyycTTVHQSRIWLWLTGVDAwgqgllvt
T02347_A03_JL-008_T7_A03_016.ab1_(reversed)	acatactactgtGCAAAA		TG		GTTTTGTGGTAGCTATTGTGGTAGTTATT		GGG		ACGTCGATGCCtggggccaagga	edtatyycAKWFCGSYCGSYWDVDAwgqgllvt
T02347_A05_JL-008_T7_A05_024.ab1	acatactactgtGCAAGAGA		GAATAG		ATTTGTCCTGATGGTTATGGTTATGGTTATGGTTGTGGTAGTTATGGTTGTAGTGGTTATGATTGTTATGGTTATGGTGGTTATGGTTATAAGAGTTATAGTTATAGTTATAGTTACGAAT		TGTGT		GTCGATGCCtggggccaagga	//unproductive recombination//
T02347_A06_JL-008_T7_A06_024.ab1_(reversed)	acatactactgtGCAAGAG				GTGGTTATGGTGTCGGTTATGGTTGTGGTAGTGGTCTGTGTTATAC		TTATTTGC		TCGATGCCtggggccaagga	edtatyycARGGYGVGYGCGSGLCYTYLLDAwgqgllvt
T02347_A07_JL-008_T7_A07_032.ab1_(reversed)	acatactactgtGCAAG				TTGTACTAGTGGTTATGGTTATGGTTATGGTTGTGGTTATGGTTATGGT				TACGTCGATGCCtggggccaagga	edtatyycASCTSGYGYGYGCGYGYGYVDAwgqgllvt
T02347_A08_JL-008_T7_A08_032.ab1	acatactactgtACTACTGTGCACCAGA	TCT	TTAATCT		TTGTGGTGGTTATGGTTATGGTGGTTATGGTTGTTATGGTTATGGTTATGG		GTT		CTACGTCGATGCCtggggccaagga	edsatyycTTVHQIFNLCGGYGYGGYGCYGYGYGFYVDAwgqgllvt
T02347_A09_JL-008_T7_A09_040.ab1	acatactactgtGCGAAGG		T		TTATGGTGGTTATGGTTATGGTGGTTATGGTTGTTATGGTTATGGTTATGGTTATGGT		GG		CGTCGATGCCtggggccaagga	edtatyycAKVYGGYGYGGYGCYGYGYGYGGVDAwgqgllvt
T02347_A10_JL-008_T7_A10_040.ab1_(reversed)	acatactactgtGCAAGAG		G		TAGTGGTTATGGTTATGGTTATAGTTATG		ATAAC	T	ACTACGTCGATGCCtggggccaagga	edtatyycARGSGYGYGYSYDNYYVDAwgqgllvt
T02347_A11_JL-008_T7_A11_048.ab1	acatactactgtGCGAGA		AGAGATT		GGAGTGATAGTGGTTGGGGT				TATCTCGATGCCtggggccaagga	edtatyycARRDWSDSGWGYLDAwgqgllvt
T02347_A12_JL-008_T7_A12_048.ab1	acatactactgtGCAA		A		TTATAATAGTTATGGTTATGGTTATAATTATG		CCCT		TATAGACGCCtggggccgaggg	edsatyycANYNSYGYGYNYALIDAwgrglrvt
T02347_B01_JL-008_T7_B01_007.ab1	acatactactgtACTACTGTGCAC		AAAAAAAAA		AGTTGTGTTGGTGGTTATGGTTATGGTTGTGGTTATGGTTATGGTTATGA		A	T	ACTACGTCGATGCCtggggccaagga	edsatyycTTVHKKKSCVGGYGYGCGYGYGYEYYVDAwgqgllvt
T02347_B02_JL-008_T7_B02_007.ab1_(reversed)	acatactactgtGCAAGA				AGTCTTTTTGGTTCGTATTGTGGTTCGGGTTATGGTTATGATGAT		TGT		GGTGCCtggggccaagga	edtatyycARSLFGSYCGSGYGYDDCGAwgqgllvt
T02347_B03_JL-008_T7_B03_015.ab1_(reversed)	acatactactgtGCAA		CACA	AC	GTAGTTATAGTGGTTATGGTTATGGTTATAGTTATGG				TTTCTATGGTATAGACGCCtggggccgaggg	edtatyycATQRSYSGYGYGYSYGFYGIDAwgrglrvt
T02347_B05_JL-008_T7_B05_023.ab1_(reversed)	gtgtactactgtGCGAAGGA	T	GCCAAAGATAAAAA		AACTCGGTGGGG				CGTCGATGCCtggggccaagga	edtavyycAKDAKDKKTRWGVDAwgqgllvt
T02347_B06_JL-008_T7_B06_023.ab1_(reversed)	acatactactgtGCAAAAGA		G		AGTTGTTATGATGGTTATGGTTATGGTTGTAGTTATGGTTATGGTTATG				ACTACGTCGATGCCtggggccaagga	edtatyycAKESCYDGYGYGCSYGYGYDYVDAwgqgllvt
T02347_B07_JL-008_T7_B07_031.ab1	acatactactgtGCAA		ATTTG		TGTCCTGATGGTTATGGTTATGGTTATGGTTGTGGTAGTTATGGTTGTAGTGGTTATGATTGTTATGATTATGGTGGTTATGGTTATAGTAGTTATAGTTATAGTTATAGTTA				CGAAGCCtggggccaagga	edtatyycANLCPDGYGYGYGCGSYGCSGYDCYDYGGYGYSSYSYSYSYEAwgqgllvt
T02347_B09_JL-008_T7_B09_039.ab1	acatactactgtACTACTGTGCACCAGA	T	TTT		TTGTAGTGGTGGTTATGGTTATGGTTGTGGTGGTGGTTATGGTTATCATT				ACTACGTCGATGCCtggggccaagga	edsatyycTTVHQIFCSGGYGYGCGGGYGYHYYVDAwgqgllvt
T02347_B10_JL-008_T7_B10_039.ab1_(reversed)	acatactactgtGCAAGAGA				TAGTGGTTATGGTTATGGTTATGGTTGTGGTTATGGTTATGGTT		CA		TACGTCGATGCCtggggccaagga	edtatyycARDSGYGYGYGCGYGYGSYVDAwgqgllvt
T02347_B11_JL-008_T7_B11_047.ab1	acatactactgtGTAAA				TTGTGGTAGCGGTTGTGGTAGTT				ACTACGTCGATGCCtggggccaagga	edtatyycVNCGSGCGSYYVDAwgqgllvt
T02347_B12_JL-008_T7_B12_047.ab1_(reversed)	acatactactgtGCAAAA		T		GTGGTGATGCTATTGGTGGTTATGGTTTGTGTGCCTACGGTTATGGTTAT				GGTGCCtggggccaagga	edtatyycAKCGDAIGGYGLCAYGYGYGAwgqgllvt
T02347_C01_JL-008_T7_C01_006.ab1_(reversed)	acatactactgtGCAAGAG		TGTT		TGGTTGTAGTAGTGGTTATGGTGTCGGTTATTATTGTGGTTATGGTTATGTTT				TCGATGCCtggggccaagga	edtatyycARVFGCSSGYGVGYYCGYGYVFDAwgqgllvt
T02347_C02_JL-008_T7_C02_006.ab1	acatactactgtGCGAAG		CTC		TATGGTGGTGCTGGTTATGGTCATTATGGTTGTTTTGGTTATGGTTATGGTTATGGTTAT		GGTTATACAACGA		ACGTCGATGCCtggggccaagga	edtatyycAKLYGGAGYGHYGCFGYGYGYGYGYTTNVDAwgqgllvt
T02347_C03_JL-008_T7_C03_014.ab1_(reversed)	acatactactgtGCAAGAG				TGCCTATACTTACGGTGTTAGTAGTG		AAAACT		TATGATATAGACGCCtggggccgaggg	edtatyycARVPILTVLVVKTYDIDAwgrglrvt
T02347_C04_JL-008_T7_C04_014.ab1_(reversed)	acatactactgtGCGAAG		CATTC		TTATGGTGGTTATGGTTGGGGTGGTGATGGTTGTTATGCTTATGGTTATGATTATGGTT		C		CTACGTCGATGCCtggggccaagga	edtatyycAKHSYGGYGWGGDGCYAYGYDYGSYVDAwgqgllvs
T02347_C05_JL-008_T7_C05_022.ab1	acatactactgtACTACTGTGCACCAGA		GTGCGG		GTTGTCCTGATGGTTATAGTTATGGTTATGGTTGTGGTTATAGTTATGGTTGTAGTGGTTATGGCTGTTATGGTTATGGTGGTTATGGTGGTTATGGTGGTGAGGGTTACAG		GGGT		TACGTCGATGCCtggggccaagga	edsatyycTTVHQSAGCPDGYSYGYGCGYSYGCSGYGCYGYGGYGGYGGEGYRGYVDAwgqgllvt
T02347_C06_JL-008_T7_C06_022.ab1_(reversed)	acatactactgtGCGAAGGA	TC	T		TAGTGGTTATGGTTATGGTTATAG		CCC		CTATGGTATAGACGCCtggggccgaggg	edtatyycAKDLSGYGYGYSPYGIDAwgrglrvt
T02347_C07_JL-008_T7_C07_030.ab1_(reversed)	acatactactgtGCGAAGGA				TGGTTATGGTGGTTATGGTTGTTATGGTTATGG				CTACGTCGATGCCtggggccaagga	edtatyycAKDGYGGYGCYGYGYVDAwgqgllvt
T02347_C08_JL-008_T7_C08_030.ab1_(reversed)	acatactactgtCAAAAA		TGTATA		TATGGTTATGGTGGTGCCGGTTGTTATGGTGATGGTTATGATTATGG		A		TACGTCGATGCCtggggccaagga	edtatyycQKCIYGYGGAGCYGDGYDYGYVDAwgqgllvt
T02347_C09_JL-008_T7_C09_038.ab1	acatactactgtGCAAG				TTATAGTGGTTATGGTTATGGTTATGG				TTTCTATGGTATAGACGCCtggggccgaggg	edtatyycASYSGYGYGYGFYGIDAwgrglrvt
T02347_C10_JL-008_T7_C10_038.ab1	acatactactgtACTACTGTGCACCAGA		ATAGAGGGT		GTTATGGTGGTTATGGTTATGGTGGTTATGGTTGTTATGGTTATGGTTATGGTTATGGT		C		ACGTCGATGCCtggggccaagga	edsatyycTTVHQNRGCYGGYGYGGYGCYGYGYGYGHVDAwgqgllvt
T02347_C11_JL-008_T7_C11_046.ab1	acatactactgtGCAAAAGA	T	TT		TAGTTATAGTGGTTATGGTTATGGT				TATAGTTATGGCGCCtggggccgaggg	edtatyycAKDFSYSGYGYGYSYGAwgrglrvt
T02347_C12_JL-008_T7_C12_046.ab1_(reversed)	acatactactgtGCAAAA		CAACCCCC		TTGTTATAGTGGTGGTGGTTATGGTTGTGCTTATGGTTATGGTTA		CCACAAAA		ACTACGTCGATGCCtggggccaagga	edtatyycAKQPPCYSGGGYGCAYGYGYHKNYVDAwgqgllvt
T02347_D01_JL-008_T7_D01_005.ab1	acatactactgtACTACTGTGCACCAG		TA		TTGTTATAGTGATTATGGTTATGATTGTGGTTATGGTACTGGTT		TGTTTTTTCCGTGGTC		CTACGTCGATGCCtggggccaagga	edsatyycTTVHQYCYSDYGYDCGYGTGLFFPWSYVDAwgqgllvt
T02347_D02_JL-008_T7_D02_005.ab1	acatactactgtGCAAGAGA	TCT	G		TGGGGTTATGGTTATGGTAGT		CG		TTACTATACTATAGACGCCtggggccgaggg	edtatyycARDLWGYGYGSRYYTIDAwgrglsit
T02347_D03_JL-008_T7_D03_013.ab1	acatactactgtACTACTGTGCACCAG		CCA		ACAGTAATGG		GT		GTCGATGCCtggggccaagga	edsatyycTTVHQPTVMGVDAwgqgllvt
T02347_D04_JL-008_T7_D04_013.ab1	acatactactgtGCGAAG		A		GTAGTTATAGTGGTTATGGT				TATAGTATAGACGCCtggggccgaggg	edtatyycAKSSYSGYGYSIDAwgrglrvt
T02347_D05_JL-008_T7_D05_021.ab1	acatactactgtGCGAAG		CTGAATTTG		TATGGTGATTATGGTTATGGTGGTTATGGTTGTTATGGTTATGGTTATG			AGT	ACTACGTCGATGCCtggggccaagga	edtatyycAKLNLYGDYGYGGYGCYGYGYEYYVDAwgqgllvt
T02347_D06_JL-008_T7_D06_021.ab1	acatactactgtGCGAAG				TATGGTGGTTATGGTTATGGTGGTTATGGTTGTTATGGTTATGG		CACT	T	ACTACGTCGATGCCtggggccaagga	edtatyycAKYGGYGYGGYGCYGYGTYYVDAwgqgllvt
T02347_D07_JL-008_T7_D07_029.ab1_(reversed)	acatactactgtGCGAAGGA		CT		GTTATGGTGGTTATGGTTTTGGTGGTGATGGTTGTTATGGTTATGGTGGTGGTTATG		ACC		ACTACGTCGATGCCtggggccaagga	edtatyycAKDCYGGYGFGGDGCYGYGGGYDHYVDAwgqgllvt
T02347_D08_JL-008_T7_D08_029.ab1_(reversed)	acatactactgtACTACTGTGCACC		GA		TATTGTGGTGACTATTGTGGTAGTT				ATTATGGGGATGCCtggggccaagga	edsatyycTTVHRYCGDYCGSYYGDAwgqgllvt
T02347_D09_JL-008_T7_D09_037.ab1	acatactactgtGCA				GTTATGGTTAATGTGATTATG		TTCC		ACGACGTCGATGCCtggggccaagga	edtatyycAVMVNVIMFHDVDAwgqgllvt
T02347_D11_JL-008_T7_D11_045.ab1	acatactactgtGCAAGAGA				TGGTGGTTATGGTTATGGTGGTTATGGTTGTTATGGTTATGGTTATGGTTATGGTT		CTG		ACTACGTCGATGCCtggggccaagga	edtatyycARDGGYGYGGYGCYGYGYGYGSDYVDAwgqgllvt
T02347_E01_JL-008_T7_E01_004.ab1	acatactactgtACTACTGTGCACCAGA	TC			TTTTGTGGTTATGGTTATGGTTATAGTTATGGT		AACGCTC		TTTACTATGCTATAGACGCCtggggccgaggg	edsatyycTTVHQIFCGYGYGYSYGNALYYAIDAwgrglrvt
T02347_E02_JL-008_T7_E02_004.ab1_(reversed)	acatactactgtGCAAGAG				TTTGG		GAG		GGTGCCtggggccaagga	edtatyycARVWEGAwgqgllvt
T02347_E03_JL-008_T7_E03_012.ab1	acatactactgtGCGA		T		TGGTTGTTATAGTGCTTATGGTTATGGTTATGATTGTGGTTATCGTT				ATATCtggggccaagga	edtatyycAIGCYSAYGYGYDCGYRYIwgqgvlvt
T02347_E04_JL-008_T7_E04_012.ab1_(reversed)	acatactactgtACTACTGTGCACCAGA	T	TT		GGAGTTATAGTGGTGATGATTATGGTTGGAGTTATGGTT				ATTACGTCGATGCCtggggccaagga	edsatyycTTVHQIWSYSGDDYGWSYGYYVDAwgqgllvt
T02347_E05_JL-008_T7_E05_020.ab1	acatactactgtGCAAGAGA				TAGTGGTTATGGT				TATGTCGATGCCtggggccaagga	edsatyycARDSGYGYVDAwgqgllvt
T02347_E06_JL-008_T7_E06_020.ab1	acatactactgtGCGAAG				TATGGTGGTTATGGTTATGGTGGTTATGGTTGTTATGATTATGATTATAGTTATGGT				TACGTCGATGCCtggggccaagga	edtatyycAKYGGYGYGGYGCYDYDYSYGYVDAwgqgllvt
T02347_E07_JL-008_T7_E07_028.ab1	acatattactgtGCAAGAG		TTTT		TTGTTATAGTGGTTATGGTTATGGTTGTGGTTATGGTTATGGTTATGATT		T		CTACGTCGATGCCtggggccaagga	edtatyycARVFCYSGYGYGCGYGYGYDFYVDAwgqgllvt
T02347_E08_JL-008_T7_E08_028.ab1	acatactactgtGCAA		AGACCTC		TTATGGTGGGATTGGTTCTGGTGGTTTTGGTTGTTATGGTTATGATTATGGTTATG		CCC		ACTACGTCGATGCCtggggccaagga	edtatyycAKTSYGGIGSGGFGCYGYDYGYAHYVDAwgqgllvt
T02347_E09_JL-008_T7_E09_036.ab1_(reversed)	acatactactgtGCAAA				TATGGTTATAGTT		CC	AA	TTTACTATGGTATAGACGCCtggggccgaggg	edtatyycANMVIVPIYYGIDAwgrglrvt
T02347_E10_JL-008_T7_E10_036.ab1_(reversed)	acatactactgtACTACTGTGCACC				TGGTTATGGTTATGGTTATAG				AGGGTATAGACGCCtggggccgaggg	edsatyycTTVHLVMVMVIEGIDAwgrglrvt
T02347_E11_JL-008_T7_E11_044.ab1	acatactactgtGCAAAA		T		GTGATGGTACTTATGATTATGGTGGTTATGTTTATTTTGGTTATGGTTATGGTAATG				ATTACGTCGATGCCtggggccaagga	edtatyycAKCDGTYDYGGYVYFGYGYGNDYVDAwgqgllvt
T02347_E12_JL-008_T7_E12_044.ab1	acatactactgtACTACTGTGCACCAGA		AAAAA		ATAGTGGTT		CCT	T	ACTACGTCGATGCCtggggccaagga	edsatyycTTVHQKKIVVPYYVDAwgqgllvt
T02347_F01_JL-008_T7_F01_003.ab1	acatactactgtGTTACTGTACA				TTGTGCTTATGGTTATGGTGGTTTTGATTGTTATGGTGATGGTTATGGTTATGATTAT		TC	GT	ACTACGGCGATGCCtggggccaagga	edsatyycVTVHCAYGYGGFDCYGDGYGYDYSYYGDAwgqgllvt
T02347_F02_JL-008_T7_F02_003.ab1_(reversed)	acatactactgtGCGAAGGA				TGGTGGTGGTGGTTATGGTGGTTATGGTTGTTATGGTTATGATTATCGTTATGG		CCCC	T	ACTACGTCGATGCCtggggccaagga	edtatyycAKDGGGGYGGYGCYGYDYRYGPYYVDAwgqgllvt
T02347_F04_JL-008_T7_F04_011.ab1_(reversed)	acatactactgtACTACTGTGCACCAGA		GGA		GTAGGT				ACTACGTCGATGCCtggggccaagga	edsatyycTTVHQRSRYYVDAwgqgllvt
T02347_F06_JL-008_T7_F06_019.ab1	acatactactgtGCAAGAG				GTGGTTATGATTATGGTGGTTATGGTTGTTATGGTTATGCTTATGGTTAT		C		ACGCCtggggccaagga	edtatyycARGGYDYGGYGCYGYAYGYHAwgqgllvt
T02347_F08_JL-008_T7_F08_027.ab1	acatactactgtGCGAAG		AACCAACAA		AGTTGTTATAGTGATTATGGTTATGGTTGTGGTTATGGTTATGGTTATGATT				ACTACGTCGATGCCtggggccaagga	ddtatyycAKNQQSCYSDYGYGCGYGYGYDYYVDAwgqgllvt
T02347_F09_JL-008_T7_F09_035.ab1_(reversed)	acatactactgtACTACTGTGCACCAGA	TC			TATAGTGGTTATGGTGTTGGTTATAGTTATGG				CTATGGTATAGACGCCtggggccgaggg	edsatyycTTVHQIYSGYGVGYSYGYGIDAwgrglrvt
T02347_F10_JL-008_T7_F10_035.ab1	acatactactgtGCAAGAG				TTATAGTGGTTATGGTTATGGTAAT		CAAAAAAA	AGT	ACTACGTCGATGCCtggggccaagga	edtatyycARVIVVMVMVIKKKYYVDAwgqgllvt
T02347_F11_JL-008_T7_F11_043.ab1_(reversed)	acatactactgtGCAAGA		ATA		AATGTGGTGGCTAT		AAG		TGCCtggggccaagga	edtatyycARINVVAISAwgqgllvt
T02347_F12_JL-008_T7_F12_043.ab1	acatactactgtGCAA		GAT		GTGGTTATGGTTATGATTGTGATTATGGTGATAGTTAT				GATGCCtggggccaagga	edtatyycARCGYGYDCDYGDSYDAwgqgllvt
T02347_G01_JL-008_T7_G01_002.ab1	acatactactgtGCAAAAG		TTTTT		TTTTGTGGTAGCTATTGTGGTAGTTATT				ATTACGTCGATGCCtggggccaagga	edtatyycAKVFFCGSYCGSYYYVDAwgqgllvt
T02347_G02_JL-008_T7_G02_002.ab1_(reversed)	acatactactgtACTACTGTGCACCA		A		AGTGGTTATGGTTATGG				TTACTATGGTATAGACGCCtggggccgaggg	edsatyycTTVHQSGYGYGYYGIDAwgrglrvt
T02347_G03_JL-008_T7_G03_010.ab1	acatattactgtGCAAGA		ACCCAAAAA		AGTTGTAATAGTGGTTATAATTATCATTATGGTTGTGGTTATGGTAGTGGTTA		CGCT	T	ACTACGTCGATGCCtggggccaagga	edtatyycARTQKSCNSGYNYHYGCGYGSGYAYYVDAwgqgllvt
T02347_G04_JL-008_T7_G04_010.ab1_(reversed)	acatactactgtGCAAG		TTATTT		TGGCTATAGTGGTTATGGTTATGGTTATAGTTATGGTT		T		CTACGTCAATGCCtggggccaagga	edtatyycASYFGYSGYGYGYSYGFYVNAwgqgllvt
T02347_G05_JL-008_T7_G05_018.ab1_(reversed)	acatactactgtACTACTGTGCAC		GC	AC	GTAGTTGTAATAGTGGTTATGGTTATGGTTATGGTTGTGGTTATGGTTAT				GATGCCtggggccaagga	edsatyycTTVHARSCNSGYGYGYGCGYGYDAwgqgllvt
T02347_G06_JL-008_T7_G06_018.ab1_(reversed)	acatactactgtGCGAAG		ACCATA		AGTTGTTATAGTGGTTATGGTTATGGTTGTGGTTATGGTTATGGTTAT				GATGCCtggggccaagga	edtatyycAKTISCYSGYGYGCGYGYGYDAwgqgllvt
T02347_G07_JL-008_T7_G07_026.ab1_(reversed)	acatactactgtGCAGGTGA				TTATAGTGGTGCTGGTACTGGTTATAGTTATGGT		G		ACTACGTCGATGCCtggggccaagga	edtatyycAGDYSGAGTGYSYGDYVDAwgqgllvt
T02347_G08_JL-008_T7_G08_026.ab1_(reversed)	acatactactgtGCAAGAGA	TC	CAA		GTGGTTATGGTTATGGTGGT		CAAAACA		AATACGTCGATGCCtggggccaagga	edtatyycARDPSGYGYGGQNKYVDAwgqgllvt
T02347_G09_JL-008_T7_G09_034.ab1	acatactactgtGCAAGAGA				TGGTTATGGTTATGGTGGTTATGGTTGTTATGGTTATGGTTATGGTTATGGTTAT		GGTTATAG		CTACGTCGATGCCtggggccaagga	edtatyycARDGYGYGGYGCYGYGYGYGYGYSYVDAwgqgllvt
T02347_G10_JL-008_T7_G10_034.ab1_(reversed)	acatactactgtACTACTGTGCACCA		AT		GTAGTTATGGTGGTTATGGTTATGCTAGTTATGGTTGTTATGGTTATGG		AA		ACGTCGATGCCtggggccaagga	edsatyycTTVHQCSYGGYGYASYGCYGYGNVDAwgqgllvt
T02347_G12_JL-008_T7_G12_042.ab1_(reversed)	acatactactgtGCGA		GA		GGTGCCAGTGGTTATGGTATTTATGGTTGTTATGGTGTTGGTTATGGTGATGGTTAT		GGAA		TCGATGCCtggggccaagga	edtatyycARGASGYGIYGCYGVGYGDGYGIDAwgqgllvt
T02347_H01_JL-008_T7_H01_001.ab1	acatactactgtGCGAAGGA				TGGTGTTTATGGTTATGGTGGTTATGGTTGTTATGGTTATGGTTATGGTTATGATTAT		GGTTATACT	T	ACTACGTCGATGCCtggggccaagga	edtatyycAKDGVYGYGGYGCYGYGYGYDYGYTYYVDAwgqgllvt
T02347_H02_JL-008_T7_H02_001.ab1_(reversed)	acatactactgtACTACTGTGCACCAGA		AA		AGTTGTTATAGTGGTTATGGTTATGGTTGTGGTTATGGTTATGGTTATG				ACTACGTCGATGCCtggggccaagga	edsatyycTTVHQKSCYSGYGYGCGYGYGYDYVDAwgqgllvt
T02347_H03_JL-008_T7_H03_009.ab1	acatactactgtGCGAAGGA				TTGTTATAGTGGTTATGGTAACTGTTATGGTTGTGGTTATTGTTAT		A		ATGCCtggggccaagga	edtatyycAKDCYSGYGNCYGCGYCYNAwgqgllvt
T02347_H04_JL-008_T7_H04_009.ab1_(reversed)	acatactactgtACTACTGTGCACCAG		CC		TTATAGTGGTTATGGTTATGGTTATACTT		C		TATAGACGCCtggggccgaggg	edsatyycTTVHQPYSGYGYGYTSIDAwgrglrvt
T02347_H05_JL-008_T7_H05_017.ab1	acatactactgtACTACTGTGCACCA		AACCA		GTCCTGATGGTTATGGTTATGGTTATGGTTGTGGTAGTTATGGTTGTAGTGGTTATGATTGTTATGGTTATGGTGGTTATGGTTATAGTAGTTATAGTTATAGTTATAGTTACGAAT		GT		TACGTCGATGCCtggggccaagga	edsatyycTTVHQTSPDGYGYGYGCGSYGCSGYDCYGYGGYGYSSYSYSYSYECYVDAwgqgllvt
T02347_H06_JL-008_T7_H06_017.ab1	acatattactgtACTACTGTGCA				TAGTTGTTATAGTGGTTATGGTTATGGTTGTGGTTATGGTTATAGTTATGATTATAC	G			GTCGATGCCtggggccaagga	edsatyycTTVHSCYSGYGYGCGYGYSYDYTVDAwgqgllvt
T02347_H07_JL-008_T7_H07_025.ab1	acatactactgtGCAAGAG		TG		TTTAGTTGTTATGGTGTTGGTTATGGTTGTTGT		GTGGGTGG		CGTCGATGCCtggggccaagga	edtatyycARVFSCYGVGYGCCVGGVDAwgqgllvt
T02347_H08_JL-008_T7_H08_025.ab1_(reversed)	acatactactgtACGTCTGTGTACCAGA		ATTCC		TGTGGTAGCCGCTGTGGTAGTT		T		CAACGTCGATGCCtggggccaagga	edsatyycTSVYQNSCGSRCGSFNVDAwgqgllvt
T02347_H09_JL-008_T7_H09_033.ab1	acatactactgtGCGAAGGA				TGGTGAAGTCTATGCTGGTTACGGTTGTTATGATTATGGTTATGGTTATCGTTAT		GGGCC		CTACGTCGATGCCtggggccaagga	edtatyycAKDGEVYAGYGCYDYGYGYRYGPYVDAwgqgllvt
T02347_H11_JL-008_T7_H11_041.ab1_(reversed)	acatactactgtGCAAGAG				GTTATGGTGATGGTTATAGTTATGG				TTACTATGGTATAGACGCCtggggccgaggg	edsatyycARGYGDGYSYGYYGIDAwgrglrvt
T02347_H12_JL-008_T7_H12_041.ab1	acatactactgtGCGAAG		A		ATGGTGGTGATGGTTATGGTGCTTTTGGATGTAATGGTTATGGCTATGGTTATGGTTAT		GGTTATACGA		TCGATGCCtggggccaagga	edtatyycAKNGGDGYGAFGCNGYGYGYGYGYTIDAwgqgllvt
T02416_A06_JL-009_T7_A06_024.ab1	acatactactgtACTACTGTGCACCA		TTCAATCCCGCCC		TGTCCTGATGGTTATAGTTATGGTTATGGTTGTGGTTATGGTAGTTATGGTTGTAGTGGTTATGATTGTTATGGTTATGGTGGTTATGGTGGTTATGGTGGTTATGGTGGTTATAGTAGTTATAGTTATAGTTATAGTTACGAATATAC		ATTTG		ACTACGTCGATGCCtgg	edsatyycTTVHHSIPPCPDGYSYGYGCGYGSYGCSGYDCYGYGGYGGYGGYGGYSSYSYSYSYEYTFDYVDAw
T02416_A07_JL-009_T7_A07_032.ab1_(reversed)	acatactactgtGCAAGAG		GGGTTAAGCC		TTATGGTGGTTATGGTTATGGTGGTTATGGTTGTTATGGTTATGGTTATGGTTATGGTT				ACTACGTCGATGCCtggggccaagga	edtatyycARGVKPYGGYGYGGYGCYGYGYGYGYYVDAwgqgllvt
T02416_A08_JL-009_T7_A08_032.ab1	acatactactgtACTACTGTGCACCAG		G		GATGTCCTGATGGTTATAGTTATGGTTATGGTTGTGGTTATGGTAGTTATGGTTGTAGTGGTTATGATTGTTATGGGTATGGGTGGTTATGGTGGGTATATGGGTGGTTTATGGTGGGTTATAGTAGTTATAGTTATAGTTATAGTTTACGAA		A		ACTACGTCGATGCCtggggccaagga	//unproductive recombination//
T02416_A09_JL-009_T7_A09_040.ab1	acatactactgtGCGAAG		TGGA		TTGTCCTGATGGTTATAGTTATGGTTATGGTTGTGGTTATGGTAGTTATGGTTGTAGTGGTTATGATTGTTATGGTTATGGTGGTTATGGTGGTTATGGTGGTTATGGTGGTTATAGTAGTTATAGTTATAGTTATAGT				TACGGCGATGCCtgggggcaagga	//unproductive recombination//
T02416_A10_JL-009_T7_A10_040.ab1	acatactactgtGCGAA		A		TATGGTGGTTATGGTTATGGTGGTTATGGTTGTTATGGTTATGGTTAT		AT		TGTTtggggccaagga	edtatyycAKYGGYGYGGYGCYGYGYIVwgqgllvt
T02416_A11_JL-009_T7_A11_048.ab1_(reversed)	acatactactgtGCAAG				TGGTTATGGTTATGGTTATGGTTGTGGTTATGGTTATGGTTATA		GGGGG		TACGTCGATGCCtggggccaagga	edtatyycASGYGYGYGCGYGYGYRGYVDAwgqgllvt
T02416_B01_JL-009_T7_B01_007.ab1_(reversed)	acatactactgtGCAAGAGA		CAAA		TATGGTGGTTATGGTTATGGTGGTTATGGTTGTTATGGTTATGGTTATGGTTATGGTT		TA		TACGTCGATGCCtggggccaagga	edtatyycARDKYGGYGYGGYGCYGYGYGYGLYVDAwgqgllvt
T02416_B02_JL-009_T7_B02_007.ab1_(reversed)	acatactactgtGC		CTTC		TATAGTGGTTATGGTTATGGTTATGGTTGTGGTTATGGTTATGGTTAT		TCTC		ACTACGTCGATGCCtggggccaagga	edtatyycAFYSGYGYGYGCGYGYGYSHYVDAwgqgllvt
T02416_B04_JL-009_T7_B04_015.ab1	acatactactgtGCAAG		CTC		GTTGC		GC	T	ACTACGTCGATGCCtggggccaagga	edtatyycASSLRYYVDAwgqgllvt
T02416_B05_JL-009_T7_B05_023.ab1	acatactactgtGCAAG				TTGTGGTTATGGTTATGGTGGTTATGGTTGTTATGGTTATGGTTATGGTTATGGT		A		ACTACGTCGATGCCtggggccaagga	edtatyycASCGYGYGGYGCYGYGYGYGNYVDAwgqgllvt
T02416_B06_JL-009_T7_B06_023.ab1	acatactactgtACTACTGTG		TTGGTTTTGGATACA		AGTTGTTATAGTGGTTATGGTTATGGTTATGGTTGTGGTTATGGTTATGGTT				ACTACGTCGATGCCtggggccaagga	edsatyycTTVLVLDTSCYSGYGYGYGCGYGYGYYVDAwgqgllvt
T02416_B07_JL-009_T7_B07_031.ab1	acatactactgtACTACTGTGCA				TTGTGGTGGTTATGGTTATGGTGGTTATGGTTGTTATGGTTATGGTTATGGTTATGG		A	T	ACTACGTCGATGCCtggggccaagga	edsatyycTTVHCGGYGYGGYGCYGYGYGYGYYVDAwgqgllvt
T02416_B10_JL-009_T7_B10_039.ab1	acatactactgtGCAAAAG		C		TGGTGGTTATGGTTGTTATGGTTATGGTTATGGTTAT		AGC	T	ACTACGTCGATGCCtggggccaagga	edtatyycAKAGGYGCYGYGYGYSYYVDAwgqgllvt
T02416_B12_JL-009_T7_B12_047.ab1	acatactactgtGCAAGAG				GTTATGGTGGTTATGGTTATGGTGGTTATGGTTGTTATGGTTATGGTTATGGTTATGGTT		TGGG		CTACGTCGATGCCtggggccaagga	edtatyycARGYGGYGYGGYGCYGYGYGYGLGYVDAwgqgllvt
T02416_C02_JL-009_T7_C02_006.ab1_(reversed)	acatactactgtACTACTGTGCA		A		TGTTATAGTGGTTATGGTTATGGTTATGGTTGTGGTTATGGTTATGGT		AGACGAAC		CTACGTCGATGCCtggggccaagga	edsatyycTTVQCYSGYGYGYGCGYGYGRRTYVDAwgqgllvt
T02416_C03_JL-009_T7_C03_014.ab1_(reversed)	acatactactgtACTACTGTGCACCA		C		TATGGTGGTTATGGTTATGGTGGTTATGGTTGTTATGGTTATGGTTATGGTTATGGTT		G		CTACGTCGATGCCtggggccaagga	edsatyycTTVHHYGGYGYGGYGCYGYGYGYGCYVDAwgqgllvt
T02416_C06_JL-009_T7_C06_022.ab1	acatactactgtGCAAGAGA				TGGTGGTTATGGTTATGGTGGTTATGGTTGTTATGGTTATGGTTATGGTTATGGTTATAC		TTTT		TGCGTCGATGCCtggggccaagga	edtatyycARDGGYGYGGYGCYGYGYGYGYTFCVDAwgqgllvt
T02416_C07_JL-009_T7_C07_030.ab1	acatactactgtACTACTGTGCACCAG		TTGG		GTTGTCCTGATGGTTATAGTTATGGTTATGGTTGTGGTTATGGTAGTTATGGTTGTAGTGGTTATGATTGTTATGGGTTATGGTGATTATGGTGGTTATGGTGGTTATGGTGGTTATAGTAGTTATAGTTATAGTTATAGTTACGGAT				ACTACGTCGATGCCtggggccaagga	//unproductive recombination//
T02416_C11_JL-009_T7_C11_046.ab1	acatactactgtACTACTGTGCACC		GAT		GTTGTCCTGATGGTTATAGTTATGGTTATGGTTGTGGTTATGGTAGTTATGGTTGTAGTGGTTATGATTGTTATGGTTATGGTGGTTATGGTGGTTATGGTGGTTATGGTGGTTATAGTAGTTATAGTTATAGTTATAGTTACGAAT		C		CTACGTCGATGCCtggggccaagga	edsatyycTTVHRCCPDGYSYGYGCGYGSYGCSGYDCYGYGGYGGYGGYGGYSSYSYSYSYESYVDAwgqgllv
T02416_C12_JL-009_T7_C12_046.ab1	acatactactgtACTACTGTGCCCCA				TAGTCCTGATGGTTATAGTTATGGTTATGGTTGTGGTTATGGTAGTTATGGTTGTAGTGGTTATGATTGTTATGGCTATGGTGGTTATGGTGGTTATGGTGGTTATGGTGGTTATAGTA		TTCCGAAGTAT	T	ACTACGTCGATGCCtggggccaagga	edsatyycTTVPHSPDGYSYGYGCGYGSYGCSGYDCYGYGGYGGYGGYGGYSIPKYYYVDAwgqgllvt
T02416_D01_JL-009_T7_D01_005.ab1_(reversed)	acatagtactgtGCGAAG		TTCCAAAAAGCAGAA		AATTATGGTGGTTATGGTTATGGTGGTTATGGTTGTTATGGTTATGGTTATGGTTATGGT		ACGG		ACTACGTCGATGCCtggggccaagga	//unproductive recombination//
T02416_D03_JL-009_T7_D03_013.ab1_(reversed)	acatactactgtACTACTGTGCACCA		C		TATGGTGGTTATGGTTATGGTGGTTATGGTTGTTATGGTTATGGTTATGGTTATGGTT		G		CTACGTCGATGCCgggggccaagga	edsatyycTTVHHYGGYGYGGYGCYGYGYGYGCYVDAggqgllvt
T02416_D04_JL-009_T7_D04_013.ab1_(reversed)	acatactactgtGCGAAG				TATGGTGGTTATGGTTATGGTGGTTATGGTTGTTATGGTTATGGTTATGGTTAT				GGTGAGtggggccaagga	edtatyycAKYGGYGYGGYGCYGYGYGYGEwgqgllvt
T02416_D07_JL-009_T7_D07_029.ab1	acatactactgtGCAAGAGA	T	TTC		TTTCGTGGTTATGGTTATGGTGGTTATGGTTGTTATGGTTATGGTTATGGTTATGG		GGG		CTACGTCGATGCCtggggccaagga	edtatyycARDFFRGYGYGGYGCYGYGYGYGGYVDAwgqgllvt
T02416_D09_JL-009_T7_D09_037.ab1	acatactactgtGCGAAG		TTTAT		TAGGGGTTATGGTTATGGTGGTTATGGTTGTTATGGTTATGGTTATGGTTATGG		A		GTCGATGCCtggggccaagga	edtatyycAKFIRGYGYGGYGCYGYGYGYGVDAwgqgllvt
T02416_D10_JL-009_T7_D10_037.ab1	acatactactgtGCGAAGGA				TTATGGTGGTTATGGTTATGGTGGTTATGGTTGTTATGGTTATGGTTATGGTTAATGGTTAT		GGT	T	ACTACGTCGATGCCtggggccaagga	//unproductive recombination//
T02416_D12_JL-009_T7_D12_045.ab1_(reversed)	acatactactgtGCGAAGGA				TCGTTGTGGTAGTTAT		AGGGG		CGTCGATGCCtggggccaagga	edtatyycAKDRCGSYRGVDAwgqgllvt
T02416_E01_JL-009_T7_E01_004.ab1	acatactactgtGCAAGAG		TTTTTCCAAAA		TGTCCTGATGGTTATAGTTATGGTTATGGTTGTGGTTATGGTAGTTATGGTTGTAGTGGTTATGATTGTTATGGTTATGGTGGTTATGGTGGTTATGGTGGTTATGGTGGTTATAGTAGTTATAGTTATAGTTATAGTTACG				AATACGTCGATGCCtggggccaagga	edtatyycARVFPKCPDGYSYGYGCGYGSYGCSGYDCYGYGGYGGYGGYGGYSSYSYSYSYEYVDAwgqgllvt
T02416_E08_JL-009_T7_E08_028.ab1	acatactactgtACTACTGTGCACCAGA	T	TTTTTTTGT		TTGTGGTTATGGTTATGGTTATAGTTATGGTT		GCTTGTG		CGACGTCGATGCCtggggccaagga	edsatyycTTVHQIFFVCGYGYGYSYGCLCDVDAwgqgllvt
T02416_E11_JL-009_T7_E11_044.ab1_(reversed)	acatactactgtGCGAAGGA	T	TTTTTGGGGGAATCATTCACAAAAAACACCAAAAAA		AATTATGGTGGTTATGGTTATGGTGGTTATGGTTGTTATGGTTATGGTTATGGT				TATGGGGATGCCtggggccaagga	edtatyycAKDFLGESFTKNTKKNYGGYGYGGYGCYGYGYGYGDAwgqgllvt
T02416_E12_JL-009_T7_E12_044.ab1	acatactactgtGCGAAGGA	TC			TCGTTGTCCTGATGGTTATAGTTATGGTTATGGTTGTGGTTATGGTAGTTATGGTTGTAGTGGTTATGATTGTTATGGTTATGGTGGTTATGGTGGTTATGGTGGTTATGGTGGTTATAGTAGTTATAGTTATAGTTATAGTTACGA		T		TGCCtggagcaaagga	edtatyycAKDLVVLMVIVMVMVVVMVVMVVVVMIVMVMVVMVVMVVMVVIVVIVIVIVTIAwskglggq
T02416_F01_JL-009_T7_F01_003.ab1	acatactactgtGCTATAG				GTTATGGTGGTTATGGTTGTTATGGTTATGGTTATGGTTATGGT				TATGGGGATGCCtggggccaagga	edtatyycAIGYGGYGCYGYGYGYGYGDAwgqgllvt
T02416_F03_JL-009_T7_F03_011.ab1	acatactactgtGCAAGAGA	T	TA		TAGTTATAGTGGTTATGGTTATGGTTATAGTTATGGTTA		CC	AGT	ACTACGTCGATGCCtggggccaagga	edtatyycARDYSYSGYGYGYSYGYQYYVDAwgqgllvt
T02416_F05_JL-009_T7_F05_019.ab1	acatactactgtGCAAGAGA				TGGTGGTTATGGTTATGGTGGTTATGGTTGTTATGGTTATGGTTATGG		AATAA		AGTACGTCGATGCCtggggccaagga	edtatyycARDGGYGYGGYGCYGYGYGIKYVDAwgqgllvt
T02416_F07_JL-009_T7_F07_027.ab1	acatactactgtGCGAAGGA	TCC	CC		TTATAGTGGTTATGGTTATGGTTATGGTTGTGGTTA		GG		GTCGATGCCtggggccaagga	edtatyycAKDPLIVVMVMVMVVVRVDAwgqgllvt
T02416_G01_JL-009_T7_G01_002.ab1	acatactactgtACTACTGTGCACCA		TGTATT		TTGTTGGAGTGGTTTTGGTGATGGTTGTGATTATGGTGATGCTTAT		AA		CGATGCCtggggccaagga	edsatyycTTVHHVFCWSGFGDGCDYGDAYNDAwgqgllvt
T02416_G03_JL-009_T7_G03_010.ab1_(reversed)	acatactactgtGCAAG				TTGTGTTAGTGGTTATCGTTATGGTTGTGGTGATGATTATGG		A	T	ACTACGTCGATGCCtggggccaagga	edtatyycASCVSGYRYGCGDDYGYYVDAwgqgllvt
T02416_G04_JL-009_T7_G04_010.ab1_(reversed)	gtgtactactgtGCGAAGGA		AA		GTAGTTATAGTGGTTATGGTTAT				GATGCCtggggccaagga	edtavyycAKESSYSGYGYDAwgqgllvt
T02416_G05_JL-009_T7_G05_018.ab1	acatactactgtGCGAAGGA	TC	G		TGGTGATTATGATTATGGTGATTATGATTATTATGTTTATGGTTATGCTTA		CATAG		ACTACGTCGACGCCtggggccaagga	edtatyycAKDRGDYDYGDYDYYVYGYAYIDYVDAwgqgllvt
T02416_G06_JL-009_T7_G06_018.ab1	acatactactgtGGAAGA		A		GTAGTTATGGTTATGGTGGTTATGGTTGTTATGGTTATGGTGTTGGT				TATGAAGTTGCCtggggccaagga	edtatyycGRSSYGYGGYGCYGYGVGYEVAwgqgllvt
T02416_G09_JL-009_T7_G09_034.ab1	acatactactgtGCAAGAGA	TCT			TTGTTATAGTGGTTATGGTTATGGTTATGGTTGTGGTTTTGG		G		GCCtggggccaagga	edtatyycARDLCYSGYGYGYGCGFGAwgqgllvt
T02416_G10_JL-009_T7_G10_034.ab1_(reversed)	acatactactgtGCGAAG		AC		TTGTTATGGTGGTTATGATTATGGTGCTTATGGTTGTTATGGTTATGATTATGGTTATGGTT		TTTGG		GTCGATGCCtggggccaagga	edtatyycAKTCYGGYDYGAYGCYGYDYGYGFWVDAwgqgllvt
T02416_G11_JL-009_T7_G11_042.ab1_(reversed)	acatactactgtGCAAGAGA		C	C	GTAGTTGTTATAGTGGTTATGGTTATGGTTATGGTTGTGGTTATGGTTATGG		GA		ATGCCtggggccaagga	edtatyycARDRSCYSGYGYGYGCGYGYGNAwgqgllvt
T02416_H08_JL-009_T7_H08_025.ab1	acatactactgtGCAAGAG		T		TGGTTATGGTTATGGTGGTTATGGTTGTGATGGTTATGCTTATGGTGATCGTT		G		CTACGTCGATGCCtggggccaagga	edtatyycARVGYGYGGYGCDGYAYGDRCYVDAwgqgllvt
T02416_H11_JL-009_T7_H11_041.ab1	acatactactgtGCAAG				TTATAGTGGTTATGGTTATGGTCATGGTTGTGGTTATGGTTATGG		A		GTCGATGCCtggggccaagga	edtatyycASYSGYGYGHGCGYGYGVDAwgqgllvt
T02417_A01_JL-010_T7_A01_008.ab1_(reversed)	acatactactgtGCGAAG				TATGGTGGTTATGGTTATGGTGGTTATGGTTGGTATGGTTATAGTTATATTGATG		AAA		AGTACGTCGATGCCtggggccaagga	edtatyycAKYGGYGYGGYGWYGYSYIDEKYVDAwgqgllvt
T02417_A02_JL-010_T7_A02_008.ab1_(reversed)	acatactactgtGCGAAG		TGGGG		TGGTTATGGTGGTTATGGTTGTTATGGTTATGGTTATGTTTATG		AATTAGGG		GCCtggggccaagga	edtatyycAKWGGYGGYGCYGYGYVYELGAwgqgllvt
T02417_B02_JL-010_T7_B02_007.ab1_(reversed)	gtgtactactgtGCGAAG		TTTTCCCAAACC		TATTGTGGTAGCTATTGTGGTAGTTATTATGGTAC	GT	CA	T	ACTACGTCGATGCCtggggccaagga	edtavyycAKFSQTYCGSYCGSYYGTSYYVDAwgqgllvt
T02417_B07_JL-010_T7_B07_031.ab1	acatactactgtGCAAAAGA	TC			TTGTTATAGTGGTTATGGTTATGGTTATGGTTGTGGTTATGG		CC	GT	ACTACGTCGATGCCtggggccaagga	//unproductive recombination//
T02417_C01_JL-010_T7_C01_006.ab1	acatactactgtGCGAAGGA	TC			TTTTCCTGATGGTTATGGTTATGGTTATGGTTGTGGTAGTTATGGTTGTAGTGGTTATGATTGTTATGGTTATGGTGGTTATGGTTATAGTAGTTATAGTTATAGTTATAGTTACGAAT		TATCA		TTCGTCGATGCCtggggccaagga	//unproductive recombination//
T02417_C03_JL-010_T7_C03_014.ab1_(reversed)	acatactactgtACTACTGTG		ATACTA		ATTTATGGTGGTTATGGTTATGGTGGTTATGGTTGTTATGGTTATGGTTATGGTTATGGTT		TT		TACGTCGATGCCtggggccaagga	edsatyycTTVILIYGGYGYGGYGCYGYGYGYGFYVDAwgqgllvt
T02417_C04_JL-010_T7_C04_014.ab1_(reversed)	acatactactgtGCAAG				TTATAGTGGTTATGGTTATGGTATTAGT		AGATGGC		ACTACGTCGATGCCtggggccaagga	edtatyycASYSGYGYGISRWHYVDAwgqgllvt
T02417_C07_JL-010_T7_C07_030.ab1	acatactactgtACTACTGTGCACCAGA		C		TTGTCCTGATGGTTATGGTTATGGTTATGGTTGTGGTAGTTATGGTTGTAGTGGTTATGATTGTTATGGTTATGGTGGTTATGGTTATGGTAGTTATAGTGACAG		A		TACGTCGATGCCtggggccaagga	edsatyycTTVHQTCPDGYGYGYGCGSYGCSGYDCYGYGGYGYGSYSDRYVDAwgqgvlvt
T02417_C09_JL-010_T7_C09_038.ab1	acatactactgtACTACTGTGCACCAGA		C		TTGTCCTGATGGTTATGGTTATGGTTATGGTTGTGGTAGTTATGGTTGTAGTGGTTATGATTGTTATGGTTATGGTGGTTATGGTTATAGTAGTTATAGTGACAG		A		TACGTCGATGCCtggggccaagga	edsatyycTTVHQTCPDGYGYGYGCGSYGCSGYDCYGYGGYGYSSYSDRYVDAwgqgllvt
T02417_D05_JL-010_T7_D05_021.ab1	acatactactgtACTACTGTGCACC		TTTA		TTGTCCTGATGGTTATAGTTATGGTTATGGTTGTGGTTATGGTTATGGTTGTAGTGGTTATGATTGTTATGGTTATGGTGGTTATGGTGGGTAGGGTGGTGATGGTTATAGTATTTATAGTTATAGTTATACTT		T		CTACGTCTATGCCcggggcaaagga	//unproductive recombination//
T02417_D06_JL-010_T7_D06_021.ab1	acatactactgtACTACTGTGCACCA		CCACA	AACTAC	GTAGTTGTCCTGATGGTTATAGTTATGGTTATGGTTGTGGTTATGGTTATGGTTGTAGTGGTTATGATTGTTATGGTTATGGTGGTTATGGTGGTTATGGTGGGTAGGGTTAGGGTATTTATAGTTATAGTTATACGTACGAAT		TT		TACGACGATGACtggggacgaggg	//unproductive recombination//
T02417_D10_JL-010_T7_D10_037.ab1_(reversed)	gtgtactactgtGCGAAGGA	T	GT		TTGTTATAGTGGTTATGGTTATGGTTATGGTTGTGGTTATGGTTATGGTTATAC		CCT		TACGTCGATGCCtggggccaagga	//unproductive recombination//
T02417_D11_JL-010_T7_D11_045.ab1	acatactactgtGCAAG		CCTACC		TTGTCCTGATGGTTATGGTTATGGTTATGGTTGTGGTAGTTATGGTTGTAGTGGTTATGATTGTTATGGTTATGGTGGTTATGGTTATTTAAGTTATATTTATAGTTATAGTTACAAAT	A	CAC		CTACGTCCATGCCtgggaccccgga	edtatyycASLPCPDGYGYGYGCGSYGCSGYDCYGYGGYGYLSYIYSYSYKYTYVHAwdpggpgq
T02417_E02_JL-010_T7_E02_004.ab1	acatactactgtACTACTGTGCACCA		AAAAAAACAAAAAA		AGTTGTCCTGATGGTTATAGTTATGGTTATGGTTGTGGTTATGGTTATGGTTGTAGTGGTTATGATTGTTATGGTTATGGTGGTTATGGTGGTTATGGTGGTTATGGTTATAGTAGTTATAGTTATAGTTATACTTACGAA		A		AATACGTCGATGCCtggggccaagga	//unproductive recombination//
T02417_E05_JL-010_T7_E05_020.ab1	acatactactgtGCAAAAGA	TC			TTGTTATAGTGGTTATGGTTATGGTTATGGGTGTGGGTATGG		GC	GT	ACTACATCGATGCCtgggggcaagga	//unproductive recombination//
T02417_F02_JL-010_T7_F02_003.ab1	acatactactgtACTACTGTGCACCAGA	TCT	TA		AGTTGTCCTGATGGTTATAGTTATGGTTATGGTTGTGGTTATGGTTATGGTTGTAGTGGTTATGATTGTTATGGTTATGGTGGTTATGGTGGTTATGGTGGTTATGGTTATAGTAGTTATAGTTATAGTTATACTTACGAAT				ACTACGTCGATGCCtggggccaagga	edsatyycTTVHQILSCPDGYSYGYGCGYGYGCSGYDCYGYGGYGGYGGYGYSSYSYSYTYEYYVDAwgqglrvt
T02417_F06_JL-010_T7_F06_019.ab1	acatactactgtACTACTGTGCACCA		TGAA		AGTTGTCCTGATGGTTATAGTTATGGTTATGGTTGTGGTTATGGTTATGGTTGTAGTGGTTATGATTGTTATGGTTATGGTGGTTATGGTTGGAGTAATTATAGTTATAGTTATAGTTACGAAT		GGC		ACAACGTTGATGCCtggggtcacggg	edsatyycTTVHHESCPDGYSYGYGCGYGYGCSGYDCYGYGGYGWSNYSYSYSYEWHNVDAwghggpgg
T02417_F08_JL-010_T7_F08_027.ab1	acatactactgtACTACTGTGCACCA		TGAA		AGTTGTCCTGATGGTTATAGTTATGGTTATGGTTGTGGTTATGGTTATGGTTGTAGTGGTTATGATTGTTATGGTTATGGTGGTTGTGGTTGGGGTTAAATATAGTTATGGTTATAGTTACAAAT		GGCACAAGGGGG		GATGCCtgggaccaaggg	//unproductive recombination//
T02417_F09_JL-010_T7_F09_035.ab1	acatactactgtACTACTGTGCACCAGA				GTGATTATGGTGGTTATGGTTATGGTGGTTATGGTTGTT		TTC		ATGCCtggggccaagga	edsatyycTTVHQSDYGGYGYGGYGCFHAwgqgllvt
T02417_F11_JL-010_T7_F11_043.ab1	acatactactgtGCGAA		A		AGTTGTCCTGATGGTTATGGTTATGGTTATGGTTGTGGTAGTTATGGTTGTAGTGGTTATGATTGTTATGGTTATGGTGGTTGTGGTTGGAGTAGTTATAGTTATAGTTATAGTTACGAA		A		ACTACATCAATGCCtggggccaaggg	edtatyycAKSCPDGYGYGYGCGSYGCSGYDCYGYGGCGWSSYSYSYSYENYINAwgqggpgg
T02418_A01_JL-011_T7_A01_008.ab1	acatactactgtGCGAAGGA	TC	TAGGG		GGTGGTTATGGTTATGGTGGTTATGGTTGTTATGGTTATGGTTATGGTTATGGTT				ACTACGTCGATGCCtggggccaagga	edtatyycAKDLGGGYGYGGYGCYGYGYGYGYYVDAwgqgllvt
T02418_A02_JL-011_T7_A02_008.ab1_(reversed)	acatactactgtGCGAAG		CAG		GGTTATGGTTATGGTTATGGTTGTGGTTATGGTTA		CCG		CTACGTCGATGCCtggggccaagga	edtatyycAKQGYGYGYGCGYGYRYVDAwgqgllvt
T02418_A03_JL-011_T7_A03_016.ab1	acatactactgtGCAAAA				TATGGTGGTTATGGTTATGGTGGTTATGGTTGTTATGGTTATGGTTATGGTTATGG		GTGGGAAAT		CTACGTCGATGCCtggggccaagga	edtatyycAKYGGYGYGGYGCYGYGYGYGWEIYVDAwgqgllvt
T02418_A10_JL-011_T7_A10_040.ab1_(reversed)	acatactactgtGCGAAGGA				TTATGGTGGTTATGGTTATGGTGGTTATGGTTGTTATGGTTATGG		GA		ACTACGTCGATGCCtggggccaagga	edtatyycAKDYGGYGYGGYGCYGYGNYVDAwgqgllvt
T02418_B06_JL-011_T7_B06_023.ab1	acatactactgtACTACTGTGC		T		TGTTGGTTATGGTTATGGTGGTTATGGTTGTTATGGTTATGGTTATGGTTATGGTT		TA		TACGTCGATGCCtggggccaagga	edsatyycTTVLVGYGYGGYGCYGYGYGYGLYVDAwgqgllvt
T02418_B10_JL-011_T7_B10_039.ab1_(reversed)	acatactactgtACTACTGTGCACC				GTTATGGTGGTTATGGTTATGGTGGTTATGGTTGTTATGGTTATGGTTATGGTTATGGTTAT		GGTTATACGG		ACGTCGATGCCtggggccaagga	edsatyycTTVHRYGGYGYGGYGCYGYGYGYGYGYTDVDAwgqgllvt
T02418_C01_JL-011_T7_C01_006.ab1	acatactactgtGCAAGAGA				TTGTGGTGGTTATGAATATAGTGGTTATGGTTGTTATGATTATGGTTATGGTTATGCTTAT		GGAG		ACTACGTCGATGCCtggggccaagga	edtatyycARDCGGYEYSGYGCYDYGYGYAYGDYVDAwgqgllvt
T02418_C02_JL-011_T7_C02_006.ab1	acatactactgtGCGAAG		TT		TTACGGTTGTTATGGTTATGGTGGTTGTGATTGTTATGTTTATGATTATGCTTAT		AA		CGATGCCtggggccaagga	edtatyycAKFYGCYGYGGCDCYVYDYAYNDAwgqgllvt
T02418_C04_JL-011_T7_C04_014.ab1_(reversed)	acatactactgtACTACTGTGCACCAGA	TC			TATGGTGGTTATGGTTATGGTGGTTATGGTTGTTATGGTTATGGTTATGGTTATGGTTAT		GGTTATA		ACTACGTCGATGCCtggggccaagga	edsatyycTTVHQIYGGYGYGGYGCYGYGYGYGYGYNYVDAwgqgllvt
T02418_C05_JL-011_T7_C05_022.ab1_(reversed)	acatactactgtGCGAA		TCT		TGGTGGTTATGGTTATGGTGGTTATGGTTGTTATGGTTATGGTTATGGTTATGG		CCAA	T	ACTACGTCGATGCCtggggccaagga	edtatyycANLGGYGYGGYGCYGYGYGYGQYYVDAwgqgllvt
T02418_C07_JL-011_T7_C07_030.ab1_(reversed)	acatactactgtACTACTGTGCACCAGA	TC	AT		TTATGGTGGTTATGGTTGTTATGGTTATGGTT				ACTACGTCGATGCCtggggccaagga	edsatyycTTVHQIIYGGYGCYGYGYYVDAwgqgllvt
T02418_D11_JL-011_T7_D11_045.ab1_(reversed)	acatactactgtGCAAAAGA				TGGTTATGGTTATGGTGGTTATGGTTGTTATGGTTATGGTTATGGTTATGG				CTACGTCGATGCCtggggccaagga	edtatyycAKDGYGYGGYGCYGYGYGYGYVDAwgqgllvt
T02418_E03_JL-011_T7_E03_012.ab1_(reversed)	acatactactgtGCAAAA		T		GTGGTTATGGTTATGGTGGTTATGCTTTTTATGGTTATGGTTATGGT				TATGTCGATGCCtggggccaagga	edtatyycAKCGYGYGGYAFYGYGYGYVDAwgqgllvt
T02418_E04_JL-011_T7_E04_012.ab1	acatactactgtACTACTGTGCACCAG		TA		TTATAGTGGTTATGGTTATGGTTATAGTTATGGT				TTCTTCGATGCCtggggccaagga	edsatyycTTVHQYYSGYGYGYSYGFFDAwgqgllvt
T02418_E09_JL-011_T7_E09_036.ab1	acatactactgtACTACTGTGCACCA		CCATG		GTAGTTATGGTGGTTATGGTTATGGTGGTTATGG		GTTCCCGGGA	T	ACTACGTCGATGCCtggggccaagga	edsatyycTTVHHHGSYGGYGYGGYGFPGYYVDAwgqgllvt
T02418_E12_JL-011_T7_E12_044.ab1	acatactactgtACTACTGTGCACCAGA	TC			TATGGTGGTTATGGTTATGGTGGTTATGGTTGTTATGGTTATGGTTATGGTTATGGTTAT		GGTTATA		ACTACGTCGATGCCtggggccaagga	edsatyycTTVHQIYGGYGYGGYGCYGYGYGYGYGYNYVDAwgqgllvt
T02418_F03_JL-011_T7_F03_011.ab1_(reversed)	acatactactgtACTACTGTGCAC		A		TGATGATGGTTACTGCTACAC		ATC		TCGATGCCtggggccaagga	edsatyycTTVHMMMVTATHLDAwgqgllvt
T02418_F06_JL-011_T7_F06_019.ab1	acatactactgtGCAAGAGA	T	AAC		AGTTGTTATAGTGGTTATGGTTATGGTTATGGTTGTGGTTATGGTTATGG		CTC		CTACGTCGATGCCtggggccaagga	edtatyycARDNSCYSGYGYGYGCGYGYGSYVDAwgqgllvt
T02418_F09_JL-011_T7_F09_035.ab1_(reversed)	acatactactgtACTACTGTGCACC				GTTATGGTGGTTATGGTTATGGTGGTTATGGTTGTTATGGTTATGGTTATGGTTATGGTTAT		GGTTATGGTTATACGG		ACGTCGATGCCtggggccaagga	edsatyycTTVHRYGGYGYGGYGCYGYGYGYGYGYGYTDVDAwgqgllvt
T02418_F10_JL-011_T7_F10_035.ab1_(reversed)	acatactactgtGCAAGAGA	T	AAC		AGTTGTTATAGTGGTTATGGTTATGGTTATGGTTGTGGTTATGGTTATGG		CTC		CTACGTCGATGCCtggggccaagga	edtatyycARDNSCYSGYGYGYGCGYGYGSYVDAwgqgllvt
T02418_F11_JL-011_T7_F11_043.ab1_(reversed)	gtgtactactgtGCGAAGGA		CTTG		GGTGGTTATGGTTATGGTGGTTATGGTTGTTATGGTTATGGTTATGGTTATGG		AGGGCTTA		GTTtgcggccgaggg	//unproductive recombination//
T02418_G01_JL-011_T7_G01_002.ab1_(reversed)	acatactactgtGCGAAGGA				TTATGGTGGTTATGGTTATGGTGGTTATGGTTGTTATGGTTATGGTTATGGTTATGGTTAT		GGT	T	ACTACGTCGATGCCtggggccaagga	edtatyycAKDYGGYGYGGYGCYGYGYGYGYGYYVDAwgqgllvt
T02418_G02_JL-011_T7_G02_002.ab1_(reversed)	acatactactgtGCGAAGGA				TTATGGTGGTTATGGTTATGGTGGTTATGGTTGTTATGGTTATGGTTATGGTTATGGTTAT		GGT	T	ACTACGTCGATGCCtggggccaagga	edtatyycAKDYGGYGYGGYGCYGYGYGYGYGYYVDAwgqgllvt
T02418_G03_JL-011_T7_G03_010.ab1_(reversed)	acatactactgtGCGAAGGA				TTATGGTGGTTATGGTTATGGTGGTTATGGTTGTTATGGTTATGGTTATGGTTATGGTTAT		GGT	T	ACTACGTCGATGCCtggggccaagga	edtatyycAKDYGGYGYGGYGCYGYGYGYGYGYYVDAwgqgllvt
T02418_G05_JL-011_T7_G05_018.ab1	acatactactgtACTACTGTGCACC				GTTATGGTGGTTATGGTTATGGTGGTTATGGTTGTTATGGTTATGGTTATGGTTATGGTTAT		GGTTATGGTTATACGG		ACGTCGATGCCtggggccaagga	edsatyycTTVHRYGGYGYGGYGCYGYGYGYGYGYGYTDVDAwgqgllvt
T02418_G06_JL-011_T7_G06_018.ab1	acatactactgtGCGAA				TTGTCCTGATGGTTATGGTTATGGTTATGGTTGTGGTAGTTATGGTTGTAGTGGTTATGATTGTTATGGTTATGGTGGTTATGGTTATAGTAGTTATAGTTATAGTTGTAG				CGATGCCtggggccaagga	edtatyycANCPDGYGYGYGCGSYGCSGYDCYGYGGYGYSSYSYSCSDAwgqgllgh
T02418_G12_JL-011_T7_G12_042.ab1	acatactactgtACTACTGTGCACCAGA	TC			TATGGTGGTTATGGTTATGGTGGTTATGGTTGTTATGGTTATGGTTATGGTTATGGTTAT		GGTTATA		ACTACGTCGATGCCtggggccaagga	edsatyycTTVHQIYGGYGYGGYGCYGYGYGYGYGYNYVDAwgqgllvt
T02418_H01_JL-011_T7_H01_001.ab1	acatactactgtACTACTGTGCACCAGA	TC			TATGGTGGTTATGGTTATGGTGGTTATGGTTGTTATGGTTATGGTTATGGTTATGGTTAT		GGTTATA		ACTACGTCGATGCCtggggccaagga	edsatyycTTVHQIYGGYGYGGYGCYGYGYGYGYGYNYVDAwgqgllvt
T02418_H02_JL-011_T7_H02_001.ab1	acatactactgtGCGAAGGA				TTATGGTGGTTATGGTTATGGTGGTTATGGTTGTTATGGTTATGGTTATGGTTATGGTTAT		GGT	T	ACTACGTCGATGCCtggggccaagga	edtatyycAKDYGGYGYGGYGCYGYGYGYGYGYYVDAwgqgllvt
T02418_H11_JL-011_T7_H11_041.ab1_(reversed)	acatactactgtACTACTGTGCACCA		CCATG		GTAGTTATGGTGGTTATGGTTATGGTGGTTATGG		GTTCCCGGGA	T	ACTACGTCGATGCCtggggccaagga	edsatyycTTVHHHGSYGGYGYGGYGFPGYYVDAwgqgllvt
