# Supplementary material for: Expansion of the Preimmune Antibody Repertoire by Junctional Diversity in Bos taurus
Source: PLoS One. 2014 Jun 13;9(6):e99808. doi: 10.1371/journal.pone.0099808 (PMC4057420; doi:10.1371/journal.pone.0099808)
Supplement: Table S5 — Quantification of N and P nucleotide additions and exonuclease activity during immunoglobulin recombination at the heavy chain locus. The VDJ junctions of 645 bovine fetal immunoglobulin cDNAs were analyzed from pairwise alignments with best matching reference V, D, and J gene segments. The number of added (N and P) nucleotides and the number of removed nucleotides from each reference gene end are shown. (XLSX) [file pone.0099808.s007.xlsx]

## Sheet: TableS5
cDNA sequence	reference genes			N and P nucleotide additions						exonuclease activity				CDR3H_length in nucleotides
	IGHV	IGHD	IGHJ	VD junction			DJ junction			VD junction		DJ junction
				P1	N	P2	P1	N	P2	V gene	D gene	D gene	J gene
JL_002_A04-T7.ab1_(reversed)	IGHV1S6	IGHDS5	JH1	0	0	0	0	0	0	3	1	4	9	72
JL_002_A09-T7.ab1_(reversed)	IGHV1S39	IGHDS5	JH1	0	14	0	0	0	0	6	9	10	5	73
JL_002_A10-T7.ab1	IGHV1S3	IGHDS3	JH1	1	8	0	0	7	0	0	7	13	4	72
JL_002_A11-T7.ab1_(reversed)	IGHV1S6	IGHDS3	JH1	0	3	0	0	6	0	2	8	10	0	69
JL_002_B02-T7.ab1_(reversed)	IGHV1S10	IGHDS5	JH1	0	6	0	0	0	0	3	4	3	7	78
JL_002_B04-T7.ab1_(reversed)	IGHV1S39	IGHDS5	JH1	0	2	0	0	2	0	3	9	27	0	54
JL_002_B05-T7.ab1	IGHV1S1	IGHDS7	JH1	0	2	0	0	8	0	4	1	4	2	87
JL_002_B07-T7.ab1	IGHV1S1	IGHDS7	JH1	0	2	0	0	8	0	4	1	4	2	87
JL_002_B10-T7.ab1_(reversed)	IGHV1S39	IGHDS5	JH1	1	2	0	0	2	0	0	4	5	4	81
JL_002_B11-T7.ab1	IGHV1S39	IGHDS5	JH1	0	0	0	0	6	0	2	5	4	0	84
JL_002_C01-T7.ab1	IGHV1S3	IGHDS3	JH1	1	8	0	0	7	0	0	7	13	4	72
JL_002_C02-T7.ab1	IGHV1S39	IGHDS7	JH1	0	1	0	0	0	0	2	3	9	7	60
JL_002_C03-T7.ab1_(reversed)	IGHV1S31	IGHDS5	JH1	0	2	0	0	4	0	2	13	7	1	72
JL_002_C08-T7.ab1	IGHV1S16	IGHDS5	JH1	1	0	0	0	0	0	0	4	4	0	90
JL_002_C10-T7.ab1_(reversed)	IGHV1S34	IGHDS7	JH1	0	5	0	0	5	0	5	7	12	12	54
JL_002_C12-T7.ab1	IGHV1S3	IGHDS4	JH1	0	11	0	0	4	0	4	1	11	0	57
JL_002_D02-T7.ab1_(reversed)	IGHV1S39	IGHDS5	JH1	0	0	0	0	1	0	0	7	7	4	72
JL_002_D03-T7.ab1_(reversed)	IGHV1S39	IGHDS5	JH1	0	2	0	0	2	0	3	9	27	0	54
JL_002_D04-T7.ab1	IGHV1S39	IGHDS7	JH1	0	1	0	0	0	0	2	3	9	7	60
JL_002_D05-T7.ab1_(reversed)	IGHV1S31	IGHDS5	JH1	0	2	0	0	4	0	2	13	7	1	72
JL_002_D06-T7.ab1	IGHV1S3	IGHDS3	JH1	1	8	0	0	7	0	0	7	13	4	72
JL_002_D07-T7.ab1_(reversed)	IGHV1S6	IGHDS3	JH1	0	3	0	0	6	0	2	8	10	0	69
JL_002_D08-T7.ab1	IGHV1S3	IGHDS5	JH1	0	2	0	0	4	0	5	4	0	5	81
JL_002_D12-T7.ab1_(reversed)	IGHV1S31	IGHDS5	JH1	0	2	0	0	4	0	2	13	7	1	72
JL_002_E02-T7.ab1_(reversed)	IGHV1S39	IGHDS5	JH1	0	0	0	0	1	0	0	7	7	4	72
JL_002_E05-T7.ab1_(reversed)	IGHV1S34	IGHDS2	JH1	0	2	0	0	8	0	0	117	11	4	48
JL_002_E09-T7.ab1_(reversed)	IGHV1S39	IGHDS5	JH1	0	4	0	0	3	0	2	21	11	11	51
JL_002_H12-T7.ab1	IGHV1S29	IGHDS5	JH1	0	0	0	0	0	0	0	7	7	0	75
JL_003_A01-T7.ab1_(reversed)	IGHV1S39	IGHDS5	JH1	0	0	0	0	3	1	0	4	2	0	87
JL_003_A04-T7.ab1	IGHV1S15	IGHDS5	JH1	0	5	0	0	10	1	2	0	33	0	78
JL_003_A05-T7.ab1_(reversed)	IGHV1S28	IGHDS2	JH1	0	6	0	0	2	0	1	33	62	7	75
JL_003_A08-T7.ab1_(reversed)	IGHV1S15	IGHDS8	JH1	0	0	0	0	4	1	2	7	6	0	63
JL_003_A09-T7.ab1	IGHV1S15	IGHDS2	JH1	0	8	0	0	0	0	1	4	4	0	177
JL_003_A11-T7.ab1_(reversed)	IGHV1S39	IGHDS5	JH1	0	0	0	0	3	1	0	4	2	0	87
JL_003_B03-T7.ab1_(reversed)	IGHV1S28	IGHDS2	JH1	0	6	0	0	2	0	1	33	62	7	75
JL_003_B04-T7.ab1	IGHV1S39	IGHDS5	JH1	0	0	0	0	3	1	0	4	2	0	87
JL_003_B07-T7.ab1_(reversed)	IGHV1S15	IGHDS2	JH1	0	9	0	0	4	1	2	1	39	0	150
JL_003_B09-T7.ab1	IGHV1S1	IGHDS14	JH1	0	3	0	0	0	0	0	1	0	0	153
JL_003_B12-T7.ab1	IGHV1S28	IGHDS5	JH1	0	1	0	0	0	0	2	9	11	2	66
JL_003_C03-T7.ab1_(reversed)	IGHV1S15	IGHDS8	JH1	0	0	0	0	4	1	2	7	6	0	63
JL_003_C04-T7.ab1_(reversed)	IGHV1S15	IGHDS8	JH1	0	0	0	0	4	1	2	7	6	0	63
JL_003_C05-T7.ab1	IGHV1S39	IGHDS5	JH1	0	0	0	0	3	1	0	4	2	0	87
JL_003_C09-T7.ab1_(reversed)	IGHV1S28	IGHDS5	JH1	0	1	0	0	0	0	2	9	11	2	66
JL_003_C10-T7.ab1	IGHV1S15	IGHDS2	JH1	0	8	0	0	0	0	1	4	4	0	177
JL_003_D01-T7.ab1_(reversed)	IGHV1S15	IGHDS8	JH1	0	0	0	0	4	1	2	7	6	0	63
JL_003_D04-T7.ab1_(reversed)	IGHV1S39	IGHDS5	JH1	0	0	0	0	3	1	0	4	2	0	87
JL_003_D05-T7.ab1_(reversed)	IGHV1S15	IGHDS4	JH1	0	9	0	0	0	2	1	4	3	0	69
JL_003_D06-T7.ab1_(reversed)	IGHV1S39	IGHDS5	JH1	0	0	0	0	3	1	0	4	2	0	87
JL_003_D07-T7.ab1_(reversed)	IGHV1S28	IGHDS2	JH1	0	6	0	0	2	0	1	33	62	7	75
JL_003_D08-T7.ab1_(reversed)	IGHV1S39	IGHDS5	JH1	0	0	0	0	3	1	0	4	2	0	87
JL_003_E02-T7.ab1_(reversed)	IGHV1S39	IGHDS5	JH1	0	0	0	0	3	1	0	4	2	0	87
JL_003_E03-T7.ab1_(reversed)	IGHV1S39	IGHDS5	JH1	0	0	0	0	3	1	0	4	2	0	87
JL_003_E05-T7.ab1_(reversed)	IGHV1S28	IGHDS2	JH1	0	6	0	0	2	0	1	33	62	7	75
JL_003_E10-T7.ab1_(reversed)	IGHV1S15	IGHDS3	JH1	0	4	0	0	8	1	6	4	4	0	87
JL_003_E12-T7.ab1_(reversed)	IGHV1S28	IGHDS5	JH1	0	1	0	0	0	0	2	9	11	2	66
JL_003_F05-T7.ab1_(reversed)	IGHV1S28	IGHDS2	JH1	0	6	0	0	2	0	1	33	62	7	75
JL_003_F07-T7.ab1_(reversed)	IGHV1S28	IGHDS5	JH1	0	1	0	0	0	0	2	9	11	2	66
JL_003_F11-T7.ab1	IGHV1S28	IGHDS5	JH1	0	1	0	0	0	0	2	9	11	2	66
JL_003_F12-T7.ab1_(reversed)	IGHV1S28	IGHDS5	JH1	0	1	0	0	0	0	2	9	11	2	66
JL_003_G01-T7.ab1	IGHV1S39	IGHDS5	JH1	0	0	0	0	3	1	0	4	2	0	87
JL_003_G06-T7.ab1_(reversed)	IGHV1S28	IGHDS2	JH1	0	6	0	0	2	0	1	33	62	7	75
JL_003_H03-T7.ab1_(reversed)	IGHV1S39	IGHDS5	JH1	0	0	0	0	3	1	0	4	2	0	87
JL_003_H06-T7.ab1_(reversed)	IGHV1S28	IGHDS2	JH1	0	6	0	0	2	0	1	33	62	7	75
JL_003_H08-T7.ab1_(reversed)	IGHV1S39	IGHDS5	JH1	0	0	0	0	3	1	0	4	2	0	87
JL_003_H09-T7.ab1_(reversed)	IGHV1S15	IGHDS4	JH1	0	9	0	0	0	2	1	4	3	0	69
JL_003_H10-T7.ab1_(reversed)	IGHV1S39	IGHDS5	JH1	0	0	0	0	3	1	0	4	2	0	87
JL_009_A01-T7.ab1_(reversed)	IGHV1S40	IGHDS5	JH1	0	3	0	0	0	0	3	10	5	2	72
JL_009_A02-T7.ab1_(reversed)	IGHV1S1	IGHDS3	JH1	0	1	0	0	2	0	5	2	6	0	78
JL_009_A04-T7.ab1_(reversed)	IGHV1S3	IGHDS7	JH1	0	0	0	0	4	0	2	2	0	2	78
JL_009_A05-T7.ab1_(reversed)	IGHV1S34	IGHDS5	JH1	0	7	0	0	0	0	2	0	8	8	78
JL_009_A06-T7.ab1	IGHV1S39	IGHDS5	JH1	0	5	0	0	10	0	3	3	25	1	72
JL_009_A07-T7.ab1_(reversed)	IGHV1S10	IGHDS5	JH1	0	2	0	0	0	0	0	9	10	0	72
JL_009_A08-T7.ab1_(reversed)	IGHV1S3	IGHDS9	JH1	0	8	0	2	2	0	2	1	0	3	42
JL_009_A09-T7.ab1	IGHV1S11	IGHDS5	JH1	0	5	0	0	2	0	3	9	5	1	78
JL_009_A10-T7.ab1_(reversed)	IGHV1S39	IGHDS5	JH1	0	0	0	0	3	0	0	7	11	2	72
JL_009_A11-T7.ab1_(reversed)	IGHV1S34	IGHDS3	JH1	0	1	0	0	2	0	5	3	5	1	69
JL_009_A12-T7.ab1	IGHV1S10	IGHDS5	JH1	0	4	0	0	5	0	5	9	20	4	60
JL_009_B01-T7.ab1_(reversed)	IGHV1S1	IGHDS2	JH1	0	4	0	0	5	0	0	94	34	2	57
JL_009_B02-T7.ab1_(reversed)	IGHV1S34	IGHDS5	JH1	0	4	0	0	4	0	2	6	13	1	75
JL_009_B03-T7.ab1_(reversed)	IGHV1S3	IGHDS7	JH1	0	0	0	0	4	0	3	4	7	10	60
JL_009_B04-T7.ab1	IGHV1S34	IGHDS3	JH1	0	2	0	0	2	1	4	5	19	0	57
JL_009_B05-T7.ab1	IGHV1S3	IGHDS3	JH1	0	0	0	0	5	0	5	5	10	8	57
JL_009_B06-T7.ab1_(reversed)	IGHV1S3	IGHDS8	JH1	0	1	0	0	5	0	3	2	4	8	54
JL_009_B07-T7.ab1_(reversed)	IGHV1S2	IGHDS5	JH1	1	4	0	0	0	0	0	15	8	8	63
JL_009_B09-T7.ab1	IGHV1S6	IGHDS5	JH1	0	0	0	0	0	0	1	9	3	7	69
JL_009_B10-T7.ab1_(reversed)	IGHV1S6	IGHDS5	JH1	0	2	0	0	2	0	2	4	23	4	60
JL_009_B11-T7.ab1	IGHV1S39	IGHDS5	JH1	0	5	0	0	10	0	3	3	25	1	72
JL_009_B12-T7.ab1	IGHV1S6	IGHDS5	JH1	0	0	0	0	0	0	1	9	4	0	75
JL_009_C01-T7.ab1	IGHV1S11	IGHDS3	JH1	2	1	0	0	0	0	0	4	10	6	63
JL_009_C02-T7.ab1_(reversed)	IGHV1S34	IGHDS5	JH1	0	3	0	0	4	0	1	0	4	4	87
JL_009_C03-T7.ab1_(reversed)	IGHV1S1	IGHDS5	JH1	3	3	0	0	0	0	0	9	5	2	87
JL_009_C04-T7.ab1_(reversed)	IGHV1S3	IGHDS3	JH1	0	2	0	0	5	0	2	1	0	0	84
JL_009_C05-T7.ab1_(reversed)	IGHV1S34	IGHDS5	JH1	0	5	0	0	2	0	6	6	4	2	78
JL_009_C06-T7.ab1_(reversed)	IGHV1S11	IGHDS5	JH1	0	1	0	0	6	0	2	9	17	2	66
JL_009_C08-T7.ab1_(reversed)	IGHV1S39	IGHDS11	JH1	1	12	0	0	1	0	0	5	4	1	93
JL_009_C09-T7.ab1_(reversed)	IGHV1S3	IGHDS8	JH1	0	1	0	0	5	0	3	2	4	8	54
JL_009_C11-T7.ab1	IGHV1S40	IGHDS2	JH1	0	2	0	0	2	1	1	11	97	0	66
JL_009_C12-T7.ab1_(reversed)	IGHV1S11	IGHDS7	JH1	2	7	0	0	3	1	0	1	8	0	84
JL_009_D01-T7.ab1	IGHV1S39	IGHDS5	JH1	0	0	0	0	4	0	1	9	5	0	78
JL_009_D02-T7.ab1	IGHV1S31	IGHDS3	JH1	0	1	0	0	7	0	2	9	4	1	72
JL_009_D06-T7.ab1_(reversed)	IGHV1S10	IGHDS3	JH1	0	0	0	0	0	0	0	16	8	8	48
JL_009_D07-T7.ab1	IGHV1S7	IGHDS5	JH1	0	0	0	0	0	0	0	4	0	7	78
JL_009_D08-T7.ab1	IGHV1S11	IGHDS5	JH1	0	3	0	0	0	1	4	0	35	0	54
JL_009_D11-T7.ab1	IGHV1S6	IGHDS5	JH1	0	0	0	0	3	0	0	7	4	0	81
JL_009_D12-T7.ab1_(reversed)	IGHV1S3	IGHDS4	JH1	0	0	0	0	0	0	3	6	19	9	21
JL_009_E01-T7.ab1_(reversed)	IGHV1S39	IGHDS5	JH1	0	2	0	0	1	0	2	10	8	3	69
JL_009_E03-T7.ab1_(reversed)	IGHV1S39	IGHDS3	JH1	0	0	0	0	8	0	2	5	16	8	57
JL_009_E04-T7.ab1	IGHV1S3	IGHDS4	JH1	0	18	0	0	5	1	1	2	4	0	75
JL_009_E05-T7.ab1_(reversed)	IGHV1S6	IGHDS5	JH1	0	10	0	0	0	0	1	4	13	0	81
JL_009_E06-T7.ab1_(reversed)	IGHV1S11	IGHDS7	JH1	2	7	0	0	3	1	0	1	8	0	84
JL_009_E07-T7.ab1_(reversed)	IGHV1S34	IGHDS5	JH1	0	5	0	0	3	1	2	4	8	0	84
JL_009_E09-T7.ab1	IGHV1S3	IGHDS3	JH1	0	1	0	0	2	0	4	4	7	2	66
JL_009_E11-T7.ab1_(reversed)	IGHV1S34	IGHDS5	JH1	0	0	0	1	2	0	2	5	0	1	84
JL_009_E12-T7.ab1_(reversed)	IGHV1S34	IGHDS5	JH1	0	5	0	0	2	0	6	6	4	2	78
JL_009_F01-T7.ab1	IGHV1S39	IGHDS5	JH1	0	7	0	0	6	0	4	7	4	9	78
JL_009_F02-T7.ab1_(reversed)	IGHV1S11	IGHDS7	JH1	0	1	0	0	4	1	0	2	0	0	84
JL_009_F03-T7.ab1	IGHV1S31	IGHDS5	JH1	0	7	0	0	2	1	2	6	4	0	87
JL_009_F05-T7.ab1_(reversed)	IGHV1S39	IGHDS5	JH1	0	0	0	0	0	0	0	13	0	1	72
JL_009_F06-T7.ab1_(reversed)	IGHV1S39	IGHDS3	JH1	0	0	0	0	8	0	2	5	16	8	57
JL_009_F08-T7.ab1	IGHV1S3	IGHDS5	JH1	0	6	0	0	7	0	2	8	2	3	87
JL_009_F09-T7.ab1_(reversed)	IGHV1S39	IGHDS5	JH1	0	2	0	0	6	0	2	7	7	0	81
JL_009_F10-T7.ab1_(reversed)	IGHV1S14	IGHDS3	JH1	0	2	0	0	4	0	2	1	7	7	69
JL_009_F11-T7.ab1_(reversed)	IGHV1S29	IGHDS7	JH1	0	7	0	0	3	0	4	13	6	1	66
JL_009_F12-T7.ab1	IGHV1S34	IGHDS3	JH1	0	2	0	0	2	1	4	5	19	0	57
JL_009_G01-T7.ab1_(reversed)	IGHV1S31	IGHDS11	JH1	0	2	0	0	1	0	2	19	6	2	63
JL_009_G02-T7.ab1_(reversed)	IGHV1S39	IGHDS5	JH1	0	0	0	0	5	0	1	9	15	0	69
JL_009_G03-T7.ab1_(reversed)	IGHV1S3	IGHDS7	JH1	0	5	0	0	7	0	1	2	6	5	78
JL_009_G04-T7.ab1_(reversed)	IGHV1S18	IGHDS5	JH1	0	6	0	0	1	0	0	7	5	0	84
JL_009_G05-T7.ab1_(reversed)	IGHV1S34	IGHDS5	JH1	0	5	0	0	3	1	2	4	8	0	84
JL_009_G06-T7.ab1	IGHV1S3	IGHDS7	JH1	0	2	0	0	1	0	5	4	4	1	69
JL_009_G07-T7.ab1_(reversed)	IGHV1S39	IGHDS5	JH1	0	4	0	0	4	0	2	6	10	1	78
JL_009_G08-T7.ab1	IGHV1S39	IGHDS5	JH1	0	2	0	0	1	0	3	0	20	6	63
JL_009_G10-T7.ab1	IGHV1S6	IGHDS5	JH1	1	0	1	0	0	0	0	0	7	0	84
JL_009_G11-T7.ab1	IGHV1S3	IGHDS5	JH1	0	0	0	0	1	0	1	9	4	1	75
JL_009_H01-T7.ab1_(reversed)	IGHV1S1	IGHDS5	JH1	0	4	0	0	0	0	3	4	31	0	63
JL_009_H03-T7.ab1_(reversed)	IGHV1S39	IGHDS5	JH1	0	0	0	0	1	0	1	9	11	0	69
JL_009_H05-T7.ab1_(reversed)	IGHV1S39	IGHDS7	JH1	0	3	0	0	2	0	2	4	6	0	73
JL_009_H06-T7.ab1_(reversed)	IGHV1S6	IGHDS5	JH1	3	3	0	0	1	0	0	13	6	11	66
JL_009_H07-T7.ab1_(reversed)	IGHV1S39	IGHDS5	JH1	0	3	0	0	3	0	2	2	5	2	84
JL_009_H08-T7.ab1_(reversed)	IGHV1S3	IGHDS5	JH1	0	1	0	0	5	0	2	9	4	5	75
JL_009_H09-T7.ab1	IGHV1S2	IGHDS3	JH1	2	0	3	0	2	0	0	0	0	0	87
JL_009_H10-T7.ab1	IGHV1S31	IGHDS5	JH1	0	7	0	0	2	1	2	6	4	0	87
JL_009_H11-T7.ab1_(reversed)	IGHV1S11	IGHDS7	JH1	2	7	0	0	3	1	0	1	8	0	84
JL_009_H12-T7.ab1_(reversed)	IGHV1S39	IGHDS5	JH1	0	4	1	0	5	1	3	0	1	0	96
JL_012_A01-T7.ab1_(reversed)	IGHV1S11	IGHDS10	JH1	0	2	0	0	1	3	3	0	2	0	54
JL_012_A02-T7.ab1_(reversed)	IGHV1S39	IGHDS5	JH1	0	2	0	0	2	0	2	4	8	7	72
JL_012_A03-T7.ab1_(reversed)	IGHV1S3	IGHDS6	JH1	0	0	0	0	0	0	2	18	20	9	15
JL_012_A04-T7.ab1_(reversed)	IGHV1S39	IGHDS5	JH1	0	1	0	0	0	3	3	5	7	0	78
JL_012_A05-T7.ab1_(reversed)	IGHV1S39	IGHDS7	JH1	0	4	0	0	2	0	2	6	25	2	51
JL_012_A06-T7.ab1_(reversed)	IGHV1S3	IGHDS4	JH1	0	3	0	0	0	0	1	17	12	10	21
JL_012_A07-T7.ab1	IGHV1S3	IGHDS5	JH1	0	4	0	0	2	0	6	5	6	6	72
JL_012_A08-T7.ab1_(reversed)	IGHV1S1	IGHDS5	JH1	0	4	0	0	1	0	3	4	4	1	90
JL_012_A10-T7.ab1	IGHV1S34	IGHDS5	JH1	0	1	0	0	2	0	1	4	4	2	81
JL_012_A12-T7.ab1_(reversed)	IGHV1S34	IGHDS3	JH1	0	3	0	0	3	1	2	2	14	0	69
JL_012_B01-T7.ab1_(reversed)	IGHV1S3	IGHDS3	JH1	3	0	0	0	0	0	0	10	8	8	57
JL_012_B02-T7.ab1_(reversed)	IGHV1S31	IGHDS5	JH1	0	3	0	0	1	2	2	5	1	0	87
JL_012_B03-T7.ab1	IGHV1S3	IGHDS5	JH1	3	0	0	0	3	0	0	4	4	9	78
JL_012_B04-T7.ab1_(reversed)	IGHV1S3	IGHDS11	JH1	0	0	0	0	0	0	1	42	16	9	21
JL_012_B05-T7.ab1_(reversed)	IGHV1S39	IGHDS5	JH1	0	0	0	0	9	0	1	9	6	1	81
JL_012_B06-T7.ab1_(reversed)	IGHV1S1	IGHDS5	JH1	0	0	0	0	4	0	2	7	4	1	87
JL_012_B07-T7.ab1_(reversed)	IGHV1S1	IGHDS5	JH1	0	0	0	0	4	0	2	7	4	1	87
JL_012_B08-T7.ab1	IGHV1S34	IGHDS3	JH1	3	0	0	0	0	0	0	10	8	8	57
JL_012_B10-T7.ab1_(reversed)	IGHV1S3	IGHDS2	JH1	0	7	0	0	4	0	6	23	96	2	54
JL_012_B12-T7.ab1	IGHV1S10	IGHDS7	JH1	0	0	0	0	0	0	2	17	16	0	45
JL_012_C01-T7.ab1_(reversed)	IGHV1S3	IGHDS3	JH1	0	2	0	0	0	0	4	2	10	0	66
JL_012_C02-T7.ab1_(reversed)	IGHV1S3	IGHDS11	JH1	0	0	0	0	0	0	1	42	16	9	21
JL_012_C03-T7.ab1_(reversed)	IGHV1S39	IGHDS5	JH1	0	0	0	0	0	3	4	3	7	0	78
JL_012_C05-T7.ab1	IGHV1S3	IGHDS5	JH1	0	7	0	0	0	0	6	14	7	0	69
JL_012_C06-T7.ab1_(reversed)	IGHV1S34	IGHDS5	JH1	0	0	0	0	2	0	3	1	18	0	69
JL_012_C07-T7.ab1_(reversed)	IGHV1S40	IGHDS2	JH1	0	3	0	0	6	0	0	70	29	2	75
JL_012_C08-T7.ab1_(reversed)	IGHV1S40	IGHDS5	JH1	0	6	0	0	0	0	0	4	6	4	81
JL_012_C09-T7.ab1_(reversed)	IGHV1S1	IGHDS5	JH1	0	0	0	0	5	0	2	7	4	2	87
JL_012_C10-T7.ab1_(reversed)	IGHV1S39	IGHDS5	JH1	0	0	0	0	2	0	0	1	4	2	84
JL_012_C12-T7.ab1_(reversed)	IGHV1S39	IGHDS5	JH1	0	0	0	0	1	0	2	5	4	1	78
JL_012_D01-T7.ab1_(reversed)	IGHV1S39	IGHDS5	JH1	0	0	0	0	1	0	2	5	4	1	78
JL_012_D02-T7.ab1_(reversed)	IGHV1S39	IGHDS5	JH1	0	1	0	0	2	0	1	4	12	9	66
JL_012_D03-T7.ab1	IGHV1S39	IGHDS5	JH1	0	0	0	0	4	1	0	7	6	0	81
JL_012_D04-T7.ab1	IGHV1S3	IGHDS7	JH1	0	8	0	0	5	0	6	6	13	8	60
JL_012_D05-T7.ab1_(reversed)	IGHV1S3	IGHDS8	JH1	0	3	0	0	5	0	3	4	9	12	45
JL_012_D06-T7.ab1_(reversed)	IGHV1S3	IGHDS3	JH1	0	1	0	0	2	0	2	12	16	5	48
JL_012_D08-T7.ab1	IGHV1S39	IGHDS5	JH1	0	1	0	0	0	3	3	5	7	0	78
JL_012_D09-T7.ab1_(reversed)	IGHV1S39	IGHDS7	JH1	0	4	0	0	2	0	2	6	25	2	51
JL_012_D10-T7.ab1_(reversed)	IGHV1S3	IGHDS5	JH1	3	0	0	0	3	0	0	4	14	5	72
JL_012_D11-T7.ab1_(reversed)	IGHV1S39	IGHDS2	JH1	0	1	0	0	2	1	0	14	97	0	63
JL_012_E01-T7.ab1	IGHV1S15	IGHDS3	JH1	0	1	0	0	0	0	2	2	4	0	81
JL_012_E02-T7.ab1	IGHV1S15	IGHDS3	JH1	0	2	0	0	1	1	1	4	6	0	81
JL_012_E03-T7.ab1	IGHV1S3	IGHDS14	JH1	1	2	0	0	3	0	0	2	4	2	141
JL_012_E06-T7.ab1_(reversed)	IGHV1S15	IGHDS5	JH1	0	7	0	0	9	0	3	4	1	0	105
JL_012_E10-T7.ab1	IGHV1S11	IGHDS14	JH1	0	0	0	0	4	0	4	1	9	1	132
JL_012_E11-T7.ab1	IGHV1S15	IGHDS5	JH1	3	0	0	0	2	0	0	0	2	4	96
JL_012_E12-T7.ab1_(reversed)	IGHV1S11	IGHDS3	JH1	0	0	0	0	0	0	0	28	8	8	36
JL_012_F02-T7.ab1	IGHV1S1	IGHDS14	JH1	0	5	1	0	0	0	1	0	0	0	156
JL_012_F03-T7.ab1	IGHV1S15	IGHDS3	JH1	0	1	0	0	0	0	2	2	4	0	81
JL_012_F05-T7.ab1	IGHV1S15	IGHDS3	JH1	0	1	0	0	0	0	2	2	4	0	81
JL_012_F09-T7.ab1_(reversed)	IGHV1S15	IGHDS3	JH1	2	0	0	0	1	1	0	5	6	0	81
JL_012_F10-T7.ab1	IGHV1S18	IGHDS5	JH1	0	0	0	0	3	0	0	4	13	0	75
JL_012_F11-T7.ab1	IGHV1S15	IGHDS3	JH1	0	1	0	0	0	0	2	2	4	0	81
JL_012_F12-T7.ab1_(reversed)	IGHV1S3	IGHDS7	JH1	0	4	0	0	3	0	4	16	6	1	60
JL_012_G01-T7.ab1	IGHV1S1	IGHDS14	JH1	0	4	0	0	5	0	3	2	0	2	153
JL_012_G03-T7.ab1_(reversed)	IGHV1S11	IGHDS5	JH1	0	1	0	0	6	1	2	3	2	0	90
JL_012_G04-T7.ab1_(reversed)	IGHV1S15	IGHDS8	JH1	0	0	0	0	0	0	6	0	10	9	48
JL_012_G05-T7.ab1_(reversed)	IGHV1S15	IGHDS3	JH1	0	1	0	0	8	1	2	6	24	0	66
JL_012_G08-T7.ab1_(reversed)	IGHV1S39	IGHDS5	JH1	0	0	0	0	3	1	0	4	2	0	87
JL_012_G09-T7.ab1	IGHV1S1	IGHDS14	JH1	0	10	0	0	0	0	2	0	0	0	159
JL_012_G11-T7.ab1_(reversed)	IGHV1S3	IGHDS5	JH1	0	5	0	0	2	0	3	3	1	11	78
JL_012_G12-T7.ab1_(reversed)	IGHV1S15	IGHDS3	JH1	2	0	0	0	1	1	0	5	6	0	81
JL_012_H01-T7.ab1	IGHV1S15	IGHDS3	JH1	0	1	0	0	0	0	2	2	4	0	81
JL_012_H02-T7.ab1	IGHV1S39	IGHDS5	JH1	0	0	0	0	5	0	0	4	2	1	87
JL_012_H03-T7.ab1_(reversed)	IGHV1S39	IGHDS5	JH1	0	0	0	0	3	1	0	4	2	0	87
JL_012_H04-T7.ab1	IGHV1S39	IGHDS7	JH1	0	1	0	0	7	0	6	11	10	1	60
JL_012_H05-T7.ab1	IGHV1S18	IGHDS5	JH1	0	0	0	0	3	0	0	4	13	0	75
JL_012_H09-T7.ab1_(reversed)	IGHV1S15	IGHDS1	JH1	0	0	0	0	0	0	3	12	28	2	27
JL_012_H10-T7.ab1	IGHV1S15	IGHDS3	JH1	0	2	0	0	0	0	1	4	4	0	81
JL_012_H11-T7.ab1_(reversed)	IGHV1S15	IGHDS7	JH1	1	0	0	0	4	0	0	10	2	0	81
JL_012_H12-T7.ab1_(reversed)	IGHV1S3	IGHDS8	JH1	0	0	0	0	7	0	3	4	11	0	54
S2351_30_F04_012.ab1_(reversed)	IGHV1S28	IGHDS5	JH1	0	1	0	0	0	0	2	9	11	2	66
S2351_31_G04_014.ab1_(reversed)	IGHV1S15	IGHDS5	JH1	2	0	0	0	7	0	0	5	2	0	99
S2351_32_H04_016.ab1	IGHV1S15	IGHDS8	JH1	0	0	0	0	4	1	2	7	6	0	63
S2351_33_A05_001.ab1	IGHV1S28	IGHDS5	JH1	0	1	0	0	0	0	2	9	11	2	66
S2351_34_B05_003.ab1_(reversed)	IGHV1S1	IGHDS14	JH1	0	6	0	0	5	0	12	4	8	12	126
S2351_35_C05_005.ab1	IGHV1S28	IGHDS5	JH1	0	1	0	0	0	0	2	9	11	2	66
S2351_36_D05_007.ab1_(reversed)	IGHV1S15	IGHDS11	JH1	0	5	0	0	3	1	1	17	43	0	45
S2351_37_E05_009.ab1_(reversed)	IGHV1S28	IGHDS5	JH1	0	1	0	0	0	0	2	9	11	2	66
S2351_39_G05_013.ab1	IGHV1S15	IGHDS8	JH1	0	2	0	0	0	0	1	4	5	2	63
S2351_40_H05_015.ab1_(reversed)	IGHV1S1	IGHDS5	JH1	0	0	0	0	10	0	3	3	2	3	96
S2351_41_A06_002.ab1	IGHV1S1	IGHDS14	JH1	0	7	0	0	2	0	3	2	0	2	153
S2351_42_B06_004.ab1	IGHV1S15	IGHDS3	JH1	0	14	0	0	2	0	2	3	22	2	75
S2351_43_C06_006.ab1	IGHV1S39	IGHDS5	JH1	0	0	0	0	3	1	0	4	2	0	87
S2351_44_D06_008.ab1	IGHV1S28	IGHDS2	JH1	0	6	0	0	2	0	1	33	62	7	75
S2351_45_E06_010.ab1	IGHV1S15	IGHDS3	JH1	0	14	0	0	2	0	2	3	22	2	75
S2351_48_H06_016.ab1	IGHV1S15	IGHDS3	JH1	0	4	0	0	8	1	6	4	4	0	87
S2351_50_B07_003.ab1	IGHV1S1	IGHDS14	JH1	0	3	0	0	0	0	0	1	0	0	153
T02344_A01_JL-005_T7_A01_008.ab1	IGHV1S15	IGHDS2	JH1	1	0	0	0	2	1	0	1	4	0	177
T02344_A02_JL-005_T7_A02_008.ab1_(reversed)	IGHV1S15	IGHDS3	JH1	0	6	0	0	5	0	0	35	9	4	51
T02344_A03_JL-005_T7_A03_016.ab1_(reversed)	IGHV1S3	IGHDS8	JH6	0	2	0	0	3	0	1	5	4	3	63
T02344_A04_JL-005_T7_A04_016.ab1	IGHV1S28	IGHDS7	JH1	0	6	0	0	0	0	2	2	11	2	69
T02344_A05_JL-005_T7_A05_024.ab1	IGHV1S28	IGHDS14	JH1	0	1	0	0	1	0	2	46	30	1	66
T02344_A06_JL-005_T7_A06_024.ab1_(reversed)	IGHV1S28	IGHDS7	JH1	0	0	0	0	0	0	2	2	3	7	66
T02344_A08_JL-005_T7_A08_032.ab1	IGHV1S3	IGHDS5	JH1	0	5	0	0	2	0	1	37	0	0	60
T02344_A09_JL-005_T7_A09_040.ab1_(reversed)	IGHV1S3	IGHDS8	JH6	0	0	0	0	1	0	3	10	0	5	54
T02344_A10_JL-005_T7_A10_040.ab1_(reversed)	IGHV1S3	IGHDS8	JH6	0	0	0	0	6	0	4	6	11	11	45
T02344_A11_JL-005_T7_A11_048.ab1	IGHV1S3	IGHDS8	JH1	0	7	0	0	0	0	2	0	23	2	45
T02344_A12_JL-005_T7_A12_048.ab1_(reversed)	IGHV1S14	IGHDS9	JH1	0	0	0	0	0	0	4	3	7	7	15
T02344_B01_JL-005_T7_B01_007.ab1	IGHV1S15	IGHDS5	JH1	0	14	0	0	3	0	2	4	6	6	96
T02344_B02_JL-005_T7_B02_007.ab1	IGHV1S33	IGHDS5	JH1	0	1	0	0	1	0	2	9	2	0	78
T02344_B05_JL-005_T7_B05_023.ab1	IGHV1S3	IGHDS8	JH6	0	0	0	0	6	0	0	10	0	13	54
T02344_B07_JL-005_T7_B07_031.ab1	IGHV1S39	IGHDS5	JH1	0	0	0	0	3	0	0	4	2	2	84
T02344_B08_JL-005_T7_B08_031.ab1	IGHV1S15	IGHDS5	JH1	0	1	0	0	3	0	6	7	4	0	84
T02344_B09_JL-005_T7_B09_039.ab1_(reversed)	IGHV1S3	IGHDS2	JH1	0	6	0	0	0	0	2	24	95	1	54
T02344_B10_JL-005_T7_B10_039.ab1_(reversed)	IGHV1S18	IGHDS3	JH1	0	2	0	0	0	0	3	9	9	7	54
T02344_B11_JL-005_T7_B11_047.ab1_(reversed)	IGHV1S14	IGHDS2	JH1	0	1	0	0	0	0	2	93	28	6	42
T02344_B12_JL-005_T7_B12_047.ab1	IGHV1S3	IGHDS7	JH1	0	0	0	0	4	1	0	1	12	0	72
T02344_C01_JL-005_T7_C01_006.ab1	IGHV1S3	IGHDS2	JH6	0	0	0	0	0	0	0	28	96	1	51
T02344_C02_JL-005_T7_C02_006.ab1	IGHV1S3	IGHDS7	JH1	0	0	0	0	3	0	3	4	14	2	60
T02344_C03_JL-005_T7_C03_014.ab1	IGHV1S28	IGHDS5	JH1	0	0	0	0	0	0	2	5	0	4	78
T02344_C05_JL-005_T7_C05_022.ab1	IGHV1S28	IGHDS5	JH1	0	2	0	0	1	0	2	4	10	1	75
T02344_C06_JL-005_T7_C06_022.ab1	IGHV1S28	IGHDS7	JH1	0	6	0	0	0	0	2	2	11	2	69
T02344_C07_JL-005_T7_C07_030.ab1	IGHV1S3	IGHDS7	JH1	1	0	1	0	11	0	0	0	3	9	81
T02344_C08_JL-005_T7_C08_030.ab1	IGHV1S1	IGHDS3	JH1	0	0	0	0	0	0	6	0	16	0	66
T02344_C09_JL-005_T7_C09_038.ab1	IGHV1S3	IGHDS7	JH1	0	0	0	0	3	0	3	4	14	2	60
T02344_C10_JL-005_T7_C10_038.ab1	IGHV1S3	IGHDS8	JH1	0	5	0	0	14	0	5	13	2	1	63
T02344_C11_JL-005_T7_C11_046.ab1	IGHV1S35	IGHDS5	JH1	1	2	0	0	2	0	0	4	6	0	84
T02344_C12_JL-005_T7_C12_046.ab1	IGHV1S3	IGHDS4	JH1	0	5	0	0	0	0	0	2	10	0	51
T02344_D01_JL-005_T7_D01_005.ab1	IGHV1S3	IGHDS3	JH1	2	7	0	0	2	0	0	4	6	6	75
T02344_D02_JL-005_T7_D02_005.ab1_(reversed)	IGHV1S1	IGHDS8	JH6	0	5	0	0	1	0	7	4	6	5	63
T02344_D03_JL-005_T7_D03_013.ab1	IGHV1S3	IGHDS3	JH1	0	2	0	0	4	0	5	4	14	6	57
T02344_D04_JL-005_T7_D04_013.ab1	IGHV1S1	IGHDS14	JH1	0	10	1	0	1	0	0	0	0	1	162
T02344_D05_JL-005_T7_D05_021.ab1	IGHV1S26	IGHDS8	JH6	0	1	0	0	0	0	0	5	12	1	54
T02344_D06_JL-005_T7_D06_021.ab1	IGHV1S28	IGHDS5	JH1	3	2	0	0	5	0	0	3	3	6	87
T02344_D07_JL-005_T7_D07_029.ab1_(reversed)	IGHV1S18	IGHDS5	JH1	0	7	0	0	0	0	1	7	12	1	75
T02344_D08_JL-005_T7_D08_029.ab1	IGHV1S3	IGHDS2	JH1	0	2	0	0	4	0	4	29	93	5	45
T02344_D09_JL-005_T7_D09_037.ab1	IGHV1S15	IGHDS2	JH1	1	0	0	0	2	1	0	1	4	0	177
T02344_D10_JL-005_T7_D10_037.ab1	IGHV1S39	IGHDS5	JH1	0	3	0	0	3	0	1	9	7	0	78
T02344_D11_JL-005_T7_D11_045.ab1	IGHV1S39	IGHDS5	JH1	0	2	0	0	0	0	2	10	5	2	72
T02344_D12_JL-005_T7_D12_045.ab1	IGHV1S18	IGHDS7	JH1	0	1	0	0	0	0	5	3	6	4	63
T02344_E02_JL-005_T7_E02_004.ab1	IGHV1S14	IGHDS8	JH6	0	0	0	0	0	0	3	7	5	5	51
T02344_E03_JL-005_T7_E03_012.ab1_(reversed)	IGHV1S14	IGHDS7	JH1	0	1	0	0	4	0	3	5	14	9	54
T02344_E04_JL-005_T7_E04_012.ab1	IGHV1S1	IGHDS8	JH6	2	0	0	0	7	0	0	5	5	0	78
T02344_E05_JL-005_T7_E05_020.ab1	IGHV1S39	IGHDS8	JH6	0	3	0	0	3	0	1	3	2	8	63
T02344_E06_JL-005_T7_E06_020.ab1_(reversed)	IGHV1S28	IGHDS3	JH1	0	0	0	0	2	0	2	11	16	2	51
T02344_E07_JL-005_T7_E07_028.ab1	IGHV1S39	IGHDS5	JH1	0	0	0	0	0	1	0	7	2	0	81
T02344_E08_JL-005_T7_E08_028.ab1	IGHV1S1	IGHDS14	JH1	0	19	0	0	1	0	5	0	0	1	165
T02344_E09_JL-005_T7_E09_036.ab1_(reversed)	IGHV1S28	IGHDS5	JH1	0	2	0	0	1	0	3	18	7	1	63
T02344_E10_JL-005_T7_E10_036.ab1_(reversed)	IGHV1S3	IGHDS5	JH1	0	1	0	0	4	0	2	9	12	2	69
T02344_E11_JL-005_T7_E11_044.ab1_(reversed)	IGHV1S15	IGHDS5	JH1	0	1	0	0	13	1	0	4	6	0	102
T02344_E12_JL-005_T7_E12_044.ab1	IGHV1S18	IGHDS5	JH1	0	0	0	0	0	0	2	5	5	8	69
T02344_F02_JL-005_T7_F02_003.ab1	IGHV1S39	IGHDS5	JH1	0	0	0	0	7	1	0	7	6	0	84
T02344_F03_JL-005_T7_F03_011.ab1	IGHV1S39	IGHDS5	JH1	0	2	0	0	0	0	2	10	5	2	72
T02344_F04_JL-005_T7_F04_011.ab1_(reversed)	IGHV1S3	IGHDS2	JH6	0	0	0	0	0	0	3	13	113	5	42
T02344_F06_JL-005_T7_F06_019.ab1	IGHV1S18	IGHDS5	JH1	0	0	0	0	0	0	2	5	5	8	69
T02344_F07_JL-005_T7_F07_027.ab1	IGHV1S15	IGHDS3	JH1	0	6	0	0	0	0	0	0	11	2	81
T02344_F08_JL-005_T7_F08_027.ab1	IGHV1S15	IGHDS5	JH1	0	3	0	0	2	1	5	13	7	0	78
T02344_F09_JL-005_T7_F09_035.ab1	IGHV1S3	IGHDS7	JH1	0	2	0	0	0	0	4	5	10	0	63
T02344_F10_JL-005_T7_F10_035.ab1_(reversed)	IGHV1S15	IGHDS13	JH1	0	3	0	0	0	0	0	8	28	0	39
T02344_F11_JL-005_T7_F11_043.ab1	IGHV1S11	IGHDS3	JH6	0	8	0	0	0	0	3	9	41	5	36
T02344_F12_JL-005_T7_F12_043.ab1	IGHV1S28	IGHDS8	JH1	0	13	0	0	0	0	2	6	5	5	60
T02344_G01_JL-005_T7_G01_002.ab1	IGHV1S39	IGHDS5	JH1	0	0	0	0	0	0	0	10	17	2	60
T02344_G02_JL-005_T7_G02_002.ab1_(reversed)	IGHV1S3	IGHDS8	JH6	0	2	0	0	0	0	0	6	11	5	51
T02344_G03_JL-005_T7_G03_010.ab1_(reversed)	IGHV1S14	IGHDS7	JH1	0	1	0	0	4	0	3	5	14	9	54
T02344_G04_JL-005_T7_G04_010.ab1	IGHV1S18	IGHDS3	JH1	0	0	0	0	0	0	4	3	8	8	57
T02344_G07_JL-005_T7_G07_026.ab1	IGHV1S14	IGHDS8	JH1	0	0	0	0	3	1	2	2	11	0	54
T02344_G08_JL-005_T7_G08_026.ab1_(reversed)	IGHV1S15	IGHDS7	JH1	0	6	2	0	0	1	2	0	8	0	87
T02344_G09_JL-005_T7_G09_034.ab1	IGHV1S28	IGHDS7	JH1	0	2	0	0	1	0	2	1	17	0	63
T02344_G10_JL-005_T7_G10_034.ab1_(reversed)	IGHV1S3	IGHDS5	JH6	0	0	0	0	0	0	0	50	1	8	36
T02344_G11_JL-005_T7_G11_042.ab1	IGHV1S3	IGHDS5	JH1	0	4	0	0	4	0	2	0	4	4	87
T02344_G12_JL-005_T7_G12_042.ab1	IGHV1S3	IGHDS14	JH1	0	1	0	0	1	0	2	4	0	7	132
T02344_H01_JL-005_T7_H01_001.ab1_(reversed)	IGHV1S28	IGHDS8	JH1	0	3	0	0	1	0	4	9	1	10	45
T02344_H02_JL-005_T7_H02_001.ab1	IGHV1S1	IGHDS2	JH6	1	3	0	0	0	2	0	138	4	0	48
T02344_H03_JL-005_T7_H03_009.ab1	IGHV1S15	IGHDS5	JH1	0	3	0	0	2	1	5	13	7	0	78
T02344_H04_JL-005_T7_H04_009.ab1	IGHV1S39	IGHDS5	JH1	0	0	0	0	3	0	0	4	2	2	84
T02344_H05_JL-005_T7_H05_017.ab1_(reversed)	IGHV1S14	IGHDS7	JH1	0	1	0	0	4	0	3	5	14	9	54
T02344_H06_JL-005_T7_H06_017.ab1_(reversed)	IGHV1S39	IGHDS5	JH1	0	0	0	0	4	0	2	14	4	1	72
T02344_H08_JL-005_T7_H08_025.ab1_(reversed)	IGHV1S14	IGHDS7	JH1	0	0	0	0	1	0	1	3	20	6	51
T02344_H09_JL-005_T7_H09_033.ab1	IGHV1S14	IGHDS8	JH6	0	3	0	0	2	0	2	5	12	3	54
T02344_H10_JL-005_T7_H10_033.ab1	IGHV1S3	IGHDS8	JH6	0	0	0	0	3	0	3	10	6	7	48
T02344_H11_JL-005_T7_H11_041.ab1	IGHV1S1	IGHDS14	JH1	1	6	1	0	0	0	0	0	3	0	156
T02345_A01_JL-006_T7_A01_008.ab1_(reversed)	IGHV1S3	IGHDS5	JH6	0	5	0	0	5	0	2	34	2	7	60
T02345_A02_JL-006_T7_A02_008.ab1_(reversed)	IGHV1S6	IGHDS7	JH1	6	6	0	0	1	0	0	13	6	2	72
T02345_A04_JL-006_T7_A04_016.ab1	IGHV1S6	IGHDS3	JH1	0	1	0	0	0	0	2	12	7	0	60
T02345_A05_JL-006_T7_A05_024.ab1	IGHV1S3	IGHDS14	JH1	0	0	1	0	0	0	3	0	7	0	134
T02345_A06_JL-006_T7_A06_024.ab1	IGHV1S10	IGHDS2	JH1	0	0	0	0	1	0	0	22	96	11	42
T02345_A07_JL-006_T7_A07_032.ab1	IGHV1S3	IGHDS5	JH1	0	1	0	0	3	0	2	9	2	11	69
T02345_A08_JL-006_T7_A08_032.ab1	IGHV1S35	IGHDS2	JH1	0	1	0	0	3	0	1	22	109	3	39
T02345_A09_JL-006_T7_A09_040.ab1_(reversed)	IGHV1S15	IGHDS4	JH1	1	10	0	0	3	0	0	4	8	11	57
T02345_A11_JL-006_T7_A11_048.ab1	IGHV1S18	IGHDS5	JH1	0	0	0	0	6	0	4	0	2	8	81
T02345_A12_JL-006_T7_A12_048.ab1	IGHV1S28	IGHDS3	JH1	3	0	0	0	0	0	0	4	8	8	63
T02345_B01_JL-006_T7_B01_007.ab1	IGHV1S6	IGHDS4	JH1	0	3	0	0	0	0	1	5	11	2	42
T02345_B02_JL-006_T7_B02_007.ab1_(reversed)	IGHV1S15	IGHDS3	JH1	0	2	1	0	2	0	3	0	6	3	81
T02345_B03_JL-006_T7_B03_015.ab1_(reversed)	IGHV1S28	IGHDS3	JH1	0	0	0	0	0	0	4	3	8	8	57
T02345_B04_JL-006_T7_B04_015.ab1_(reversed)	IGHV1S3	IGHDS4	JH1	0	0	0	0	5	1	1	3	12	0	48
T02345_B05_JL-006_T7_B05_023.ab1	IGHV1S3	IGHDS8	JH6	0	0	0	0	4	0	0	7	0	11	57
T02345_B06_JL-006_T7_B06_023.ab1_(reversed)	IGHV1S33	IGHDS7	JH1	0	3	0	0	4	0	1	18	0	5	63
T02345_B07_JL-006_T7_B07_031.ab1	IGHV1S15	IGHDS5	JH1	0	3	0	0	4	0	0	9	2	0	93
T02345_B08_JL-006_T7_B08_031.ab1	IGHV1S10	IGHDS5	JH1	0	0	0	0	4	0	1	3	5	3	81
T02345_B09_JL-006_T7_B09_039.ab1_(reversed)	IGHV1S3	IGHDS8	JH1	0	3	0	0	3	0	4	6	7	0	54
T02345_B10_JL-006_T7_B10_039.ab1	IGHV1S3	IGHDS3	JH1	0	5	0	0	15	0	4	5	23	2	66
T02345_B12_JL-006_T7_B12_047.ab1	IGHV1S10	IGHDS7	JH1	1	2	0	0	0	0	0	10	4	0	69
T02345_C01_JL-006_T7_C01_006.ab1_(reversed)	IGHV1S36	IGHDS3	JH1	0	0	0	0	3	1	3	4	5	0	72
T02345_C03_JL-006_T7_C03_014.ab1	IGHV1S39	IGHDS7	JH6	0	2	0	0	0	0	3	9	12	7	57
T02345_C04_JL-006_T7_C04_014.ab1_(reversed)	IGHV1S15	IGHDS5	JH1	0	1	0	0	3	0	1	9	5	2	84
T02345_C06_JL-006_T7_C06_022.ab1_(reversed)	IGHV1S15	IGHDS4	JH1	1	10	0	0	3	0	0	4	8	11	57
T02345_C07_JL-006_T7_C07_030.ab1	IGHV1S10	IGHDS3	JH1	0	0	0	0	1	0	1	12	10	10	48
T02345_C08_JL-006_T7_C08_030.ab1_(reversed)	IGHV1S33	IGHDS5	JH1	0	0	0	0	1	0	0	16	2	0	72
T02345_C10_JL-006_T7_C10_038.ab1	IGHV1S18	IGHDS5	JH1	0	1	0	0	3	0	4	4	2	2	81
T02345_C11_JL-006_T7_C11_046.ab1	IGHV1S3	IGHDS5	JH1	4	0	0	0	0	0	0	2	37	0	54
T02345_C12_JL-006_T7_C12_046.ab1_(reversed)	IGHV1S3	IGHDS8	JH6	0	2	0	0	0	0	0	6	11	5	51
T02345_D02_JL-006_T7_D02_005.ab1_(reversed)	IGHV1S28	IGHDS7	JH1	0	0	0	0	0	0	2	2	3	7	66
T02345_D03_JL-006_T7_D03_013.ab1	IGHV1S15	IGHDS3	JH1	0	1	0	0	0	0	0	4	4	0	81
T02345_D04_JL-006_T7_D04_013.ab1	IGHV1S28	IGHDS7	JH1	0	1	0	0	0	0	2	0	0	10	69
T02345_D06_JL-006_T7_D06_021.ab1	IGHV1S39	IGHDS5	JH1	0	0	0	0	1	0	4	0	6	2	78
T02345_D08_JL-006_T7_D08_029.ab1	IGHV1S28	IGHDS14	JH1	0	1	0	0	1	0	2	46	30	1	66
T02345_D09_JL-006_T7_D09_037.ab1_(reversed)	IGHV1S28	IGHDS3	JH1	0	0	0	0	0	0	1	3	21	7	48
T02345_D10_JL-006_T7_D10_037.ab1	IGHV1S15	IGHDS3	JH1	0	1	0	0	11	2	0	1	5	0	96
T02345_D12_JL-006_T7_D12_045.ab1_(reversed)	IGHV1S1	IGHDS8	JH6	0	3	0	0	2	1	1	8	7	0	69
T02345_E01_JL-006_T7_E01_004.ab1_(reversed)	IGHV1S28	IGHDS7	JH1	3	0	0	0	0	0	0	4	8	8	63
T02345_E02_JL-006_T7_E02_004.ab1	IGHV1S33	IGHDS5	JH1	0	1	0	0	1	0	2	9	2	0	78
T02345_E03_JL-006_T7_E03_012.ab1	IGHV1S28	IGHDS5	JH1	0	0	0	0	12	0	0	7	11	2	81
T02345_E04_JL-006_T7_E04_012.ab1_(reversed)	IGHV1S15	IGHDS13	JH1	0	3	0	0	0	0	0	8	28	0	39
T02345_E05_JL-006_T7_E05_020.ab1	IGHV1S3	IGHDS5	JH1	0	0	0	0	8	0	1	4	2	4	87
T02345_E06_JL-006_T7_E06_020.ab1_(reversed)	IGHV1S1	IGHDS8	JH1	0	2	0	0	0	0	3	8	8	8	48
T02345_E08_JL-006_T7_E08_028.ab1_(reversed)	IGHV1S15	IGHDS5	JH1	0	0	0	1	4	0	5	7	0	0	96
T02345_E09_JL-006_T7_E09_036.ab1_(reversed)	IGHV1S3	IGHDS8	JH1	0	6	0	0	6	0	3	13	8	11	42
T02345_E10_JL-006_T7_E10_036.ab1_(reversed)	IGHV1S28	IGHDS5	JH1	0	0	0	0	0	0	6	4	34	3	42
T02345_E11_JL-006_T7_E11_044.ab1	IGHV1S14	IGHDS8	JH1	0	5	0	0	0	2	4	17	6	0	45
T02345_F01_JL-006_T7_F01_003.ab1_(reversed)	IGHV1S28	IGHDS3	JH1	0	0	1	0	0	0	2	0	8	8	63
T02345_F02_JL-006_T7_F02_003.ab1	IGHV1S18	IGHDS5	JH1	0	4	0	0	1	0	2	6	5	0	81
T02345_F03_JL-006_T7_F03_011.ab1_(reversed)	IGHV1S15	IGHDS3	JH1	0	5	0	0	0	0	6	5	4	0	78
T02345_F04_JL-006_T7_F04_011.ab1	IGHV1S7	IGHDS8	JH1	0	0	0	0	0	0	0	7	12	1	45
T02345_F06_JL-006_T7_F06_019.ab1_(reversed)	IGHV1S3	IGHDS8	JH1	1	1	0	0	2	0	0	0	2	7	60
T02345_F07_JL-006_T7_F07_027.ab1_(reversed)	IGHV1S39	IGHDS5	JH1	0	2	0	0	0	0	2	10	17	2	60
T02345_F08_JL-006_T7_F08_027.ab1_(reversed)	IGHV1S11	IGHDS3	JH6	0	0	0	0	0	0	2	10	35	12	27
T02345_F09_JL-006_T7_F09_035.ab1	IGHV1S11	IGHDS3	JH1	0	2	0	0	7	0	5	4	14	3	63
T02345_F10_JL-006_T7_F10_035.ab1	IGHV1S14	IGHDS8	JH6	0	0	0	0	0	0	3	4	11	5	48
T02345_F12_JL-006_T7_F12_043.ab1_(reversed)	IGHV1S28	IGHDS5	JH1	0	2	0	0	0	0	3	9	4	9	66
T02345_G01_JL-006_T7_G01_002.ab1_(reversed)	IGHV1S18	IGHDS5	JH1	0	6	0	0	15	0	2	8	11	5	84
T02345_G02_JL-006_T7_G02_002.ab1	IGHV1S3	IGHDS4	JH1	1	8	0	0	0	0	0	0	11	2	54
T02345_G03_JL-006_T7_G03_010.ab1	IGHV1S10	IGHDS5	JH1	0	4	0	0	2	0	1	4	7	5	78
T02345_G04_JL-006_T7_G04_010.ab1_(reversed)	IGHV1S3	IGHDS5	JH1	0	0	0	0	3	0	5	5	4	0	78
T02345_G05_JL-006_T7_G05_018.ab1	IGHV1S15	IGHDS3	JH1	0	2	0	0	2	0	1	1	6	3	81
T02345_G06_JL-006_T7_G06_018.ab1	IGHV1S24	IGHDS9	JH1	1	14	0	0	0	0	0	1	1	4	45
T02345_G08_JL-006_T7_G08_026.ab1	IGHV1S15	IGHDS5	JH1	3	0	0	0	6	0	0	3	2	2	99
T02345_G09_JL-006_T7_G09_034.ab1_(reversed)	IGHV1S3	IGHDS3	JH1	0	6	0	0	5	0	0	4	6	0	81
T02345_G10_JL-006_T7_G10_034.ab1_(reversed)	IGHV1S15	IGHDS7	JH1	0	0	0	0	0	0	0	3	5	5	75
T02345_G12_JL-006_T7_G12_042.ab1_(reversed)	IGHV1S33	IGHDS3	JH1	0	3	0	0	4	0	1	9	6	2	69
T02345_H01_JL-006_T7_H01_001.ab1	IGHV1S15	IGHDS5	JH1	3	0	0	0	6	0	0	3	2	2	99
T02345_H02_JL-006_T7_H02_001.ab1_(reversed)	IGHV1S3	IGHDS11	JH1	0	0	0	0	11	0	1	43	11	0	45
T02345_H03_JL-006_T7_H03_009.ab1_(reversed)	IGHV1S24	IGHDS9	JH1	1	14	0	0	0	0	0	1	1	4	45
T02345_H04_JL-006_T7_H04_009.ab1	IGHV1S4	IGHDS8	JH6	0	1	0	0	4	0	4	4	7	10	51
T02345_H05_JL-006_T7_H05_017.ab1	IGHV1S3	IGHDS3	JH1	0	2	0	0	4	0	5	4	14	6	57
T02345_H06_JL-006_T7_H06_017.ab1_(reversed)	IGHV1S15	IGHDS3	JH1	0	1	0	0	5	0	2	2	6	0	84
T02345_H08_JL-006_T7_H08_025.ab1_(reversed)	IGHV1S3	IGHDS1	JH1	0	1	0	0	0	0	2	13	22	1	27
T02345_H09_JL-006_T7_H09_033.ab1_(reversed)	IGHV1S6	IGHDS5	JH1	0	0	0	0	5	0	6	1	7	2	78
T02345_H12_JL-006_T7_H12_041.ab1	IGHV1S39	IGHDS5	JH1	0	3	0	0	4	0	3	4	19	7	63
T02346_A01_JL-007_T7_A01_008.ab1_(reversed)	IGHV1S28	IGHDS5	JH1	0	2	0	0	0	0	3	9	4	9	66
T02346_A02_JL-007_T7_A02_008.ab1_(reversed)	IGHV1S18	IGHDS5	JH1	0	10	0	0	0	0	2	18	4	0	75
T02346_A03_JL-007_T7_A03_016.ab1_(reversed)	IGHV1S28	IGHDS5	JH1	0	0	0	0	0	0	6	4	34	3	42
T02346_A04_JL-007_T7_A04_016.ab1	IGHV1S3	IGHDS3	JH1	1	8	0	0	0	0	0	4	4	0	81
T02346_A05_JL-007_T7_A05_024.ab1	IGHV1S3	IGHDS8	JH1	0	0	0	0	2	0	2	14	3	0	48
T02346_A06_JL-007_T7_A06_024.ab1	IGHV1S14	IGHDS4	JH1	0	4	0	0	3	1	2	2	8	0	54
T02346_A07_JL-007_T7_A07_032.ab1_(reversed)	IGHV1S15	IGHDS3	JH1	0	3	0	0	1	0	1	2	5	0	84
T02346_A08_JL-007_T7_A08_032.ab1	IGHV1S3	IGHDS5	JH1	0	7	0	0	3	0	1	13	5	2	78
T02346_A09_JL-007_T7_A09_040.ab1_(reversed)	IGHV1S15	IGHDS2	JH1	0	0	0	0	6	1	1	25	114	0	45
T02346_A11_JL-007_T7_A11_048.ab1	IGHV1S3	IGHDS7	JH1	2	2	1	0	3	0	0	0	10	3	75
T02346_A12_JL-007_T7_A12_048.ab1_(reversed)	IGHV1S6	IGHDS7	JH1	0	1	0	0	1	1	6	8	6	0	63
T02346_B03_JL-007_T7_B03_015.ab1_(reversed)	IGHV1S1	IGHDS8	JH6	0	9	0	0	5	1	1	8	4	0	81
T02346_B04_JL-007_T7_B04_015.ab1	IGHV1S3	IGHDS4	JH1	0	0	0	0	2	0	1	20	4	2	33
T02346_B05_JL-007_T7_B05_023.ab1	IGHV1S14	IGHDS5	JH1	0	3	0	0	7	0	2	5	2	3	87
T02346_B06_JL-007_T7_B06_023.ab1	IGHV1S15	IGHDS5	JH1	0	3	0	0	4	0	0	9	2	0	93
T02346_B08_JL-007_T7_B08_031.ab1	IGHV1S3	IGHDS1	JH1	0	0	0	0	0	0	1	17	22	0	24
T02346_B09_JL-007_T7_B09_039.ab1_(reversed)	IGHV1S38	IGHDS8	JH6	0	0	0	0	2	0	0	13	5	4	51
T02346_B10_JL-007_T7_B10_039.ab1_(reversed)	IGHV1S39	IGHDS5	JH1	0	0	0	0	0	0	1	9	16	0	63
T02346_C01_JL-007_T7_C01_006.ab1_(reversed)	IGHV1S3	IGHDS5	JH1	0	0	0	0	4	0	1	9	12	2	69
T02346_C02_JL-007_T7_C02_006.ab1	IGHV1S3	IGHDS14	JH1	0	4	0	2	4	0	2	0	0	5	146
T02346_C03_JL-007_T7_C03_014.ab1	IGHV1S3	IGHDS7	JH1	0	9	0	0	2	0	3	1	20	1	66
T02346_C04_JL-007_T7_C04_014.ab1_(reversed)	IGHV1S15	IGHDS3	JH1	0	2	1	0	2	0	3	0	6	3	81
T02346_C06_JL-007_T7_C06_022.ab1_(reversed)	IGHV1S15	IGHDS4	JH1	1	0	0	0	4	0	0	1	10	0	60
T02346_C07_JL-007_T7_C07_030.ab1_(reversed)	IGHV1S39	IGHDS8	JH6	2	7	0	0	0	0	0	4	13	0	63
T02346_C08_JL-007_T7_C08_030.ab1_(reversed)	IGHV1S15	IGHDS3	JH1	0	1	0	0	5	0	2	2	6	0	84
T02346_C10_JL-007_T7_C10_038.ab1_(reversed)	IGHV1S28	IGHDS5	JH1	0	2	0	0	3	0	3	9	17	5	60
T02346_C11_JL-007_T7_C11_046.ab1_(reversed)	IGHV1S28	IGHDS2	JH1	0	0	0	0	1	0	0	16	126	8	21
T02346_C12_JL-007_T7_C12_046.ab1_(reversed)	IGHV1S3	IGHDS7	JH1	0	0	0	0	5	1	0	1	4	0	81
T02346_D01_JL-007_T7_D01_005.ab1_(reversed)	IGHV1S15	IGHDS9	JH1	1	2	0	0	0	0	0	0	1	4	42
T02346_D03_JL-007_T7_D03_013.ab1_(reversed)	IGHV1S3	IGHDS8	JH6	0	1	0	0	0	0	2	3	9	1	57
T02346_D04_JL-007_T7_D04_013.ab1_(reversed)	IGHV1S10	IGHDS5	JH1	0	0	0	0	1	0	0	7	5	3	75
T02346_D05_JL-007_T7_D05_021.ab1	IGHV1S3	IGHDS2	JH6	0	0	0	0	0	0	0	91	33	1	51
T02346_D06_JL-007_T7_D06_021.ab1	IGHV1S1	IGHDS14	JH1	1	3	1	0	0	2	0	0	2	0	156
T02346_D08_JL-007_T7_D08_029.ab1	IGHV1S28	IGHDS7	JH1	0	0	0	0	0	0	2	2	10	9	57
T02346_D09_JL-007_T7_D09_037.ab1_(reversed)	IGHV1S18	IGHDS3	JH1	0	2	0	0	3	0	2	10	12	1	60
T02346_D10_JL-007_T7_D10_037.ab1	IGHV1S3	IGHDS4	JH1	0	2	0	0	5	0	3	6	8	3	45
T02346_E02_JL-007_T7_E02_004.ab1_(reversed)	IGHV1S39	IGHDS5	JH1	0	0	0	0	6	1	0	7	8	0	81
T02346_E04_JL-007_T7_E04_012.ab1	IGHV1S3	IGHDS10	JH1	0	2	0	0	7	0	4	12	9	1	36
T02346_E05_JL-007_T7_E05_020.ab1	IGHV1S3	IGHDS5	JH1	0	3	0	0	1	0	3	4	31	7	48
T02346_E06_JL-007_T7_E06_020.ab1	IGHV1S28	IGHDS12	JH1	0	1	0	0	11	0	2	111	20	1	54
T02346_E08_JL-007_T7_E08_028.ab1_(reversed)	IGHV1S28	IGHDS9	JH6	0	3	1	0	0	0	2	0	5	3	36
T02346_E09_JL-007_T7_E09_036.ab1_(reversed)	IGHV1S28	IGHDS5	JH1	0	0	0	0	0	0	6	4	34	3	42
T02346_E10_JL-007_T7_E10_036.ab1	IGHV1S6	IGHDS5	JH1	0	3	0	0	0	0	1	12	4	0	75
T02346_E12_JL-007_T7_E12_044.ab1	IGHV1S3	IGHDS8	JH6	0	4	0	0	0	0	1	7	11	5	51
T02346_F01_JL-007_T7_F01_003.ab1	IGHV1S3	IGHDS14	JH1	0	6	0	0	5	0	0	0	0	5	149
T02346_F02_JL-007_T7_F02_003.ab1_(reversed)	IGHV1S15	IGHDS7	JH1	0	9	0	0	2	0	7	2	10	8	72
T02346_F04_JL-007_T7_F04_011.ab1	IGHV1S3	IGHDS5	JH1	0	0	0	0	8	0	1	4	2	4	87
T02346_F06_JL-007_T7_F06_019.ab1_(reversed)	IGHV1S3	IGHDS8	JH1	1	1	0	0	2	0	0	0	2	7	60
T02346_F07_JL-007_T7_F07_027.ab1	IGHV1S33	IGHDS5	JH1	0	3	0	0	0	0	0	4	17	2	69
T02346_F08_JL-007_T7_F08_027.ab1	IGHV1S1	IGHDS8	JH6	1	3	0	0	2	2	0	10	5	0	72
T02346_F10_JL-007_T7_F10_035.ab1_(reversed)	IGHV1S3	IGHDS8	JH1	0	6	0	0	6	0	3	13	8	11	42
T02346_F12_JL-007_T7_F12_043.ab1	IGHV1S1	IGHDS14	JH1	0	11	0	0	0	0	2	1	3	0	156
T02346_G01_JL-007_T7_G01_002.ab1_(reversed)	IGHV1S28	IGHDS5	JH1	0	4	0	0	6	0	2	3	26	8	60
T02346_G03_JL-007_T7_G03_010.ab1	IGHV1S39	IGHDS5	JH1	0	2	0	0	4	0	2	13	7	1	72
T02346_G04_JL-007_T7_G04_010.ab1_(reversed)	IGHV1S3	IGHDS3	JH1	0	0	0	0	3	0	2	11	2	8	60
T02346_G05_JL-007_T7_G05_018.ab1_(reversed)	IGHV1S3	IGHDS4	JH1	0	0	0	0	0	1	1	12	10	0	36
T02346_G06_JL-007_T7_G06_018.ab1	IGHV1S3	IGHDS8	JH6	0	4	0	0	0	0	1	7	11	5	51
T02346_G07_JL-007_T7_G07_026.ab1_(reversed)	IGHV1S6	IGHDS7	JH1	1	3	0	0	0	0	0	5	23	2	54
T02346_G08_JL-007_T7_G08_026.ab1_(reversed)	IGHV1S33	IGHDS11	JH1	0	1	0	0	3	0	1	10	8	2	72
T02346_G09_JL-007_T7_G09_034.ab1_(reversed)	IGHV1S15	IGHDS9	JH1	1	4	0	0	0	0	0	2	1	1	45
T02346_G10_JL-007_T7_G10_034.ab1_(reversed)	IGHV1S14	IGHDS5	JH1	0	2	0	0	2	0	3	3	2	1	84
T02346_G11_JL-007_T7_G11_042.ab1	IGHV1S3	IGHDS8	JH6	0	0	0	0	3	0	2	5	10	6	51
T02346_G12_JL-007_T7_G12_042.ab1_(reversed)	IGHV1S3	IGHDS7	JH1	0	0	0	0	1	0	0	4	6	11	60
T02346_H01_JL-007_T7_H01_001.ab1	IGHV1S1	IGHDS14	JH1	0	19	0	0	0	0	2	0	0	0	168
T02346_H02_JL-007_T7_H02_001.ab1	IGHV1S39	IGHDS7	JH1	0	3	0	0	7	0	4	9	6	2	69
T02346_H03_JL-007_T7_H03_009.ab1	IGHV1S1	IGHDS14	JH1	0	0	0	0	0	0	0	1	0	0	150
T02346_H04_JL-007_T7_H04_009.ab1	IGHV1S11	IGHDS5	JH1	0	0	0	0	0	0	2	5	5	2	75
T02346_H05_JL-007_T7_H05_017.ab1_(reversed)	IGHV1S24	IGHDS9	JH1	1	14	0	0	0	0	0	1	1	4	45
T02346_H06_JL-007_T7_H06_017.ab1_(reversed)	IGHV1S6	IGHDS5	JH1	0	5	0	0	1	0	2	7	6	2	78
T02346_H09_JL-007_T7_H09_033.ab1	IGHV1S3	IGHDS3	JH1	0	2	0	0	4	0	5	4	14	6	57
T02346_H12_JL-007_T7_H12_041.ab1	IGHV1S3	IGHDS5	JH1	0	2	0	0	0	0	2	4	7	0	78
T02347_A01_JL-008_T7_A01_008.ab1	IGHV1S3	IGHDS5	JH1	1	2	0	0	0	0	0	1	4	9	78
T02347_A02_JL-008_T7_A02_008.ab1_(reversed)	IGHV1S15	IGHDS3	JH1	0	6	0	0	5	0	0	35	9	4	51
T02347_A03_JL-008_T7_A03_016.ab1_(reversed)	IGHV1S28	IGHDS4	JH1	0	2	0	0	3	0	2	0	7	3	51
T02347_A05_JL-008_T7_A05_024.ab1	IGHV1S3	IGHDS14	JH1	0	6	0	0	5	0	0	0	0	5	149
T02347_A06_JL-008_T7_A06_024.ab1_(reversed)	IGHV1S3	IGHDS7	JH1	0	0	0	0	8	0	1	12	0	6	69
T02347_A07_JL-008_T7_A07_032.ab1_(reversed)	IGHV1S3	IGHDS7	JH1	0	0	0	0	0	0	3	4	5	2	66
T02347_A08_JL-008_T7_A08_032.ab1	IGHV1S15	IGHDS5	JH1	3	7	0	0	3	0	0	4	12	1	93
T02347_A09_JL-008_T7_A09_040.ab1	IGHV1S39	IGHDS5	JH1	0	1	0	0	2	0	1	4	5	4	78
T02347_A10_JL-008_T7_A10_040.ab1_(reversed)	IGHV1S33	IGHDS8	JH1	0	1	0	0	5	1	1	7	7	0	57
T02347_A11_JL-008_T7_A11_048.ab1	IGHV1S3	IGHDS8	JH1	0	7	0	0	0	0	2	0	23	2	45
T02347_A12_JL-008_T7_A12_048.ab1	IGHV1S4	IGHDS8	JH6	0	1	0	0	4	0	4	4	7	10	51
T02347_B01_JL-008_T7_B01_007.ab1	IGHV1S15	IGHDS3	JH1	0	9	0	0	1	1	4	2	6	0	87
T02347_B02_JL-008_T7_B02_007.ab1_(reversed)	IGHV1S3	IGHDS3	JH1	0	0	0	0	3	0	2	11	2	8	60
T02347_B03_JL-008_T7_B03_015.ab1_(reversed)	IGHV1S3	IGHDS8	JH6	0	4	2	0	0	0	4	0	6	1	66
T02347_B05_JL-008_T7_B05_023.ab1_(reversed)	IGHV1S24	IGHDS9	JH1	1	14	0	0	0	0	0	1	1	4	45
T02347_B06_JL-008_T7_B06_023.ab1_(reversed)	IGHV1S28	IGHDS3	JH1	0	1	0	0	0	0	0	2	7	0	72
T02347_B07_JL-008_T7_B07_031.ab1	IGHV1S3	IGHDS14	JH1	0	5	0	0	0	0	4	3	5	7	129
T02347_B09_JL-008_T7_B09_039.ab1	IGHV1S15	IGHDS3	JH1	1	3	0	0	0	0	0	4	4	0	84
T02347_B10_JL-008_T7_B10_039.ab1_(reversed)	IGHV1S35	IGHDS7	JH1	0	0	0	0	2	0	0	10	4	2	66
T02347_B11_JL-008_T7_B11_047.ab1	IGHV1S28	IGHDS4	JH1	0	0	0	0	0	0	3	3	10	0	42
T02347_B12_JL-008_T7_B12_047.ab1_(reversed)	IGHV1S28	IGHDS5	JH1	0	1	0	0	0	0	2	9	8	8	63
T02347_C01_JL-008_T7_C01_006.ab1_(reversed)	IGHV1S3	IGHDS7	JH1	0	4	0	0	0	0	1	1	4	6	72
T02347_C02_JL-008_T7_C02_006.ab1	IGHV1S10	IGHDS5	JH1	0	3	0	0	13	0	2	5	2	3	93
T02347_C03_JL-008_T7_C03_014.ab1_(reversed)	IGHV1S3	IGHDS2	JH6	0	0	0	0	6	0	1	13	109	5	54
T02347_C04_JL-008_T7_C04_014.ab1_(reversed)	IGHV1S18	IGHDS5	JH1	0	5	0	0	1	0	2	4	4	1	84
T02347_C05_JL-008_T7_C05_022.ab1	IGHV1S15	IGHDS2	JH1	0	6	0	0	4	0	0	3	33	2	150
T02347_C06_JL-008_T7_C06_022.ab1_(reversed)	IGHV1S39	IGHDS8	JH6	2	1	0	0	3	0	0	7	12	4	54
T02347_C07_JL-008_T7_C07_030.ab1_(reversed)	IGHV1S39	IGHDS5	JH1	0	0	0	0	0	0	0	16	18	1	54
T02347_C08_JL-008_T7_C08_030.ab1_(reversed)	IGHV1S28	IGHDS5	JH1	0	6	0	0	1	0	2	14	6	2	72
T02347_C09_JL-008_T7_C09_038.ab1	IGHV1S3	IGHDS7	JH6	0	0	0	0	0	0	3	7	24	1	51
T02347_C10_JL-008_T7_C10_038.ab1	IGHV1S15	IGHDS5	JH1	0	9	0	0	1	0	0	3	5	3	96
T02347_C11_JL-008_T7_C11_046.ab1	IGHV1S2	IGHDS8	JH6	1	2	0	0	0	0	0	1	17	5	51
T02347_C12_JL-008_T7_C12_046.ab1_(reversed)	IGHV1S28	IGHDS3	JH1	0	8	0	0	8	0	2	4	9	0	81
T02347_D01_JL-008_T7_D01_005.ab1	IGHV1S15	IGHDS3	JH1	0	2	0	0	16	0	1	4	10	1	90
T02347_D02_JL-008_T7_D02_005.ab1	IGHV1S3	IGHDS2	JH6	3	1	0	0	2	0	0	35	92	1	54
T02347_D03_JL-008_T7_D03_013.ab1	IGHV1S1	IGHDS2	JH1	0	3	0	0	2	0	1	18	120	5	39
T02347_D04_JL-008_T7_D04_013.ab1	IGHV1S11	IGHDS8	JH6	0	1	0	0	0	0	2	0	23	5	42
T02347_D05_JL-008_T7_D05_021.ab1	IGHV1S18	IGHDS5	JH1	0	9	0	0	0	3	2	5	13	0	81
T02347_D06_JL-008_T7_D06_021.ab1	IGHV1S18	IGHDS5	JH1	0	0	0	0	4	1	2	5	18	0	69
T02347_D07_JL-008_T7_D07_029.ab1_(reversed)	IGHV1S11	IGHDS5	JH1	0	2	0	0	3	0	0	3	7	0	84
T02347_D08_JL-008_T7_D08_029.ab1_(reversed)	IGHV1S15	IGHDS4	JH1	0	2	0	0	0	0	3	1	10	0	54
T02347_D09_JL-008_T7_D09_037.ab1	IGHV1S28	IGHDS2	JH1	0	0	0	0	4	0	5	69	58	0	42
T02347_D11_JL-008_T7_D11_045.ab1	IGHV1S33	IGHDS5	JH1	0	0	0	0	3	0	0	7	4	0	81
T02347_E01_JL-008_T7_E01_004.ab1	IGHV1S1	IGHDS8	JH6	2	0	0	0	7	0	0	5	5	0	78
T02347_E02_JL-008_T7_E02_004.ab1_(reversed)	IGHV1S3	IGHDS11	JH1	0	0	0	0	3	0	1	44	18	8	21
T02347_E03_JL-008_T7_E03_012.ab1	IGHV1S14	IGHDS7	JH1	0	1	0	0	0	0	4	1	10	9	57
T02347_E04_JL-008_T7_E04_012.ab1_(reversed)	IGHV1S15	IGHDS8	JH1	1	2	0	0	0	0	0	0	4	0	72
T02347_E05_JL-008_T7_E05_020.ab1	IGHV1S4	IGHDS3	JH1	0	0	0	0	0	0	0	10	35	2	33
T02347_E06_JL-008_T7_E06_020.ab1	IGHV1S39	IGHDS5	JH1	0	0	0	0	0	0	2	5	5	2	75
T02347_E07_JL-008_T7_E07_028.ab1	IGHV1S3	IGHDS3	JH1	0	4	0	0	1	0	1	4	4	1	75
T02347_E08_JL-008_T7_E08_028.ab1	IGHV1S33	IGHDS5	JH1	0	7	0	0	3	0	4	4	7	0	84
T02347_E09_JL-008_T7_E09_036.ab1_(reversed)	IGHV1S2	IGHDS8	JH6	0	0	0	0	2	2	3	20	10	0	42
T02347_E10_JL-008_T7_E10_036.ab1_(reversed)	IGHV1S1	IGHDS8	JH6	0	0	0	0	0	0	3	10	12	6	48
T02347_E11_JL-008_T7_E11_044.ab1	IGHV1S28	IGHDS5	JH1	0	1	0	0	0	0	2	3	7	0	78
T02347_E12_JL-008_T7_E12_044.ab1	IGHV1S15	IGHDS3	JH1	0	5	0	0	3	1	0	9	40	0	48
T02347_F01_JL-008_T7_F01_003.ab1	IGHV1S15	IGHDS5	JH1	0	0	0	0	2	2	5	7	2	0	87
T02347_F02_JL-008_T7_F02_003.ab1_(reversed)	IGHV1S39	IGHDS5	JH1	0	0	0	0	4	1	0	7	6	0	81
T02347_F04_JL-008_T7_F04_011.ab1_(reversed)	IGHV1S15	IGHDS13	JH1	0	3	0	0	0	0	0	8	28	0	39
T02347_F06_JL-008_T7_F06_019.ab1	IGHV1S6	IGHDS5	JH1	0	0	0	0	1	0	1	9	8	9	63
T02347_F08_JL-008_T7_F08_027.ab1	IGHV1S7	IGHDS3	JH1	0	9	0	0	0	0	2	2	4	0	81
T02347_F09_JL-008_T7_F09_035.ab1_(reversed)	IGHV1S1	IGHDS8	JH6	2	0	0	0	0	0	0	5	6	4	66
T02347_F10_JL-008_T7_F10_035.ab1	IGHV1S3	IGHDS7	JH1	0	0	0	0	8	3	1	7	26	0	57
T02347_F11_JL-008_T7_F11_043.ab1_(reversed)	IGHV1S3	IGHDS4	JH1	0	3	0	0	3	0	2	2	20	10	30
T02347_F12_JL-008_T7_F12_043.ab1	IGHV1S28	IGHDS3	JH1	0	3	0	0	0	0	4	12	8	8	51
T02347_G01_JL-008_T7_G01_002.ab1	IGHV1S28	IGHDS4	JH1	0	5	0	0	0	0	1	1	7	0	54
T02347_G02_JL-008_T7_G02_002.ab1_(reversed)	IGHV1S1	IGHDS3	JH6	0	1	0	0	0	0	2	11	30	1	51
T02347_G03_JL-008_T7_G03_010.ab1	IGHV1S3	IGHDS7	JH1	0	9	0	0	4	1	2	2	3	0	87
T02347_G04_JL-008_T7_G04_010.ab1_(reversed)	IGHV1S3	IGHDS8	JH1	0	6	0	0	1	0	3	1	4	1	63
T02347_G05_JL-008_T7_G05_018.ab1_(reversed)	IGHV1S15	IGHDS7	JH1	0	2	2	0	0	0	4	0	8	8	72
T02347_G06_JL-008_T7_G06_018.ab1_(reversed)	IGHV1S18	IGHDS3	JH1	0	6	0	0	0	0	2	2	8	8	66
T02347_G07_JL-008_T7_G07_026.ab1_(reversed)	IGHV1S3	IGHDS8	JH1	0	0	0	0	1	0	0	4	5	0	57
T02347_G08_JL-008_T7_G08_026.ab1_(reversed)	IGHV1S3	IGHDS5	JH1	2	3	0	0	7	0	0	9	38	0	54
T02347_G09_JL-008_T7_G09_034.ab1	IGHV1S6	IGHDS5	JH1	0	0	0	0	8	0	0	10	2	1	84
T02347_G10_JL-008_T7_G10_034.ab1_(reversed)	IGHV1S1	IGHDS5	JH1	0	2	0	0	2	0	2	0	18	3	78
T02347_G12_JL-008_T7_G12_042.ab1_(reversed)	IGHV1S39	IGHDS11	JH1	0	2	0	0	4	0	4	8	2	6	75
T02347_H01_JL-008_T7_H01_001.ab1	IGHV1S39	IGHDS5	JH1	0	0	0	0	9	1	0	7	2	0	90
T02347_H02_JL-008_T7_H02_001.ab1_(reversed)	IGHV1S15	IGHDS3	JH1	0	2	0	0	0	0	0	2	7	0	81
T02347_H03_JL-008_T7_H03_009.ab1	IGHV1S18	IGHDS7	JH1	0	0	0	0	1	0	0	4	8	9	60
T02347_H04_JL-008_T7_H04_009.ab1_(reversed)	IGHV1S1	IGHDS8	JH6	0	2	0	0	1	0	1	4	10	10	57
T02347_H05_JL-008_T7_H05_017.ab1	IGHV1S1	IGHDS14	JH1	0	5	0	0	2	0	2	4	0	2	150
T02347_H06_JL-008_T7_H06_017.ab1	IGHV1S15	IGHDS3	JH1	0	0	0	1	0	0	5	1	0	5	78
T02347_H07_JL-008_T7_H07_025.ab1	IGHV1S33	IGHDS7	JH1	0	2	0	0	8	0	1	8	17	4	60
T02347_H08_JL-008_T7_H08_025.ab1_(reversed)	IGHV1S15	IGHDS4	JH1	0	5	0	0	1	0	0	4	10	1	57
T02347_H09_JL-008_T7_H09_033.ab1	IGHV1S18	IGHDS5	JH1	0	0	0	0	5	0	0	10	2	1	81
T02347_H11_JL-008_T7_H11_041.ab1_(reversed)	IGHV1S4	IGHDS8	JH6	0	0	0	0	0	0	1	12	6	1	51
T02347_H12_JL-008_T7_H12_041.ab1	IGHV1S10	IGHDS5	JH1	0	1	0	0	10	0	2	6	2	6	84
T02416_A06_JL-009_T7_A06_024.ab1	IGHV1S1	IGHDS12	JH1	0	13	0	0	5	0	2	5	0	0	195
T02416_A07_JL-009_T7_A07_032.ab1_(reversed)	IGHV1S3	IGHDS5	JH1	0	10	0	0	0	0	1	4	4	0	90
T02416_A08_JL-009_T7_A08_032.ab1	IGHV1S1	IGHDS12	JH1	0	1	0	0	1	0	1	3	5	0	184
T02416_A09_JL-009_T7_A09_040.ab1	IGHV1S39	IGHDS12	JH1	0	4	0	0	0	0	2	4	11	2	161
T02416_A10_JL-009_T7_A10_040.ab1	IGHV1S39	IGHDS5	JH1	0	1	0	0	2	0	3	5	14	10	60
T02416_A11_JL-009_T7_A11_048.ab1_(reversed)	IGHV1S3	IGHDS7	JH1	0	0	0	0	5	0	3	13	1	2	66
T02416_B01_JL-009_T7_B01_007.ab1_(reversed)	IGHV1S34	IGHDS5	JH1	0	4	0	0	2	0	0	5	4	2	84
T02416_B02_JL-009_T7_B02_007.ab1_(reversed)	IGHV1S3	IGHDS7	JH1	0	4	0	0	4	0	6	8	2	0	72
T02416_B04_JL-009_T7_B04_015.ab1	IGHV1S3	IGHDS1	JH1	0	3	0	0	2	1	3	34	3	0	30
T02416_B05_JL-009_T7_B05_023.ab1	IGHV1S3	IGHDS5	JH1	0	0	0	0	1	0	3	7	5	0	75
T02416_B06_JL-009_T7_B06_023.ab1	IGHV1S1	IGHDS7	JH1	0	15	0	0	0	0	7	2	4	0	90
T02416_B07_JL-009_T7_B07_031.ab1	IGHV1S1	IGHDS5	JH1	0	0	0	0	1	1	5	4	6	0	84
T02416_B10_JL-009_T7_B10_039.ab1	IGHV1S2	IGHDS5	JH1	0	1	0	0	3	1	1	22	8	0	63
T02416_B12_JL-009_T7_B12_047.ab1	IGHV1S3	IGHDS5	JH1	0	0	0	0	4	0	1	3	4	1	84
T02416_C02_JL-009_T7_C02_006.ab1_(reversed)	IGHV1S16	IGHDS7	JH1	0	1	0	0	8	0	5	5	5	1	81
T02416_C03_JL-009_T7_C03_014.ab1_(reversed)	IGHV1S16	IGHDS5	JH1	0	1	0	0	1	0	2	5	4	1	87
T02416_C06_JL-009_T7_C06_022.ab1	IGHV1S3	IGHDS5	JH1	0	0	0	0	4	0	0	7	0	2	84
T02416_C07_JL-009_T7_C07_030.ab1	IGHV1S1	IGHDS12	JH1	0	4	0	0	0	0	1	3	4	0	181
T02416_C11_JL-009_T7_C11_046.ab1	IGHV1S1	IGHDS12	JH1	0	3	0	0	1	0	3	3	4	1	177
T02416_C12_JL-009_T7_C12_046.ab1	IGHV1S1	IGHDS12	JH1	0	0	0	0	11	1	2	4	31	0	159
T02416_D01_JL-009_T7_D01_005.ab1_(reversed)	IGHV1S39	IGHDS5	JH1	0	15	0	0	4	0	2	2	5	0	99
T02416_D03_JL-009_T7_D03_013.ab1_(reversed)	IGHV1S16	IGHDS5	JH1	0	1	0	0	1	0	2	5	4	1	87
T02416_D04_JL-009_T7_D04_013.ab1_(reversed)	IGHV1S39	IGHDS5	JH1	0	0	0	0	0	0	2	5	8	8	66
T02416_D07_JL-009_T7_D07_029.ab1	IGHV1S3	IGHDS5	JH1	1	3	0	0	3	0	0	5	6	1	84
T02416_D09_JL-009_T7_D09_037.ab1	IGHV1S39	IGHDS5	JH1	0	5	0	0	1	0	2	7	6	5	75
T02416_D10_JL-009_T7_D10_037.ab1	IGHV1S39	IGHDS5	JH1	0	0	0	0	3	1	0	4	2	0	88
T02416_D12_JL-009_T7_D12_045.ab1_(reversed)	IGHV1S14	IGHDS14	JH1	0	0	0	0	5	0	0	29	76	4	39
T02416_E01_JL-009_T7_E01_004.ab1	IGHV1S34	IGHDS12	JH1	0	11	0	0	0	0	1	5	7	0	174
T02416_E08_JL-009_T7_E08_028.ab1	IGHV1S1	IGHDS8	JH1	1	9	0	0	7	0	0	7	4	1	78
T02416_E11_JL-009_T7_E11_044.ab1_(reversed)	IGHV1S39	IGHDS5	JH1	1	36	0	0	0	0	0	2	11	2	111
T02416_E12_JL-009_T7_E12_044.ab1	IGHV1S10	IGHDS12	JH1	2	0	0	0	1	0	0	1	6	10	162
T02416_F01_JL-009_T7_F01_003.ab1	IGHV1S6	IGHDS5	JH1	0	0	0	0	0	0	1	18	5	2	63
T02416_F03_JL-009_T7_F03_011.ab1	IGHV1S34	IGHDS8	JH1	1	2	0	0	2	3	0	1	3	0	69
T02416_F05_JL-009_T7_F05_019.ab1	IGHV1S3	IGHDS5	JH1	0	0	0	0	5	0	0	7	12	0	75
T02416_F07_JL-009_T7_F07_027.ab1	IGHV1S10	IGHDS7	JH1	3	2	0	0	2	0	0	7	15	5	60
T02416_G01_JL-009_T7_G01_002.ab1	IGHV1S1	IGHDS3	JH1	0	6	0	0	2	0	2	4	8	7	75
T02416_G03_JL-009_T7_G03_010.ab1_(reversed)	IGHV1S34	IGHDS3	JH1	0	0	0	0	1	1	3	4	12	0	63
T02416_G04_JL-009_T7_G04_010.ab1_(reversed)	IGHV1S27	IGHDS8	JH1	0	2	0	0	0	0	0	0	20	8	39
T02416_G05_JL-009_T7_G05_018.ab1	IGHV1S31	IGHDS5	JH1	2	1	0	0	5	0	0	7	9	0	81
T02416_G06_JL-009_T7_G06_018.ab1	IGHV1S6	IGHDS5	JH1	0	1	0	0	0	0	2	9	11	2	66
T02416_G09_JL-009_T7_G09_034.ab1	IGHV1S3	IGHDS7	JH1	3	0	0	0	1	0	0	4	12	11	57
T02416_G10_JL-009_T7_G10_034.ab1_(reversed)	IGHV1S39	IGHDS5	JH1	0	2	0	0	5	0	2	1	4	5	84
T02416_G11_JL-009_T7_G11_042.ab1_(reversed)	IGHV1S3	IGHDS7	JH1	0	1	1	0	2	0	0	0	6	9	69
T02416_H08_JL-009_T7_H08_025.ab1	IGHV1S3	IGHDS5	JH1	0	1	0	0	1	0	1	10	4	1	75
T02416_H11_JL-009_T7_H11_041.ab1	IGHV1S6	IGHDS7	JH1	0	0	0	0	1	0	3	7	6	5	60
T02417_A01_JL-010_T7_A01_008.ab1_(reversed)	IGHV1S39	IGHDS5	JH1	0	0	0	0	3	0	2	5	7	0	78
T02417_A02_JL-010_T7_A02_008.ab1_(reversed)	IGHV1S31	IGHDS5	JH1	0	5	0	0	8	0	2	16	7	11	66
T02417_B02_JL-010_T7_B02_007.ab1_(reversed)	IGHV1S26	IGHDS4	JH1	0	12	0	2	2	1	2	1	0	0	72
T02417_B07_JL-010_T7_B07_031.ab1	IGHV1S28	IGHDS7	JH1	2	0	0	0	2	2	0	4	12	0	70
T02417_C01_JL-010_T7_C01_006.ab1	IGHV1S39	IGHDS14	JH1	2	0	0	0	5	0	0	2	0	2	146
T02417_C03_JL-010_T7_C03_014.ab1_(reversed)	IGHV1S15	IGHDS5	JH1	0	6	0	0	2	0	7	2	4	2	90
T02417_C04_JL-010_T7_C04_014.ab1_(reversed)	IGHV1S3	IGHDS8	JH1	0	0	0	0	7	0	3	4	11	0	54
T02417_C07_JL-010_T7_C07_030.ab1	IGHV1S1	IGHDS14	JH1	0	1	0	0	1	0	0	2	14	2	135
T02417_C09_JL-010_T7_C09_038.ab1	IGHV1S1	IGHDS14	JH1	0	1	0	0	1	0	0	2	14	2	135
T02417_D05_JL-010_T7_D05_021.ab1	IGHV1S15	IGHDS2	JH1	0	4	0	0	1	0	3	4	10	1	165
T02417_D06_JL-010_T7_D06_021.ab1	IGHV1S15	IGHDS2	JH1	0	5	6	0	2	0	2	0	4	2	183
T02417_D10_JL-010_T7_D10_037.ab1_(reversed)	IGHV1S19	IGHDS7	JH1	1	2	0	0	3	0	0	4	0	2	80
T02417_D11_JL-010_T7_D11_045.ab1	IGHV1S3	IGHDS14	JH1	0	6	0	1	3	0	3	2	0	1	147
T02417_E02_JL-010_T7_E02_004.ab1	IGHV1S15	IGHDS2	JH1	0	14	0	0	1	0	2	2	5	0	184
T02417_E05_JL-010_T7_E05_020.ab1	IGHV1S28	IGHDS7	JH1	2	0	0	0	2	2	0	4	12	0	70
T02417_F02_JL-010_T7_F02_003.ab1	IGHV1S15	IGHDS2	JH1	3	2	0	0	0	0	0	2	4	0	177
T02417_F06_JL-010_T7_F06_019.ab1	IGHV1S15	IGHDS2	JH1	0	4	0	0	3	0	2	2	4	0	159
T02417_F08_JL-010_T7_F08_027.ab1	IGHV1S15	IGHDS2	JH1	0	4	0	0	12	0	2	2	4	8	161
T02417_F09_JL-010_T7_F09_035.ab1	IGHV1S1	IGHDS5	JH1	0	0	0	0	3	0	0	0	28	9	63
T02417_F11_JL-010_T7_F11_043.ab1	IGHV1S11	IGHDS14	JH1	0	1	0	0	1	0	3	0	1	0	141
T02418_A01_JL-011_T7_A01_008.ab1	IGHV1S39	IGHDS5	JH1	2	5	0	0	0	0	0	8	4	0	84
T02418_A02_JL-011_T7_A02_008.ab1_(reversed)	IGHV1S39	IGHDS7	JH1	0	3	0	0	3	0	2	14	9	1	60
T02418_A03_JL-011_T7_A03_016.ab1	IGHV1S40	IGHDS5	JH1	0	0	0	0	9	0	2	5	6	1	84
T02418_A10_JL-011_T7_A10_040.ab1_(reversed)	IGHV1S39	IGHDS5	JH1	0	0	0	0	2	0	0	4	18	0	69
T02418_B06_JL-011_T7_B06_023.ab1	IGHV1S16	IGHDS5	JH1	0	1	0	0	2	0	6	7	4	2	81
T02418_B10_JL-011_T7_B10_039.ab1_(reversed)	IGHV1S1	IGHDS5	JH1	0	0	0	0	10	0	3	3	2	3	96
T02418_C01_JL-011_T7_C01_006.ab1	IGHV1S3	IGHDS5	JH1	0	0	0	0	4	0	0	4	2	0	87
T02418_C02_JL-011_T7_C02_006.ab1	IGHV1S39	IGHDS5	JH1	0	2	0	0	2	0	2	4	8	7	72
T02418_C04_JL-011_T7_C04_014.ab1_(reversed)	IGHV1S15	IGHDS5	JH1	2	0	0	0	7	0	0	5	2	0	99
T02418_C05_JL-011_T7_C05_022.ab1_(reversed)	IGHV1S31	IGHDS5	JH1	0	3	0	0	4	1	3	7	6	0	81
T02418_C07_JL-011_T7_C07_030.ab1_(reversed)	IGHV1S1	IGHDS5	JH1	2	2	0	0	0	0	0	19	16	0	66
T02418_D11_JL-011_T7_D11_045.ab1_(reversed)	IGHV1S28	IGHDS5	JH1	0	0	0	0	0	0	0	10	6	1	72
T02418_E03_JL-011_T7_E03_012.ab1_(reversed)	IGHV1S28	IGHDS5	JH1	0	1	0	0	0	0	2	9	11	2	66
T02418_E04_JL-011_T7_E04_012.ab1	IGHV1S15	IGHDS8	JH1	0	2	0	0	0	0	1	4	5	2	63
T02418_E09_JL-011_T7_E09_036.ab1	IGHV1S15	IGHDS5	JH1	0	5	0	0	10	1	2	0	33	0	78
T02418_E12_JL-011_T7_E12_044.ab1	IGHV1S15	IGHDS5	JH1	2	0	0	0	7	0	0	5	2	0	99
T02418_F03_JL-011_T7_F03_011.ab1_(reversed)	IGHV1S15	IGHDS10	JH1	0	1	0	0	3	0	4	9	1	6	45
T02418_F06_JL-011_T7_F06_019.ab1	IGHV1S33	IGHDS7	JH1	1	3	0	0	3	0	0	2	6	1	78
T02418_F09_JL-011_T7_F09_035.ab1_(reversed)	IGHV1S1	IGHDS5	JH1	0	0	0	0	16	0	3	3	2	3	102
T02418_F10_JL-011_T7_F10_035.ab1_(reversed)	IGHV1S33	IGHDS7	JH1	1	3	0	0	3	0	0	2	6	1	78
T02418_F11_JL-011_T7_F11_043.ab1_(reversed)	IGHV1S24	IGHDS5	JH2	0	4	0	0	8	0	0	8	6	17	76
T02418_G01_JL-011_T7_G01_002.ab1_(reversed)	IGHV1S39	IGHDS5	JH1	0	0	0	0	3	1	0	4	2	0	87
T02418_G02_JL-011_T7_G02_002.ab1_(reversed)	IGHV1S39	IGHDS5	JH1	0	0	0	0	3	1	0	4	2	0	87
T02418_G03_JL-011_T7_G03_010.ab1_(reversed)	IGHV1S39	IGHDS5	JH1	0	0	0	0	3	1	0	4	2	0	87
T02418_G05_JL-011_T7_G05_018.ab1	IGHV1S1	IGHDS5	JH1	0	0	0	0	16	0	3	3	2	3	102
T02418_G06_JL-011_T7_G06_018.ab1	IGHV1S11	IGHDS14	JH1	0	0	0	0	0	0	3	2	8	7	123
T02418_G12_JL-011_T7_G12_042.ab1	IGHV1S15	IGHDS5	JH1	2	0	0	0	7	0	0	5	2	0	99
T02418_H01_JL-011_T7_H01_001.ab1	IGHV1S15	IGHDS5	JH1	2	0	0	0	7	0	0	5	2	0	99
T02418_H02_JL-011_T7_H02_001.ab1	IGHV1S39	IGHDS5	JH1	0	0	0	0	3	1	0	4	2	0	87
T02418_H11_JL-011_T7_H11_041.ab1_(reversed)	IGHV1S15	IGHDS5	JH1	0	5	0	0	10	1	2	0	33	0	78
