# Supplementary material for: Expansion of the Preimmune Antibody Repertoire by Junctional Diversity in Bos taurus
Source: PLoS One. 2014 Jun 13;9(6):e99808. doi: 10.1371/journal.pone.0099808 (PMC4057420; doi:10.1371/journal.pone.0099808)
Supplement: Table S6 — Quantification of N and P nucleotide additions and exonuclease activity during immunoglobulin recombination and the λ light chain locus. The VJ junctions of 65 bovine fetal λ light chain cDNAs were analyzed from pairwise alignments with best matching reference V and J gene segments. The number of added (N and P) nucleotides and the number of removed nucleotides from each reference gene end are shown. (XLSX) [file pone.0099808.s008.xlsx]

## Sheet: Table S6
cDNA sequence	reference genes		N and P nucleotide additions			exonuclease activity
	IGLV	IGLJ	P1	N	P2	V gene	J gene
JL_L_A01-T7.ab1_(reversed)	IGLV25	IGLJ3	0	1	0	4	0
JL_L_A02-T7.ab1_(reversed)	IGLV25	IGLJ3	0	1	0	4	0
JL_L_A03-T7.ab1	IGLV43	IGLJ3	0	0	0	5	1
JL_L_A04-T7.ab1	IGLV55	IGLJ3	0	1	0	4	0
JL_L_A05-T7.ab1	IGLV28	IGLJ3	0	0	0	2	0
JL_L_A06-T7.ab1_(reversed)	IGLV6	IGLJ3	0	0	0	2	1
JL_L_A07-T7.ab1	IGLV30	IGLJ3	0	0	0	1.5	1.5
JL_L_A08-T7.ab1	IGLV8	IGLJ3	0	0	0	2.5	0.5
JL_L_A09-T7.ab1_(reversed)	IGLV49	IGLJ3	0	1	0	4	0
JL_L_A10-T7.ab1	IGLV49	IGLJ3	0	0	0	0	0
JL_L_A11-T7.ab1_(reversed)	IGLV30	IGLJ3	0	0	0	5.5	0.5
JL_L_A12-T7.ab1_extraction	IGLV6	IGLJ3	0	2	0	2	3
JL_L_B01-T7.ab1_(reversed)	IGLV30	IGLJ3	0	0	0	1.5	1.5
JL_L_B02-T7.ab1	IGLV39	IGLJ3	0	0	0	0	3
JL_L_B03-T7.ab1	IGLV30	IGLJ3	0	0	0	1.5	1.5
JL_L_B04-T7.ab1_(reversed)	IGLV30	IGLJ3	0	4	0	4	3
JL_L_B06-T7.ab1_(reversed)	IGLV30	IGLJ3	0	0	0	1.5	1.5
JL_L_B07-T7.ab1_(reversed)	IGLV43	IGLJ3	0	0	0	0	0
JL_L_B08-T7.ab1	IGLV30	IGLJ2	0	0	0	5.5	0.5
JL_L_B09-T7.ab1_(reversed)	IGLV49	IGLJ3	0	0	0	0	0
JL_L_B10-T7.ab1_(reversed)	IGLV39	IGLJ3	0	0	0	2.5	3.5
JL_L_B11-T7.ab1_(reversed)	IGLV35	IGLJ3	0	0	0	0	3
JL_L_B12-T7.ab1	IGLV39	IGLJ3	0	0	0	2.5	3.5
JL_L_C01-T7.ab1_(reversed)	IGLV35	IGLJ3	0	0	0	2	4
JL_L_C02-T7.ab1	IGLV39	IGLJ3	0	0	0	2	1
JL_L_C03-T7.ab1_(reversed)	IGLV30	IGLJ3	0	4	0	4	3
JL_L_C04-T7.ab1	IGLV2	IGLJ3	0	0	0	3	3
JL_L_C05-T7.ab1	IGLV25	IGLJ3	0	8	0	2	3
JL_L_C06-T7.ab1_(reversed)	IGLV8	IGLJ3	0	0	0	2.5	0.5
JL_L_C07-T7.ab1	IGLV30	IGLJ3	0	0	0	1.5	1.5
JL_L_C08-T7.ab1	IGLV30	IGLJ2	0	6	0	0	3
JL_L_C09-T7.ab1_extraction_(reversed)	IGLV55	IGLJ3	0	1	0	4	0
JL_L_C10-T7.ab1	IGLV30	IGLJ3	0	1	0	4	3
JL_L_C11-T7.ab1_(reversed)	IGLV49	IGLJ3	0	0	0	2.5	0.5
JL_L_C12-T7.ab1_(reversed)	IGLV30	IGLJ3	0	0	0	1.5	1.5
JL_L_D01-T7.ab1_(reversed)	IGLV2	IGLJ3	0	0	0	3	3
JL_L_D02-T7.ab1	IGLV39	IGLJ2	0	1	0	2	2
JL_L_D03-T7.ab1	IGLV39	IGLJ3	0	0	0	2	1
JL_L_D05-T7.ab1	IGLV30	IGLJ2	0	0	0	2	1
JL_L_D06-T7.ab1_(reversed)	IGLV49	IGLJ3	0	1	0	4	0
JL_L_D07-T7.ab1	IGLV49	IGLJ3	0	1	0	4	0
JL_L_D08-T7.ab1	IGLV30	IGLJ3	0	8	0	5	3
JL_L_D09-T7.ab1_(reversed)	IGLV30	IGLJ3	0	0	0	1.5	1.5
JL_L_D10-T7.ab1_(reversed)	IGLV39	IGLJ3	0	1	0	4	0
JL_L_D11-T7.ab1_(reversed)	IGLV39	IGLJ3	0	0	0	2	1
JL_L_D12-T7.ab1	IGLV49	IGLJ3	0	3	0	3	3
JL_L_E03-T7.ab1	IGLV30	IGLJ3	0	0	0	1.5	1.5
JL_L_E04-T7.ab1_(reversed)	IGLV28	IGLJ3	1	0	0	0	0
JL_L_E06-T7.ab1_(reversed)	IGLV30	IGLJ3	0	1	0	1	0
JL_L_E07-T7.ab1	IGLV8	IGLJ3	0	0	0	2.5	0.5
JL_L_E09-T7.ab1_(reversed)	IGLV30	IGLJ3	0	0	0	5.5	0.5
JL_L_F07-T7.ab1	IGLV30	IGLJ3	0	0	0	1.5	1.5
JL_L_G01-T7.ab1_(reversed)	IGLV8	IGLJ3	0	0	0	2.5	0.5
JL_L_G05-T7.ab1	IGLV8	IGLJ2	0	2	0	0	5
JL_L_G09-T7.ab1_extraction	IGLV56	IGLJ2	0	0	0	5	1
JL_L_H01-T7.ab1_extraction	IGLV28	IGLJ3	0	5	0	1	0
JL_L_H05-T7.ab1_(reversed)	IGLV43	IGLJ3	0	0	0	5	1
JL_L_H06-T7.ab1_(reversed)	IGLV30	IGLJ3	0	0	0	1.5	1.5
JL_L_H07-T7.ab1	IGLV30	IGLJ3	0	3	0	3	0
JL_L_H10-T7.ab1	IGLV8	IGLJ3	0	2	0	2	3
JL_L_H11-T7.ab1	IGLV30	IGLJ3	0	0	0	1.5	1.5
JL_L_B05-T7.ab1	IGLV28	IGLJ3	0	2	0	4	3
JL_L_F06-T7.ab1	IGLV30	IGLJ3	0	7	0	7	0
JL_L_F09-T7.ab1_(reversed)	IGLV8	IGLJ3	0	0	0	2.5	0.5
JL_L_H03-T7.ab1	IGLV43	IGLJ3	0	0	0	5	1
