# Supplementary material for: Expansion of the Preimmune Antibody Repertoire by Junctional Diversity in Bos taurus
Source: PLoS One. 2014 Jun 13;9(6):e99808. doi: 10.1371/journal.pone.0099808 (PMC4057420; doi:10.1371/journal.pone.0099808)
Supplement: Table S7 — Quantification of N and P nucleotide additions and exonuclease activity during immunoglobulin recombination at the κ light chain locus. The VJ junctions of 83 bovine fetal κ light chain cDNAs were analyzed from pairwise alignments with best matching reference V and J gene segments. The number of added (N and P) nucleotides and the number of removed nucleotides from each reference gene end are shown. (XLSX) [file pone.0099808.s009.xlsx]

## Sheet: Table S7
cDNA sequence	reference genes		N and P nucleotide additions			exonuclease activity
	IGKV	IGKJ	P1	N	P2	V gene	J gene
JL_K_E03-T7.ab1	IGKV10	IGKJ1	0	1	0	3	2
JL_K_E05-T7.ab1_(reversed)	IGKV19	IGKJ1	0	5	0	0	2
JL_K_E07-T7.ab1_extraction	IGKV10	IGKJ2	0	4	0	1	0
JL_K_E08-T7.ab1	IGKV19	IGKJ1	0	0	0	3	1
JL_K_E09-T7.ab1_(reversed)	IGKV19	IGKJ1	0	0	0	3	1
JL_K_E10-T7.ab1	IGKV10	IGKJ1	0	3	0	2	0
JL_K_E11-T7.ab1	IGKV19	IGKJ1	0	0	0	2.5	4.5
JL_K_E12-T7.ab1_(reversed)	IGKV10	IGKJ1	1	0	0	0	5
JL_K_F01-T7.ab1_extraction_(reversed)	IGKV19	IGKJ1	0	0	0	3	1
JL_K_F03-T7.ab1_(reversed)	IGKV19	IGKJ1	0	0	0	3	1
JL_K_F04-T7.ab1	IGKV19	IGKJ1	0	0	0	3	1
JL_K_F05-T7.ab1	IGKV19	IGKJ1	0	1	0	2	3
JL_K_F06-T7.ab1	IGKV19	IGKJ1	0	1	0	1	4
JL_K_F07-T7.ab1	IGKV19	IGKJ1	0	1	0	2	3
JL_K_F08-T7.ab1_(reversed)	IGKV19	IGKJ1	0	3	0	2	5
JL_K_F09-T7.ab1	IGKV10	IGKJ1	0	1	0	3	2
JL_K_F10-T7.ab1	IGKV19	IGKJ1	0	4	0	3	0
JL_K_F11-T7.ab1_(reversed)	IGKV19	IGKJ1	0	2	0	0	3
JL_K_F12-T7.ab1	IGKV10	IGKJ1	0	1	0	3	2
JL_K_G01-T7.ab1_(reversed)	IGKV19	IGKJ1	0	5	0	0	3
JL_K_G02-T7.ab1	IGKV19	IGKJ1	0	2	0	3	2
JL_K_G03-T7.ab1	IGKV10	IGKJ1	0	1	0	3	2
JL_K_G04-T7.ab1	IGKV19	IGKJ1	0	3	0	0	4
JL_K_G05-T7.ab1	IGKV19	IGKJ1	0	0	0	3	1
JL_K_G06-T7.ab1	IGKV19	IGKJ1	0	4	0	3	8
JL_K_G08-T7.ab1	IGKV19	IGKJ1	0	0	0	3	1
JL_K_G09-T7.ab1_(reversed)	IGKV19	IGKJ1	0	2	0	3	0
JL_K_G10-T7.ab1	IGKV19	IGKJ1	0	0	0	3	1
JL_K_G11-T7.ab1	IGKV10	IGKJ1	0	1	0	3	2
JL_K_G12-T7.ab1	IGKV10	IGKJ1	0	0	0	3	1
JL_K_H01-T7.ab1_(reversed)	IGKV19	IGKJ1	0	1	0	3	8
JL_K_H02-T7.ab1_(reversed)	IGKV19	IGKJ1	0	0	0	3	1
JL_K_H03-T7.ab1	IGKV19	IGKJ1	0	2	0	4	2
JL_K_H04-T7.ab1	IGKV10	IGKJ1	0	1	0	3	2
JL_K_H06-T7.ab1	IGKV10	IGKJ1	0	3	0	1	3
JL_K_H07-T7.ab1	IGKV19	IGKJ1	0	2	0	2	7
JL_K_H08-T7.ab1_(reversed)	IGKV10	IGKJ1	0	3	0	0	4
JL_K_H09-T7.ab1_(reversed)	IGKV19	IGKJ1	0	0	0	3	1
JL_K_H11-T7.ab1	IGKV10	IGKJ1	0	2	0	1	5
JL_K_A03-T7.ab1_(reversed)	IGKV19	IGKJ1	0	4	0	0	2
JL_K_A04-T7.ab1_(reversed)	IGKV19	IGKJ1	0	5	0	0	3
JL_K_A05-T7.ab1	IGKV19	IGKJ1	0	4	0	4	7
JL_K_A06-T7.ab1	IGKV10	IGKJ1	0	2	0	0	6
JL_K_A07-T7.ab1	IGKV10	IGKJ1	0	1	0	1	7
JL_K_A08-T7.ab1_(reversed)	IGKV10	IGKJ1	0	2	0	2	4
JL_K_A10-T7.ab1_(reversed)	IGKV10	IGKJ1	0	0	0	0	4
JL_K_A11-T7.ab1	IGKV19	IGKJ1	0	0	0	1	3
JL_K_A12-T7.ab1	IGKV19	IGKJ1	0	0	0	6	7
JL_K_B02-T7.ab1_(reversed)	IGKV19	IGKJ1	0	0	0	3	1
JL_K_B03-T7.ab1_(reversed)	IGKV10	IGKJ1	0	6	0	1	0
JL_K_B04-T7.ab1_(reversed)	IGKV19	IGKJ1	0	0	0	3	7
JL_K_B05-T7.ab1_(reversed)	IGKV19	IGKJ1	0	2	0	2	7
JL_K_B06-T7.ab1_(reversed)	IGKV19	IGKJ1	0	0	0	3	1
JL_K_B07-T7.ab1	IGKV19	IGKJ1	0	0	0	2.5	4.5
JL_K_B08-T7.ab1	IGKV10	IGKJ1	0	1	0	1	4
JL_K_B10-T7.ab1_(reversed)	IGKV19	IGKJ1	0	0	0	3	1
JL_K_B12-T7.ab1_(reversed)	IGKV19	IGKJ1	0	3	0	2	5
JL_K_C01-T7.ab1_(reversed)	IGKV19	IGKJ1	0	1	0	1	4
JL_K_C03-T7.ab1	IGKV19	IGKJ1	0	3	0	2	2
JL_K_C04-T7.ab1_(reversed)	IGKV10	IGKJ1	0	0	0	3	1
JL_K_C05-T7.ab1	IGKV10	IGKJ1	0	0	0	2.5	4.5
JL_K_C06-T7.ab1	IGKV19	IGKJ1	0	0	0	3	1
JL_K_C08-T7.ab1_(reversed)	IGKV19	IGKJ1	0	2	0	2	4
JL_K_C09-T7.ab1_(reversed)	IGKV19	IGKJ1	0	3	0	2	5
JL_K_C10-T7.ab1_(reversed)	IGKV19	IGKJ1	0	3	0	0	1
JL_K_C11-T7.ab1	IGKV19	IGKJ1	0	0	0	3	1
JL_K_C12-T7.ab1	IGKV10	IGKJ1	0	1	0	1	4
JL_K_D01-T7.ab1	IGKV10	IGKJ1	0	0	0	2.5	4.5
JL_K_D03-T7.ab1_(reversed)	IGKV19	IGKJ1	0	2	0	2	4
JL_K_D04-T7.ab1_(reversed)	IGKV19	IGKJ1	0	2	0	0	4
JL_K_D05-T7.ab1	IGKV10	IGKJ1	0	0	0	2.5	4.5
JL_K_D06-T7.ab1_(reversed)	IGKV19	IGKJ1	0	0	0	6	7
JL_K_D07-T7.ab1	IGKV19	IGKJ1	0	0	0	2.5	4.5
JL_K_D10-T7.ab1_(reversed)	IGKV19	IGKJ1	0	5	0	0	3
JL_K_D11-T7.ab1_(reversed)	IGKV19	IGKJ1	0	1	0	5	3
JL_K_D12-T7.ab1_(reversed)	IGKV19	IGKJ1	1	0	0	0	5
JL_K_F02-T7.ab1_(reversed)	IGKV17	IGKJ1	0	7	0	8	2
JL_K_H12-T7.ab1_(reversed)	IGKV10	IGKJ1	0	0	0	8.5	7.5
JL_K_A09-T7.ab1	IGKV10	IGKJ1	0	0	0	17.5	1.5
JL_K_C02-T7.ab1	IGKV10	IGKJ1	0	2	0	13	2
JL_K_C07-T7.ab1	IGKV10	IGKJ1	0	3	0	14	2
JL_K_D02-T7.ab1_(reversed)	IGKV10	IGKJ1	0	0	0	9	4
JL_K_D08-T7.ab1	IGKV19	IGKJ1	0	3	0	15	7
